# Supplementary material for: Nature can suffer, too: behavioral evidence of empathy with ecosystems and its link to pro-environmental attitudes
Source: PeerJ. 2026 Jun 26;14:e21383. doi: 10.7717/peerj.21383 (PMC13312967; doi:10.7717/peerj.21383)
Supplement: Supplemental Information 22 [file peerj-14-21383-s022.zip]

Archive with 7 entries (6 files):
- Supplemental_Code/
- Supplemental_Code/Codebook_data.csv
- Supplemental_Code/Codebook_res.csv
- Supplemental_Code/data.csv
- Supplemental_Code/Data_Cleaning.R
- Supplemental_Code/Empathy_Nature.R
- Supplemental_Code/res.csv
