# Supplementary material for: Nature can suffer, too: behavioral evidence of empathy with ecosystems and its link to pro-environmental attitudes
Source: PeerJ. 2026 Jun 26;14:e21383. doi: 10.7717/peerj.21383 (PMC13312967; doi:10.7717/peerj.21383)
Supplement: Supplemental Information 22 [file peerj-14-21383-s022.zip › Supplemental_Code/Codebook_data.csv]

Column_name	type	definition	definition
Subject	numeric	participant's number
Education	numeric	education level	1 – Middle school	2 – High school	3 – Bachelor's degree	4 – Master's degree	5 – PhD	6 – Other
Education_label	string	education level	Brevet – Middle school	Bac – High school	Licence – Bachelor's degree	Master – Master's degree	Doctorat – PhD	Autre – Other
Gender	numeric	gender	1 – woman	2 – man	3 – other	4 – prefer not to answer
Gender_label	string	gender	Feminin – woman	Masculin – man	Autre – other	Ne souhaite pas repondre – prefer not to answer
Origin	numeric	childhood environment	1 – rural area	2 – semi-rural area	3 – urban area	4 – city center
Origin_label	string	childhood environment	En zone rurale – rural area	En zone semi-rurale – semi-rural area	En zone urbaine – urban area	En centre-ville – city center
Pet	numeric	pet ownership time	1 - During childhood	2 - Since adulthood	3 - Forever or almost forever	4 - Never
Pet_label	string	pet ownership time	durant votre enfance - During childhood	uniquement depuis que vous êtes adulte - Since adulthood	depuis toujours ou presque - Forever or almost forever	Jamais – Never
Age	string	age followed by a string {Done} asserting the click on the button
CHN	numeric	IINS score
CHN_label	string	IINS item
Questions	string	questionnaires items in French in the folowing order : IAE12 – DENS – ACME-F
Desirability_order	numeric	Social desirability item number
Desirability	string	Social desirability response
Desirability_RT	numeric	Social desirability response time
Empathy_order	numeric	ACME-F item number
Empathy	numeric	ACME-F response
Empathy_RT	numeric	ACME-F response time
EmpathyNat_order	numeric	DENS item number
EmpathyNat	string	DENS response
EmpathyNat_RT	numeric	DENS response time
EnvironmentalAttitude_order	numeric	IAE-12 item number
EnvironmentalAttitude	string	IAE-12 response
EnvironmentalAttitude_RT	numeric	IAE-12 response time
EcolBehavior_order	numeric	(exploratory) ICE-12 item number
EcolBehavior	string	(exploratory) ICE-12 response
EcolBehavior_RT	numeric	(exploratory) ICE-12 response time
Image_label	string	File path of the image
Image_nb	numeric	image number
Category	numeric	category of the image	1 – positive urban ecosystems	2 – negative urban ecosystems	3 – positive natural ecosystems	4 – negative natural ecosystems	5 – positive animal	6 – negative animal	7 – positive human	8 – negative human
Valence	numeric	valence score
Valence_RT	numeric	valence response time
Arousal	numeric	arousal score
Arousal_RT	numeric	arousal response time
EmpathyAffect	numeric	state affective empathy score
EmpathyAffect_RT	numeric	state affective empathy response time
EmpathyCog	numeric	state cognitive empathy score
EmpathyCog_RT	numeric	state cognitive empathy response time
