# Supplementary material for: Nature can suffer, too: behavioral evidence of empathy with ecosystems and its link to pro-environmental attitudes
Source: PeerJ. 2026 Jun 26;14:e21383. doi: 10.7717/peerj.21383 (PMC13312967; doi:10.7717/peerj.21383)
Supplement: Supplemental Information 22 [file peerj-14-21383-s022.zip › Supplemental_Code/Codebook_res.csv]

Note : all questionnaires scores have been reversed to facilitate the analyses
Column_name	type	definition	encoding
Subject	numeric	participant's number
Education	numeric or factor	education	1 - Brevet (Middle school); 2 - Bac (High school); 3 - Licence (Bachelor's degree); 4 - Master (Master's degree); 5 - Doctorat (PhD); 6 - Autre (Other)
Gender	numeric or factor	gender	1 - woman ; 2 - man ; 4 - other
Origin	numeric or factor	childhood environment	1 - Zone rurale (rural area); 2 - Zone semi-rurale (semi-rural area); 3 - Zone urbaine (urban area); 4 - Centre-ville (city center)
Pet	numeric or factor	pet ownership time	1 - During childhood ; 2 - Since adulthood ; 3 - Forever ; 4 - Never
Age	numeric	age
CHN	numeric or factor	IINS score
IAE_1	numeric	IAE-12 score item 1
IAE_2	numeric	IAE-12 score item 2
IAE_3	numeric	IAE-12 score item 3
IAE_4	numeric	IAE-12 score item 4
IAE_5	numeric	IAE-12 score item 5
IAE_6	numeric	IAE-12 score item 6
IAE_7	numeric	IAE-12 score item 7
IAE_8	numeric	IAE-12 score item 8
IAE_9	numeric	IAE-12 score item 9
IAE_10	numeric	IAE-12 score item 10
IAE_11	numeric	IAE-12 score item 11
IAE_12	numeric	IAE-12 score item 12
ICE_1	numeric	(exploratory) ICE-12 score item 1
ICE_2	numeric	(exploratory) ICE-12 score item 2
ICE_3	numeric	(exploratory) ICE-12 score item 3
ICE_4	numeric	(exploratory) ICE-12 score item 4
ICE_5	numeric	(exploratory) ICE-12 score item 5
ICE_6	numeric	(exploratory) ICE-12 score item 6
ICE_7	numeric	(exploratory) ICE-12 score item 7
ICE_8	numeric	(exploratory) ICE-12 score item 8
ICE_9	numeric	(exploratory) ICE-12 score item 9
ICE_10	numeric	(exploratory) ICE-12 score item 10
ICE_11	numeric	(exploratory) ICE-12 score item 11
ICE_12	numeric	(exploratory) ICE-12 score item 12
DEN_1	numeric	DENS score item 1
DEN_2	numeric	DENS score item 2
DEN_3	numeric	DENS score item 3
DEN_4	numeric	DENS score item 4
DEN_5	numeric	DENS score item 5
DEN_6	numeric	DENS score item 6
DEN_7	numeric	DENS score item 7
DEN_8	numeric	DENS score item 8
DEN_9	numeric	DENS score item 9
DEN_10	numeric	DENS score item 10
ACME_1	numeric	ACME-F score item 1
ACME_2	numeric	ACME-F score item 2
ACME_3	numeric	ACME-F score item 3
ACME_4	numeric	ACME-F score item 4
ACME_5	numeric	ACME-F score item 5
ACME_6	numeric	ACME-F score item 6
ACME_7	numeric	ACME-F score item 7
ACME_8	numeric	ACME-F score item 8
ACME_9	numeric	ACME-F score item 9
ACME_10	numeric	ACME-F score item 10
ACME_11	numeric	ACME-F score item 11
ACME_12	numeric	ACME-F score item 12
ACME_13	numeric	ACME-F score item 13
ACME_14	numeric	ACME-F score item 14
ACME_15	numeric	ACME-F score item 15
ACME_16	numeric	ACME-F score item 16
ACME_17	numeric	ACME-F score item 17
ACME_18	numeric	ACME-F score item 18
ACME_19	numeric	ACME-F score item 19
ACME_20	numeric	ACME-F score item 20
ACME_21	numeric	ACME-F score item 21
ACME_22	numeric	ACME-F score item 22
ACME_23	numeric	ACME-F score item 23
ACME_24	numeric	ACME-F score item 24
ACME_25	numeric	ACME-F score item 25
ACME_26	numeric	ACME-F score item 26
ACME_27	numeric	ACME-F score item 27
ACME_28	numeric	ACME-F score item 28
ACME_29	numeric	ACME-F score item 29
ACME_30	numeric	ACME-F score item 30
ACME_31	numeric	ACME-F score item 31
ACME_32	numeric	ACME-F score item 32
ACME_33	numeric	ACME-F score item 33
ACME_34	numeric	ACME-F score item 34
ACME_35	numeric	ACME-F score item 35
ACME_36	numeric	ACME-F score item 36
DESI_1	numeric	Social desirability score item 1
DESI_2	numeric	Social desirability score item 2
DESI_3	numeric	Social desirability score item 3
DESI_4	numeric	Social desirability score item 4
DESI_5	numeric	Social desirability score item 5
DESI_6	numeric	Social desirability score item 6
DESI_7	numeric	Social desirability score item 7
DESI_8	numeric	Social desirability score item 8
DESI_9	numeric	Social desirability score item 9
DESI_10	numeric	Social desirability score item 10
DESI_11	numeric	Social desirability score item 11
DESI_12	numeric	Social desirability score item 12
DESI_13	numeric	Social desirability score item 13
cat1_UP_1.valence	numeric	category positive urban ecosystem - valence score image 1
cat1_UP_2.valence	numeric	category positive urban ecosystem - valence score image 2
cat1_UP_3.valence	numeric	category positive urban ecosystem - valence score image 3
cat1_UP_4.valence	numeric	category positive urban ecosystem - valence score image 4
cat1_UP_5.valence	numeric	category positive urban ecosystem - valence score image 5
cat2_UN_1.valence	numeric	category negative urban ecosystem - valence score image 1
cat2_UN_2.valence	numeric	category negative urban ecosystem - valence score image 2
cat2_UN_3.valence	numeric	category negative urban ecosystem - valence score image 3
cat2_UN_4.valence	numeric	category negative urban ecosystem - valence score image 4
cat2_UN_5.valence	numeric	category negative urban ecosystem - valence score image 5
cat3_EP_1.valence	numeric	category positive natural ecosystem - valence score image 1
cat3_EP_2.valence	numeric	category positive natural ecosystem - valence score image 2
cat3_EP_3.valence	numeric	category positive natural ecosystem - valence score image 3
cat3_EP_4.valence	numeric	category positive natural ecosystem - valence score image 4
cat3_EP_5.valence	numeric	category positive natural ecosystem - valence score image 5
cat4_EN_1.valence	numeric	category negative natural ecosystem - valence score image 1
cat4_EN_2.valence	numeric	category negative natural ecosystem - valence score image 2
cat4_EN_3.valence	numeric	category negative natural ecosystem - valence score image 3
cat4_EN_4.valence	numeric	category negative natural ecosystem - valence score image 4
cat4_EN_5.valence	numeric	category negative natural ecosystem - valence score image 5
cat5_QP_1.valence	numeric	category positive animal - valence score image 1
cat5_QP_2.valence	numeric	category positive animal - valence score image 2
cat5_QP_3.valence	numeric	category positive animal - valence score image 3
cat5_QP_4.valence	numeric	category positive animal - valence score image 4
cat5_QP_5.valence	numeric	category positive animal - valence score image 5
cat6_QN_1.valence	numeric	category positive animal - valence score image 1
cat6_QN_2.valence	numeric	category positive animal - valence score image 2
cat6_QN_3.valence	numeric	category positive animal - valence score image 3
cat6_QN_4.valence	numeric	category positive animal - valence score image 4
cat6_QN_5.valence	numeric	category positive animal - valence score image 5
cat7_HP_1.valence	numeric	category positive human - valence score image 1
cat7_HP_2.valence	numeric	category positive human - valence score image 2
cat7_HP_3.valence	numeric	category positive human - valence score image 3
cat7_HP_4.valence	numeric	category positive human - valence score image 4
cat7_HP_5.valence	numeric	category positive human - valence score image 5
cat8_HN_1.valence	numeric	category negative human - valence score image 1
cat8_HN_2.valence	numeric	category negative human - valence score image 2
cat8_HN_3.valence	numeric	category negative human - valence score image 3
cat8_HN_4.valence	numeric	category negative human - valence score image 4
cat8_HN_5.valence	numeric	category negative human - valence score image 5
cat1_UP_1.arousal	numeric	category positive urban ecosystem – arousal score image 1
cat1_UP_2.arousal	numeric	category positive urban ecosystem – arousal score image 2
cat1_UP_3.arousal	numeric	category positive urban ecosystem – arousal score image 3
cat1_UP_4.arousal	numeric	category positive urban ecosystem – arousal score image 4
cat1_UP_5.arousal	numeric	category positive urban ecosystem – arousal score image 5
cat2_UN_1.arousal	numeric	category negative urban ecosystem – arousal score image 1
cat2_UN_2.arousal	numeric	category negative urban ecosystem – arousal score image 2
cat2_UN_3.arousal	numeric	category negative urban ecosystem – arousal score image 3
cat2_UN_4.arousal	numeric	category negative urban ecosystem – arousal score image 4
cat2_UN_5.arousal	numeric	category negative urban ecosystem – arousal score image 5
cat3_EP_1.arousal	numeric	category positive natural ecosystem - arousal score image 1
cat3_EP_2.arousal	numeric	category positive natural ecosystem - arousal score image 2
cat3_EP_3.arousal	numeric	category positive natural ecosystem - arousal score image 3
cat3_EP_4.arousal	numeric	category positive natural ecosystem - arousal score image 4
cat3_EP_5.arousal	numeric	category positive natural ecosystem - arousal score image 5
cat4_EN_1.arousal	numeric	category negative natural ecosystem – arousal score image 1
cat4_EN_2.arousal	numeric	category negative natural ecosystem – arousal score image 2
cat4_EN_3.arousal	numeric	category negative natural ecosystem – arousal score image 3
cat4_EN_4.arousal	numeric	category negative natural ecosystem – arousal score image 4
cat4_EN_5.arousal	numeric	category negative natural ecosystem – arousal score image 5
cat5_QP_1.arousal	numeric	category positive animal – arousal score image 1
cat5_QP_2.arousal	numeric	category positive animal – arousal score image 2
cat5_QP_3.arousal	numeric	category positive animal – arousal score image 3
cat5_QP_4.arousal	numeric	category positive animal – arousal score image 4
cat5_QP_5.arousal	numeric	category positive animal – arousal score image 5
cat6_QN_1.arousal	numeric	category positive animal – arousal score image 1
cat6_QN_2.arousal	numeric	category positive animal – arousal score image 2
cat6_QN_3.arousal	numeric	category positive animal – arousal score image 3
cat6_QN_4.arousal	numeric	category positive animal – arousal score image 4
cat6_QN_5.arousal	numeric	category positive animal – arousal score image 5
cat7_HP_1.arousal	numeric	category positive human – arousal score image 1
cat7_HP_2.arousal	numeric	category positive human – arousal score image 2
cat7_HP_3.arousal	numeric	category positive human – arousal score image 3
cat7_HP_4.arousal	numeric	category positive human – arousal score image 4
cat7_HP_5.arousal	numeric	category positive human – arousal score image 5
cat8_HN_1.arousal	numeric	category negative human – arousal score image 1
cat8_HN_2.arousal	numeric	category negative human – arousal score image 2
cat8_HN_3.arousal	numeric	category negative human – arousal score image 3
cat8_HN_4.arousal	numeric	category negative human – arousal score image 4
cat8_HN_5.arousal	numeric	category negative human – arousal score image 5
cat1_UP_1.empaff	numeric	category positive urban ecosystem – affective empathy score image 1
cat1_UP_2.empaff	numeric	category positive urban ecosystem – affective empathy score image 2
cat1_UP_3.empaff	numeric	category positive urban ecosystem – affective empathy score image 3
cat1_UP_4.empaff	numeric	category positive urban ecosystem – affective empathy score image 4
cat1_UP_5.empaff	numeric	category positive urban ecosystem – affective empathy score image 5
cat2_UN_1.empaff	numeric	category negative urban ecosystem – affective empathy score image 1
cat2_UN_2.empaff	numeric	category negative urban ecosystem – affective empathy score image 2
cat2_UN_3.empaff	numeric	category negative urban ecosystem – affective empathy score image 3
cat2_UN_4.empaff	numeric	category negative urban ecosystem – affective empathy score image 4
cat2_UN_5.empaff	numeric	category negative urban ecosystem – affective empathy score image 5
cat3_EP_1.empaff	numeric	category positive natural ecosystem - affective empathy score image 1
cat3_EP_2.empaff	numeric	category positive natural ecosystem - affective empathy score image 2
cat3_EP_3.empaff	numeric	category positive natural ecosystem - affective empathy score image 3
cat3_EP_4.empaff	numeric	category positive natural ecosystem - affective empathy score image 4
cat3_EP_5.empaff	numeric	category positive natural ecosystem - affective empathy score image 5
cat4_EN_1.empaff	numeric	category negative natural ecosystem – affective empathy score image 1
cat4_EN_2.empaff	numeric	category negative natural ecosystem – affective empathy score image 2
cat4_EN_3.empaff	numeric	category negative natural ecosystem – affective empathy score image 3
cat4_EN_4.empaff	numeric	category negative natural ecosystem – affective empathy score image 4
cat4_EN_5.empaff	numeric	category negative natural ecosystem – affective empathy score image 5
cat5_QP_1.empaff	numeric	category positive animal – affective empathy score image 1
cat5_QP_2.empaff	numeric	category positive animal – affective empathy score image 2
cat5_QP_3.empaff	numeric	category positive animal – affective empathy score image 3
cat5_QP_4.empaff	numeric	category positive animal – affective empathy score image 4
cat5_QP_5.empaff	numeric	category positive animal – affective empathy score image 5
cat6_QN_1.empaff	numeric	category positive animal – affective empathy score image 1
cat6_QN_2.empaff	numeric	category positive animal – affective empathy score image 2
cat6_QN_3.empaff	numeric	category positive animal – affective empathy score image 3
cat6_QN_4.empaff	numeric	category positive animal – affective empathy score image 4
cat6_QN_5.empaff	numeric	category positive animal – affective empathy score image 5
cat7_HP_1.empaff	numeric	category positive human – affective empathy score image 1
cat7_HP_2.empaff	numeric	category positive human – affective empathy score image 2
cat7_HP_3.empaff	numeric	category positive human – affective empathy score image 3
cat7_HP_4.empaff	numeric	category positive human – affective empathy score image 4
cat7_HP_5.empaff	numeric	category positive human – affective empathy score image 5
cat8_HN_1.empaff	numeric	category negative human – affective empathy score image 1
cat8_HN_2.empaff	numeric	category negative human – affective empathy score image 2
cat8_HN_3.empaff	numeric	category negative human – affective empathy score image 3
cat8_HN_4.empaff	numeric	category negative human – affective empathy score image 4
cat8_HN_5.empaff	numeric	category negative human – affective empathy score image 5
cat1_UP_1.empcog	numeric	category positive urban ecosystem – cognitive empathy score image 1
cat1_UP_2.empcog	numeric	category positive urban ecosystem – cognitive empathy score image 2
cat1_UP_3.empcog	numeric	category positive urban ecosystem – cognitive empathy score image 3
cat1_UP_4.empcog	numeric	category positive urban ecosystem – cognitive empathy score image 4
cat1_UP_5.empcog	numeric	category positive urban ecosystem – cognitive empathy score image 5
cat2_UN_1.empcog	numeric	category negative urban ecosystem – cognitive empathy score image 1
cat2_UN_2.empcog	numeric	category negative urban ecosystem – cognitive empathy score image 2
cat2_UN_3.empcog	numeric	category negative urban ecosystem – cognitive empathy score image 3
cat2_UN_4.empcog	numeric	category negative urban ecosystem – cognitive empathy score image 4
cat2_UN_5.empcog	numeric	category negative urban ecosystem – cognitive empathy score image 5
cat3_EP_1.empcog	numeric	category positive natural ecosystem - cognitive empathy score image 1
cat3_EP_2.empcog	numeric	category positive natural ecosystem - cognitive empathy score image 2
cat3_EP_3.empcog	numeric	category positive natural ecosystem - cognitive empathy score image 3
cat3_EP_4.empcog	numeric	category positive natural ecosystem - cognitive empathy score image 4
cat3_EP_5.empcog	numeric	category positive natural ecosystem - cognitive empathy score image 5
cat4_EN_1.empcog	numeric	category negative natural ecosystem – cognitive empathy score image 1
cat4_EN_2.empcog	numeric	category negative natural ecosystem – cognitive empathy score image 2
cat4_EN_3.empcog	numeric	category negative natural ecosystem – cognitive empathy score image 3
cat4_EN_4.empcog	numeric	category negative natural ecosystem – cognitive empathy score image 4
cat4_EN_5.empcog	numeric	category negative natural ecosystem – cognitive empathy score image 5
cat5_QP_1.empcog	numeric	category positive animal – cognitive empathy score image 1
cat5_QP_2.empcog	numeric	category positive animal – cognitive empathy score image 2
cat5_QP_3.empcog	numeric	category positive animal – cognitive empathy score image 3
cat5_QP_4.empcog	numeric	category positive animal – cognitive empathy score image 4
cat5_QP_5.empcog	numeric	category positive animal – cognitive empathy score image 5
cat6_QN_1.empcog	numeric	category positive animal – cognitive empathy score image 1
cat6_QN_2.empcog	numeric	category positive animal – cognitive empathy score image 2
cat6_QN_3.empcog	numeric	category positive animal – cognitive empathy score image 3
cat6_QN_4.empcog	numeric	category positive animal – cognitive empathy score image 4
cat6_QN_5.empcog	numeric	category positive animal – cognitive empathy score image 5
cat7_HP_1.empcog	numeric	category positive human – cognitive empathy score image 1
cat7_HP_2.empcog	numeric	category positive human – cognitive empathy score image 2
cat7_HP_3.empcog	numeric	category positive human – cognitive empathy score image 3
cat7_HP_4.empcog	numeric	category positive human – cognitive empathy score image 4
cat7_HP_5.empcog	numeric	category positive human – cognitive empathy score image 5
cat8_HN_1.empcog	numeric	category negative human – cognitive empathy score image 1
cat8_HN_2.empcog	numeric	category negative human – cognitive empathy score image 2
cat8_HN_3.empcog	numeric	category negative human – cognitive empathy score image 3
cat8_HN_4.empcog	numeric	category negative human – cognitive empathy score image 4
cat8_HN_5.empcog	numeric	category negative human – cognitive empathy score image 5
