# Supplementary material for: Nature can suffer, too: behavioral evidence of empathy with ecosystems and its link to pro-environmental attitudes
Source: PeerJ. 2026 Jun 26;14:e21383. doi: 10.7717/peerj.21383 (PMC13312967; doi:10.7717/peerj.21383)
Supplement: Supplemental Information 22 [file peerj-14-21383-s022.zip › Supplemental_Code/data.csv]

Subject	Education	Education_label	Gender	Gender_label	Origin	Origin_label	Pet	Pet_label	Age	CHN	CHN_label	Questions	Desirability_order	Desirability	Desirability_RT	Empathy_order	Empathy	Empathy_RT	EmpathyNat_order	EmpathyNat	EmpathyNat_RT	EnvironmentalAttitude_order	EnvironmentalAttitude	EnvironmentalAttitude_RT	EcolBehavior_order	EcolBehavior	EcolBehavior_RT	Image_label	Image_nb	Category	Valence	Valence_RT	Arousal	Arousal_RT	EmpathyAffect	EmpathyAffect_RT	EmpathyCog	EmpathyCog_RT
1	3	Licence	1	Feminin	2	En zone semi rurale	3	depuis toujours ou presque	18{Done}	5	E		NA		NA	NA	NA	NA	NA	NA	NA	NA	NA	NA	NA	NA	NA	Stim/H053.jpg	NA	9	0.729	9119	68.75	7878	100	6081	67.604	8047
1	3	Licence	1	Feminin	2	En zone semi rurale	3	depuis toujours ou presque	18{Done}	5	E		NA		NA	NA	NA	NA	NA	NA	NA	NA	NA	NA	NA	NA	NA	Stim/P097.jpg	NA	9	50	0	1.042	8525	1.25	7408	50	0
1	3	Licence	1	Feminin	2	En zone semi rurale	3	depuis toujours ou presque	18{Done}	5	E		NA		NA	NA	NA	NA	NA	NA	NA	NA	NA	NA	NA	NA	NA	Stim/P053.jpg	NA	9	95.937	7104	0	4091	0	3747	0	5813
1	3	Licence	1	Feminin	2	En zone semi rurale	3	depuis toujours ou presque	18{Done}	5	E		NA		NA	NA	NA	NA	NA	NA	NA	NA	NA	NA	NA	NA	NA	Stim/P116.jpg	NA	9	75.521	6950	0	5189	0	4814	0	4538
1	3	Licence	1	Feminin	2	En zone semi rurale	3	depuis toujours ou presque	18{Done}	5	E		NA		NA	NA	NA	NA	NA	NA	NA	NA	NA	NA	NA	NA	NA	Stim/Gun 2.jpg	NA	9	0	4820	26.562	6848	72.813	4981	27.396	7426
1	3	Licence	1	Feminin	2	En zone semi rurale	3	depuis toujours ou presque	18{Done}	5	E		NA		NA	NA	NA	NA	NA	NA	NA	NA	NA	NA	NA	NA	NA	Stim/Dog 26.jpg	25	6	0	4512	100	4185	99.583	3735	76.979	4892
1	3	Licence	1	Feminin	2	En zone semi rurale	3	depuis toujours ou presque	18{Done}	5	E		NA		NA	NA	NA	NA	NA	NA	NA	NA	NA	NA	NA	NA	NA	Stim/Destruction 7.jpg	35	2	0	5390	0	4361	30.104	7031	21.562	5332
1	3	Licence	1	Feminin	2	En zone semi rurale	3	depuis toujours ou presque	18{Done}	5	E		NA		NA	NA	NA	NA	NA	NA	NA	NA	NA	NA	NA	NA	NA	Stim/A115.jpg	21	6	22.604	3913	27.083	4375	20.937	6144	24.062	4640
1	3	Licence	1	Feminin	2	En zone semi rurale	3	depuis toujours ou presque	18{Done}	5	E		NA		NA	NA	NA	NA	NA	NA	NA	NA	NA	NA	NA	NA	NA	Stim/216.jpg	31	2	27.083	4847	25.312	6303	25.104	3858	30.729	6613
1	3	Licence	1	Feminin	2	En zone semi rurale	3	depuis toujours ou presque	18{Done}	5	E		NA		NA	NA	NA	NA	NA	NA	NA	NA	NA	NA	NA	NA	NA	Stim/Sidewalk 4.jpg	38	1	75.833	4133	0	6096	0	4298	23.958	4596
1	3	Licence	1	Feminin	2	En zone semi rurale	3	depuis toujours ou presque	18{Done}	5	E		NA		NA	NA	NA	NA	NA	NA	NA	NA	NA	NA	NA	NA	NA	Stim/P067.jpg	8	3	100	3302	0	6146	0	4163	66.771	8614
1	3	Licence	1	Feminin	2	En zone semi rurale	3	depuis toujours ou presque	18{Done}	5	E		NA		NA	NA	NA	NA	NA	NA	NA	NA	NA	NA	NA	NA	NA	Stim/Skyscraper 2.jpg	39	1	70.313	5207	0	3221	0	3516	26.562	4423
1	3	Licence	1	Feminin	2	En zone semi rurale	3	depuis toujours ou presque	18{Done}	5	E		NA		NA	NA	NA	NA	NA	NA	NA	NA	NA	NA	NA	NA	NA	Stim/A116.jpg	22	6	0	3116	74.479	3286	100	2583	74.375	2884
1	3	Licence	1	Feminin	2	En zone semi rurale	3	depuis toujours ou presque	18{Done}	5	E		NA		NA	NA	NA	NA	NA	NA	NA	NA	NA	NA	NA	NA	NA	Stim/P098.jpg	28	5	73.75	4434	0	2676	0	4045	28.333	3190
1	3	Licence	1	Feminin	2	En zone semi rurale	3	depuis toujours ou presque	18{Done}	5	E		NA		NA	NA	NA	NA	NA	NA	NA	NA	NA	NA	NA	NA	NA	Stim/H078.jpg	11	8	0	2876	84.271	4589	100	2338	76.771	2393
1	3	Licence	1	Feminin	2	En zone semi rurale	3	depuis toujours ou presque	18{Done}	5	E		NA		NA	NA	NA	NA	NA	NA	NA	NA	NA	NA	NA	NA	NA	Stim/Dog 21.jpg	29	5	82.083	4895	0	4266	0	3533	28.958	2624
1	3	Licence	1	Feminin	2	En zone semi rurale	3	depuis toujours ou presque	18{Done}	5	E		NA		NA	NA	NA	NA	NA	NA	NA	NA	NA	NA	NA	NA	NA	Stim/296.jpg	7	3	85	11119	0	6128	0	3081	26.458	3711
1	3	Licence	1	Feminin	2	En zone semi rurale	3	depuis toujours ou presque	18{Done}	5	E		NA		NA	NA	NA	NA	NA	NA	NA	NA	NA	NA	NA	NA	NA	Stim/295.jpg	37	1	83.125	4896	0	2806	0.521	2762	14.792	3953
1	3	Licence	1	Feminin	2	En zone semi rurale	3	depuis toujours ou presque	18{Done}	5	E		NA		NA	NA	NA	NA	NA	NA	NA	NA	NA	NA	NA	NA	NA	Stim/225.jpg	5	4	0	4286	75	3971	68.542	3431	76.354	6374
1	3	Licence	1	Feminin	2	En zone semi rurale	3	depuis toujours ou presque	18{Done}	5	E		NA		NA	NA	NA	NA	NA	NA	NA	NA	NA	NA	NA	NA	NA	Stim/Dog 12.jpg	30	5	81.042	4113	0	2146	0	1961	17.917	3473
1	3	Licence	1	Feminin	2	En zone semi rurale	3	depuis toujours ou presque	18{Done}	5	E		NA		NA	NA	NA	NA	NA	NA	NA	NA	NA	NA	NA	NA	NA	Stim/285.jpg	36	1	74.271	7210	0	2804	0	1954	19.896	3076
1	3	Licence	1	Feminin	2	En zone semi rurale	3	depuis toujours ou presque	18{Done}	5	E		NA		NA	NA	NA	NA	NA	NA	NA	NA	NA	NA	NA	NA	NA	Stim/P055.jpg	10	3	35.937	7112	0	1966	0	4738	25.729	2679
1	3	Licence	1	Feminin	2	En zone semi rurale	3	depuis toujours ou presque	18{Done}	5	E		NA		NA	NA	NA	NA	NA	NA	NA	NA	NA	NA	NA	NA	NA	Stim/Destruction 8.jpg	34	2	21.042	4674	74.063	5442	0	5217	18.542	7030
1	3	Licence	1	Feminin	2	En zone semi rurale	3	depuis toujours ou presque	18{Done}	5	E		NA		NA	NA	NA	NA	NA	NA	NA	NA	NA	NA	NA	NA	NA	Stim/218.jpg	4	4	0	3300	0.521	4997	100	5372	18.021	2569
1	3	Licence	1	Feminin	2	En zone semi rurale	3	depuis toujours ou presque	18{Done}	5	E		NA		NA	NA	NA	NA	NA	NA	NA	NA	NA	NA	NA	NA	NA	Stim/H100.jpg	15	8	0	7160	100	2867	99.896	2388	77.187	3069
1	3	Licence	1	Feminin	2	En zone semi rurale	3	depuis toujours ou presque	18{Done}	5	E		NA		NA	NA	NA	NA	NA	NA	NA	NA	NA	NA	NA	NA	NA	Stim/Happy pose 2.jpg	20	7	100	4257	0	6064	0	5217	68.646	6763
1	3	Licence	1	Feminin	2	En zone semi rurale	3	depuis toujours ou presque	18{Done}	5	E		NA		NA	NA	NA	NA	NA	NA	NA	NA	NA	NA	NA	NA	NA	Stim/H034.jpg	12	8	0	4635	100	2716	100	2218	75.938	3853
1	3	Licence	1	Feminin	2	En zone semi rurale	3	depuis toujours ou presque	18{Done}	5	E		NA		NA	NA	NA	NA	NA	NA	NA	NA	NA	NA	NA	NA	NA	Stim/Garbage dump 2.jpg	2	4	0	5394	22.708	3215	80.521	3561	22.604	9948
1	3	Licence	1	Feminin	2	En zone semi rurale	3	depuis toujours ou presque	18{Done}	5	E		NA		NA	NA	NA	NA	NA	NA	NA	NA	NA	NA	NA	NA	NA	Stim/H064.jpg	13	8	0	3365	100	4092	100	2591	76.25	3493
1	3	Licence	1	Feminin	2	En zone semi rurale	3	depuis toujours ou presque	18{Done}	5	E		NA		NA	NA	NA	NA	NA	NA	NA	NA	NA	NA	NA	NA	NA	Stim/Dancing 5.jpg	17	7	100	3421	0	2179	0	1958	69.583	5105
1	3	Licence	1	Feminin	2	En zone semi rurale	3	depuis toujours ou presque	18{Done}	5	E		NA		NA	NA	NA	NA	NA	NA	NA	NA	NA	NA	NA	NA	NA	Stim/Street 5.jpg	40	1	50	0	0	2052	0	2085	13.542	4380
1	3	Licence	1	Feminin	2	En zone semi rurale	3	depuis toujours ou presque	18{Done}	5	E		NA		NA	NA	NA	NA	NA	NA	NA	NA	NA	NA	NA	NA	NA	Stim/P054.jpg	9	3	100	3226	0	1738	0	4294	0.521	4811
1	3	Licence	1	Feminin	2	En zone semi rurale	3	depuis toujours ou presque	18{Done}	5	E		NA		NA	NA	NA	NA	NA	NA	NA	NA	NA	NA	NA	NA	NA	Stim/P122.jpg	27	5	100	3979	0	2161	0	3484	0	2423
1	3	Licence	1	Feminin	2	En zone semi rurale	3	depuis toujours ou presque	18{Done}	5	E		NA		NA	NA	NA	NA	NA	NA	NA	NA	NA	NA	NA	NA	NA	Stim/Lake 2.jpg	6	3	100	3741	0	3121	0.104	2678	20.208	3662
1	3	Licence	1	Feminin	2	En zone semi rurale	3	depuis toujours ou presque	18{Done}	5	E		NA		NA	NA	NA	NA	NA	NA	NA	NA	NA	NA	NA	NA	NA	Stim/H091.jpg	14	8	0	5563	99.583	2428	99.792	2397	80	2226
1	3	Licence	1	Feminin	2	En zone semi rurale	3	depuis toujours ou presque	18{Done}	5	E		NA		NA	NA	NA	NA	NA	NA	NA	NA	NA	NA	NA	NA	NA	Stim/Dog 24.jpg	24	6	0.729	3274	99.896	1935	99.896	3815	74.375	1904
1	3	Licence	1	Feminin	2	En zone semi rurale	3	depuis toujours ou presque	18{Done}	5	E		NA		NA	NA	NA	NA	NA	NA	NA	NA	NA	NA	NA	NA	NA	Stim/176.jpg	33	2	0.521	5029	64.479	6479	80	5221	70.208	5974
1	3	Licence	1	Feminin	2	En zone semi rurale	3	depuis toujours ou presque	18{Done}	5	E		NA		NA	NA	NA	NA	NA	NA	NA	NA	NA	NA	NA	NA	NA	Stim/Eating 1.jpg	18	7	99.583	3675	0.312	3219	0.312	2143	20.417	3165
1	3	Licence	1	Feminin	2	En zone semi rurale	3	depuis toujours ou presque	18{Done}	5	E		NA		NA	NA	NA	NA	NA	NA	NA	NA	NA	NA	NA	NA	NA	Stim/103.jpg	3	4	50	0	0.521	3765	83.437	4473	17.813	2519
1	3	Licence	1	Feminin	2	En zone semi rurale	3	depuis toujours ou presque	18{Done}	5	E		NA		NA	NA	NA	NA	NA	NA	NA	NA	NA	NA	NA	NA	NA	Stim/A091.jpg	23	6	0.521	2778	99.375	2610	99.271	756	99.062	2408
1	3	Licence	1	Feminin	2	En zone semi rurale	3	depuis toujours ou presque	18{Done}	5	E		NA		NA	NA	NA	NA	NA	NA	NA	NA	NA	NA	NA	NA	NA	Stim/P082.jpg	26	5	99.583	3189	0.208	7484	0.417	1184	18.438	2939
1	3	Licence	1	Feminin	2	En zone semi rurale	3	depuis toujours ou presque	18{Done}	5	E		NA		NA	NA	NA	NA	NA	NA	NA	NA	NA	NA	NA	NA	NA	Stim/Couple 8.jpg	16	7	99.167	2501	0.521	1431	0.521	470	0.521	4148
1	3	Licence	1	Feminin	2	En zone semi rurale	3	depuis toujours ou presque	18{Done}	5	E		NA		NA	NA	NA	NA	NA	NA	NA	NA	NA	NA	NA	NA	NA	Stim/266.jpg	32	2	0.208	2329	72.813	4073	99.062	1576	73.333	2231
1	3	Licence	1	Feminin	2	En zone semi rurale	3	depuis toujours ou presque	18{Done}	5	E		NA		NA	NA	NA	NA	NA	NA	NA	NA	NA	NA	NA	NA	NA	Stim/Mother 5.jpg	19	7	99.583	2659	0.625	1936	0.625	1028	0.625	3419
1	3	Licence	1	Feminin	2	En zone semi rurale	3	depuis toujours ou presque	18{Done}	5	E		NA		NA	NA	NA	NA	NA	NA	NA	NA	NA	NA	NA	NA	NA	Stim/Fire 11.jpg	1	4	50	0	76.042	3097	99.271	3851	72.083	4870
1	3	Licence	1	Feminin	2	En zone semi rurale	3	depuis toujours ou presque	18{Done}	5	E	Je suis oppose a l'idee du controle et de la regulation de l'utilisation des matieres premieres par les gouvernements dans le but de les faire durer plus longtemps	NA		NA	NA	NA	NA	NA	NA	NA	2	1	19865	NA	NA	NA		NA	NA	NA	NA	NA	NA	NA	NA	NA	NA
1	3	Licence	1	Feminin	2	En zone semi rurale	3	depuis toujours ou presque	18{Done}	5	E	La science moderne resoudra nos problemes environnementaux	NA		NA	NA	NA	NA	NA	NA	NA	5	4	13301	NA	NA	NA		NA	NA	NA	NA	NA	NA	NA	NA	NA	NA
1	3	Licence	1	Feminin	2	En zone semi rurale	3	depuis toujours ou presque	18{Done}	5	E	Je trouve que passer du temps dans la nature est ennuyeux	NA		NA	NA	NA	NA	NA	NA	NA	1	1	4972	NA	NA	NA		NA	NA	NA	NA	NA	NA	NA	NA	NA	NA
1	3	Licence	1	Feminin	2	En zone semi rurale	3	depuis toujours ou presque	18{Done}	5	E	Proteger l'environnement est plus important que proteger l'emploi des gens	NA		NA	NA	NA	NA	NA	NA	NA	10	2	6737	NA	NA	NA		NA	NA	NA	NA	NA	NA	NA	NA	NA	NA
1	3	Licence	1	Feminin	2	En zone semi rurale	3	depuis toujours ou presque	18{Done}	5	E	Ca me rend triste de voir les forets detruites pour l'agriculture	NA		NA	NA	NA	NA	NA	NA	NA	11	6	10317	NA	NA	NA		NA	NA	NA	NA	NA	NA	NA	NA	NA	NA
1	3	Licence	1	Feminin	2	En zone semi rurale	3	depuis toujours ou presque	18{Done}	5	E	Un couple marie devrait pouvoir avoir autant d'enfants qu'il le souhaite, du moment qu'il peut subvenir correctement a leurs besoins	NA		NA	NA	NA	NA	NA	NA	NA	12	6	6234	NA	NA	NA		NA	NA	NA	NA	NA	NA	NA	NA	NA	NA
1	3	Licence	1	Feminin	2	En zone semi rurale	3	depuis toujours ou presque	18{Done}	5	E	J'aimerais rejoindre et participer activement a un groupe ecologiste	NA		NA	NA	NA	NA	NA	NA	NA	3	1	6748	NA	NA	NA		NA	NA	NA	NA	NA	NA	NA	NA	NA	NA
1	3	Licence	1	Feminin	2	En zone semi rurale	3	depuis toujours ou presque	18{Done}	5	E	Je ne suis pas le genre de personne qui fait des efforts pour economiser les ressources naturelles	NA		NA	NA	NA	NA	NA	NA	NA	8	1	7218	NA	NA	NA		NA	NA	NA	NA	NA	NA	NA	NA	NA	NA
1	3	Licence	1	Feminin	2	En zone semi rurale	3	depuis toujours ou presque	18{Done}	5	E	Nous devons garder les lacs et les rivieres propres pour proteger l'environnement, et non pour permettre aux gens de profiter des sports nautiques	NA		NA	NA	NA	NA	NA	NA	NA	4	4	9336	NA	NA	NA		NA	NA	NA	NA	NA	NA	NA	NA	NA	NA
1	3	Licence	1	Feminin	2	En zone semi rurale	3	depuis toujours ou presque	18{Done}	5	E	L'être humain a ete cree ou a evolue pour dominer le reste de la nature	NA		NA	NA	NA	NA	NA	NA	NA	9	1	5092	NA	NA	NA		NA	NA	NA	NA	NA	NA	NA	NA	NA	NA
1	3	Licence	1	Feminin	2	En zone semi rurale	3	depuis toujours ou presque	18{Done}	5	E	Je prefere un jardin sauvage et naturel a un jardin soigne et bien ordonne	NA		NA	NA	NA	NA	NA	NA	NA	7	4	6761	NA	NA	NA		NA	NA	NA	NA	NA	NA	NA	NA	NA	NA
1	3	Licence	1	Feminin	2	En zone semi rurale	3	depuis toujours ou presque	18{Done}	5	E	Les êtres humains exploitent trop l'environnement	NA		NA	NA	NA	NA	NA	NA	NA	6	7	5321	NA	NA	NA		NA	NA	NA	NA	NA	NA	NA	NA	NA	NA
1	3	Licence	1	Feminin	2	En zone semi rurale	3	depuis toujours ou presque	18{Done}	5	E	Je trie mes dechets	NA		NA	NA	NA	NA	NA	NA	NA	NA	NA	NA	4	6	5275		NA	NA	NA	NA	NA	NA	NA	NA	NA	NA
1	3	Licence	1	Feminin	2	En zone semi rurale	3	depuis toujours ou presque	18{Done}	5	E	J'achete des plats deja cuisines	NA		NA	NA	NA	NA	NA	NA	NA	NA	NA	NA	9	5	7494		NA	NA	NA	NA	NA	NA	NA	NA	NA	NA
1	3	Licence	1	Feminin	2	En zone semi rurale	3	depuis toujours ou presque	18{Done}	5	E	J'utilise les transports publics quand je peux	NA		NA	NA	NA	NA	NA	NA	NA	NA	NA	NA	10	7	2768		NA	NA	NA	NA	NA	NA	NA	NA	NA	NA
1	3	Licence	1	Feminin	2	En zone semi rurale	3	depuis toujours ou presque	18{Done}	5	E	Lorsqu'il n'y a pas de poubelle a proximite je garde mes dechets (chewing-gum, megots, mouchoirs, capsules...) sur moi	NA		NA	NA	NA	NA	NA	NA	NA	NA	NA	NA	5	6	10691		NA	NA	NA	NA	NA	NA	NA	NA	NA	NA
1	3	Licence	1	Feminin	2	En zone semi rurale	3	depuis toujours ou presque	18{Done}	5	E	Je choisis des produits a partir de materiaux recycles	NA		NA	NA	NA	NA	NA	NA	NA	NA	NA	NA	2	2	5889		NA	NA	NA	NA	NA	NA	NA	NA	NA	NA
1	3	Licence	1	Feminin	2	En zone semi rurale	3	depuis toujours ou presque	18{Done}	5	E	Je fais des trajets a pied ou a velo	NA		NA	NA	NA	NA	NA	NA	NA	NA	NA	NA	12	7	3837		NA	NA	NA	NA	NA	NA	NA	NA	NA	NA
1	3	Licence	1	Feminin	2	En zone semi rurale	3	depuis toujours ou presque	18{Done}	5	E	Je prends ma voiture/moto/scooter pour des trajets courts	NA		NA	NA	NA	NA	NA	NA	NA	NA	NA	NA	11	1	4527		NA	NA	NA	NA	NA	NA	NA	NA	NA	NA
1	3	Licence	1	Feminin	2	En zone semi rurale	3	depuis toujours ou presque	18{Done}	5	E	J'eteins la lumiere en quittant une piece	NA		NA	NA	NA	NA	NA	NA	NA	NA	NA	NA	6	7	2456		NA	NA	NA	NA	NA	NA	NA	NA	NA	NA
1	3	Licence	1	Feminin	2	En zone semi rurale	3	depuis toujours ou presque	18{Done}	5	E	Je mange des produits locaux	NA		NA	NA	NA	NA	NA	NA	NA	NA	NA	NA	7	6	3483		NA	NA	NA	NA	NA	NA	NA	NA	NA	NA
1	3	Licence	1	Feminin	2	En zone semi rurale	3	depuis toujours ou presque	18{Done}	5	E	J'achete des produits qui ne sont pas de saison	NA		NA	NA	NA	NA	NA	NA	NA	NA	NA	NA	8	3	5294		NA	NA	NA	NA	NA	NA	NA	NA	NA	NA
1	3	Licence	1	Feminin	2	En zone semi rurale	3	depuis toujours ou presque	18{Done}	5	E	J'achete des produits bio	NA		NA	NA	NA	NA	NA	NA	NA	NA	NA	NA	3	6	2615		NA	NA	NA	NA	NA	NA	NA	NA	NA	NA
1	3	Licence	1	Feminin	2	En zone semi rurale	3	depuis toujours ou presque	18{Done}	5	E	J'achete des produits les moins polluants possible	NA		NA	NA	NA	NA	NA	NA	NA	NA	NA	NA	1	5	6265		NA	NA	NA	NA	NA	NA	NA	NA	NA	NA
1	3	Licence	1	Feminin	2	En zone semi rurale	3	depuis toujours ou presque	18{Done}	5	E	Je ressens de la tendresse et de l'inquietude pour les animaux et les plantes qui souffrent.	NA		NA	NA	NA	NA	7	2	7801	NA	NA	NA	NA	NA	NA		NA	NA	NA	NA	NA	NA	NA	NA	NA	NA
1	3	Licence	1	Feminin	2	En zone semi rurale	3	depuis toujours ou presque	18{Done}	5	E	Je ressens de la tendresse et de l'inquietude pour les animaux et les plantes qui souffrent.	NA		NA	NA	NA	NA	6	3	8605	NA	NA	NA	NA	NA	NA		NA	NA	NA	NA	NA	NA	NA	NA	NA	NA
1	3	Licence	1	Feminin	2	En zone semi rurale	3	depuis toujours ou presque	18{Done}	5	E	Je ressens la douleur des animaux et des plantes qui souffrent.	NA		NA	NA	NA	NA	9	4	6156	NA	NA	NA	NA	NA	NA		NA	NA	NA	NA	NA	NA	NA	NA	NA	NA
1	3	Licence	1	Feminin	2	En zone semi rurale	3	depuis toujours ou presque	18{Done}	5	E	Quand je vois des animaux ou des vegetaux qui souffrent, j'imagine ce que je ressentirais a leur place.	NA		NA	NA	NA	NA	1	2	5323	NA	NA	NA	NA	NA	NA		NA	NA	NA	NA	NA	NA	NA	NA	NA	NA
1	3	Licence	1	Feminin	2	En zone semi rurale	3	depuis toujours ou presque	18{Done}	5	E	Je ressens ce que les animaux et les plantes qui souffrent ressentent.	NA		NA	NA	NA	NA	8	4	9930	NA	NA	NA	NA	NA	NA		NA	NA	NA	NA	NA	NA	NA	NA	NA	NA
1	3	Licence	1	Feminin	2	En zone semi rurale	3	depuis toujours ou presque	18{Done}	5	E	Je me sens concerne.e par ce qu'eprouvent les animaux et les vegetaux qui souffrent.	NA		NA	NA	NA	NA	2	4	4977	NA	NA	NA	NA	NA	NA		NA	NA	NA	NA	NA	NA	NA	NA	NA	NA
1	3	Licence	1	Feminin	2	En zone semi rurale	3	depuis toujours ou presque	18{Done}	5	E	J'eprouve de la compassion pour les animaux et les plantes qui souffrent.	NA		NA	NA	NA	NA	10	6	4004	NA	NA	NA	NA	NA	NA		NA	NA	NA	NA	NA	NA	NA	NA	NA	NA
1	3	Licence	1	Feminin	2	En zone semi rurale	3	depuis toujours ou presque	18{Done}	5	E	J'ai parfois l'impression d'être l'un des animaux ou l'un des vegetaux qui souffrent.	NA		NA	NA	NA	NA	3	4	3940	NA	NA	NA	NA	NA	NA		NA	NA	NA	NA	NA	NA	NA	NA	NA	NA
1	3	Licence	1	Feminin	2	En zone semi rurale	3	depuis toujours ou presque	18{Done}	5	E	Je peux tres facilement me mettre a la place des animaux et des plantes qui souffrent.	NA		NA	NA	NA	NA	4	4	7242	NA	NA	NA	NA	NA	NA		NA	NA	NA	NA	NA	NA	NA	NA	NA	NA
1	3	Licence	1	Feminin	2	En zone semi rurale	3	depuis toujours ou presque	18{Done}	5	E	J'essaie de comprendre ce que ressentent les animaux et les plantes qui souffrent en imaginant leur point de vue.	NA		NA	NA	NA	NA	5	2	5221	NA	NA	NA	NA	NA	NA		NA	NA	NA	NA	NA	NA	NA	NA	NA	NA
1	3	Licence	1	Feminin	2	En zone semi rurale	3	depuis toujours ou presque	18{Done}	5	E	J'ai de la difficulte a determiner ce qu'une autre personne ressent	NA		NA	5	1	8486	NA	NA	NA	NA	NA	NA	NA	NA	NA		NA	NA	NA	NA	NA	NA	NA	NA	NA	NA
1	3	Licence	1	Feminin	2	En zone semi rurale	3	depuis toujours ou presque	18{Done}	5	E	Je prends plaisir a voir des inconnus prendre peur	NA		NA	27	2	6588	NA	NA	NA	NA	NA	NA	NA	NA	NA		NA	NA	NA	NA	NA	NA	NA	NA	NA	NA
1	3	Licence	1	Feminin	2	En zone semi rurale	3	depuis toujours ou presque	18{Done}	5	E	J'aime regarder les gens se mettre en colere	NA		NA	26	2	4457	NA	NA	NA	NA	NA	NA	NA	NA	NA		NA	NA	NA	NA	NA	NA	NA	NA	NA	NA
1	3	Licence	1	Feminin	2	En zone semi rurale	3	depuis toujours ou presque	18{Done}	5	E	Je prends plaisir a faire en sorte que les autres se sentent stupides	NA		NA	31	1	4216	NA	NA	NA	NA	NA	NA	NA	NA	NA		NA	NA	NA	NA	NA	NA	NA	NA	NA	NA
1	3	Licence	1	Feminin	2	En zone semi rurale	3	depuis toujours ou presque	18{Done}	5	E	C'est evident quand les gens font semblant d'être heureux	NA		NA	3	5	5137	NA	NA	NA	NA	NA	NA	NA	NA	NA		NA	NA	NA	NA	NA	NA	NA	NA	NA	NA
1	3	Licence	1	Feminin	2	En zone semi rurale	3	depuis toujours ou presque	18{Done}	5	E	Je peux dire quand les gens sont sur le point de perdre leur sang-froid	NA		NA	6	4	5178	NA	NA	NA	NA	NA	NA	NA	NA	NA		NA	NA	NA	NA	NA	NA	NA	NA	NA	NA
1	3	Licence	1	Feminin	2	En zone semi rurale	3	depuis toujours ou presque	18{Done}	5	E	Les gens de bonne humeur me degoûtent	NA		NA	29	1	2885	NA	NA	NA	NA	NA	NA	NA	NA	NA		NA	NA	NA	NA	NA	NA	NA	NA	NA	NA
1	3	Licence	1	Feminin	2	En zone semi rurale	3	depuis toujours ou presque	18{Done}	5	E	Je m'en fous si les gens se sentent deprimes	NA		NA	17	1	3145	NA	NA	NA	NA	NA	NA	NA	NA	NA		NA	NA	NA	NA	NA	NA	NA	NA	NA	NA
1	3	Licence	1	Feminin	2	En zone semi rurale	3	depuis toujours ou presque	18{Done}	5	E	Parfois, il est amusant de voir les gens se faire humilier	NA		NA	34	1	4150	NA	NA	NA	NA	NA	NA	NA	NA	NA		NA	NA	NA	NA	NA	NA	NA	NA	NA	NA
1	3	Licence	1	Feminin	2	En zone semi rurale	3	depuis toujours ou presque	18{Done}	5	E	Je peux dire quand quelqu'un a peur	NA		NA	2	2	3776	NA	NA	NA	NA	NA	NA	NA	NA	NA		NA	NA	NA	NA	NA	NA	NA	NA	NA	NA
1	3	Licence	1	Feminin	2	En zone semi rurale	3	depuis toujours ou presque	18{Done}	5	E	Je peux generalement deviner ce qui met quelqu'un en colere	NA		NA	10	3	5887	NA	NA	NA	NA	NA	NA	NA	NA	NA		NA	NA	NA	NA	NA	NA	NA	NA	NA	NA
1	3	Licence	1	Feminin	2	En zone semi rurale	3	depuis toujours ou presque	18{Done}	5	E	J'admets que je prends plaisir a irriter les gens	NA		NA	36	1	3641	NA	NA	NA	NA	NA	NA	NA	NA	NA		NA	NA	NA	NA	NA	NA	NA	NA	NA	NA
1	3	Licence	1	Feminin	2	En zone semi rurale	3	depuis toujours ou presque	18{Done}	5	E	Les gens n'ont pas besoin de me le dire lorsqu'ils sont tristes, je le vois dans leur visage	NA		NA	11	3	5844	NA	NA	NA	NA	NA	NA	NA	NA	NA		NA	NA	NA	NA	NA	NA	NA	NA	NA	NA
1	3	Licence	1	Feminin	2	En zone semi rurale	3	depuis toujours ou presque	18{Done}	5	E	Je pense que c'est amusant de malmener les gens une fois de temps en temps	NA		NA	25	1	4426	NA	NA	NA	NA	NA	NA	NA	NA	NA		NA	NA	NA	NA	NA	NA	NA	NA	NA	NA
1	3	Licence	1	Feminin	2	En zone semi rurale	3	depuis toujours ou presque	18{Done}	5	E	Je me sens affreux(se) quand je blesse les sentiments de quelqu'un	NA		NA	19	5	5298	NA	NA	NA	NA	NA	NA	NA	NA	NA		NA	NA	NA	NA	NA	NA	NA	NA	NA	NA
1	3	Licence	1	Feminin	2	En zone semi rurale	3	depuis toujours ou presque	18{Done}	5	E	Je peux generalement predire comment quelqu'un va se sentir	NA		NA	7	4	5371	NA	NA	NA	NA	NA	NA	NA	NA	NA		NA	NA	NA	NA	NA	NA	NA	NA	NA	NA
1	3	Licence	1	Feminin	2	En zone semi rurale	3	depuis toujours ou presque	18{Done}	5	E	J'essaie souvent d'aider les gens a se sentir mieux quand ils sont bouleverses	NA		NA	22	5	3700	NA	NA	NA	NA	NA	NA	NA	NA	NA		NA	NA	NA	NA	NA	NA	NA	NA	NA	NA
1	3	Licence	1	Feminin	2	En zone semi rurale	3	depuis toujours ou presque	18{Done}	5	E	Je prends plaisir a rendre les autres heureux	NA		NA	23	5	3433	NA	NA	NA	NA	NA	NA	NA	NA	NA		NA	NA	NA	NA	NA	NA	NA	NA	NA	NA
1	3	Licence	1	Feminin	2	En zone semi rurale	3	depuis toujours ou presque	18{Done}	5	E	Je ne suis pas bon pour comprendre les emotions des autres	NA		NA	9	1	3610	NA	NA	NA	NA	NA	NA	NA	NA	NA		NA	NA	NA	NA	NA	NA	NA	NA	NA	NA
1	3	Licence	1	Feminin	2	En zone semi rurale	3	depuis toujours ou presque	18{Done}	5	E	Si je vois que je suis en train de faire du mal a quelqu'un, je vais m'arrêter rapidement	NA		NA	21	5	4347	NA	NA	NA	NA	NA	NA	NA	NA	NA		NA	NA	NA	NA	NA	NA	NA	NA	NA	NA
1	3	Licence	1	Feminin	2	En zone semi rurale	3	depuis toujours ou presque	18{Done}	5	E	Je comprends generalement pourquoi les gens se sentent comme ils se sentent	NA		NA	4	5	4538	NA	NA	NA	NA	NA	NA	NA	NA	NA		NA	NA	NA	NA	NA	NA	NA	NA	NA	NA
1	3	Licence	1	Feminin	2	En zone semi rurale	3	depuis toujours ou presque	18{Done}	5	E	Si je pouvais m'en tirer sans consequence, il y a des gens que je prendrais plaisir a blesser	NA		NA	35	1	5567	NA	NA	NA	NA	NA	NA	NA	NA	NA		NA	NA	NA	NA	NA	NA	NA	NA	NA	NA
1	3	Licence	1	Feminin	2	En zone semi rurale	3	depuis toujours ou presque	18{Done}	5	E	Quand mes amis se mettent en colere, j'ai souvent le goût de rire	NA		NA	32	1	5238	NA	NA	NA	NA	NA	NA	NA	NA	NA		NA	NA	NA	NA	NA	NA	NA	NA	NA	NA
1	3	Licence	1	Feminin	2	En zone semi rurale	3	depuis toujours ou presque	18{Done}	5	E	Je ne m'inquiete pas trop de blesser les sentiments des gens	NA		NA	15	1	4334	NA	NA	NA	NA	NA	NA	NA	NA	NA		NA	NA	NA	NA	NA	NA	NA	NA	NA	NA
1	3	Licence	1	Feminin	2	En zone semi rurale	3	depuis toujours ou presque	18{Done}	5	E	Quand mes amis ont du bon temps, je deviens souvent en colere	NA		NA	28	1	5334	NA	NA	NA	NA	NA	NA	NA	NA	NA		NA	NA	NA	NA	NA	NA	NA	NA	NA	NA
1	3	Licence	1	Feminin	2	En zone semi rurale	3	depuis toujours ou presque	18{Done}	5	E	J'ai de la difficulte a lire les emotions des autres	NA		NA	1	2	7902	NA	NA	NA	NA	NA	NA	NA	NA	NA		NA	NA	NA	NA	NA	NA	NA	NA	NA	NA
1	3	Licence	1	Feminin	2	En zone semi rurale	3	depuis toujours ou presque	18{Done}	5	E	J'ai de la difficulte a dire quand quelqu'un est triste	NA		NA	12	2	3063	NA	NA	NA	NA	NA	NA	NA	NA	NA		NA	NA	NA	NA	NA	NA	NA	NA	NA	NA
1	3	Licence	1	Feminin	2	En zone semi rurale	3	depuis toujours ou presque	18{Done}	5	E	Je me fous que les autres se sentent heureux	NA		NA	16	1	3729	NA	NA	NA	NA	NA	NA	NA	NA	NA		NA	NA	NA	NA	NA	NA	NA	NA	NA	NA
1	3	Licence	1	Feminin	2	En zone semi rurale	3	depuis toujours ou presque	18{Done}	5	E	Ca me fait sentir bien d'aider quelqu'un dans le besoin	NA		NA	13	5	4098	NA	NA	NA	NA	NA	NA	NA	NA	NA		NA	NA	NA	NA	NA	NA	NA	NA	NA	NA
1	3	Licence	1	Feminin	2	En zone semi rurale	3	depuis toujours ou presque	18{Done}	5	E	J'aime faire se sentir les autres mal a l'aise	NA		NA	30	1	3546	NA	NA	NA	NA	NA	NA	NA	NA	NA		NA	NA	NA	NA	NA	NA	NA	NA	NA	NA
1	3	Licence	1	Feminin	2	En zone semi rurale	3	depuis toujours ou presque	18{Done}	5	E	Des gens m'ont deja dit que j'etais insensible	NA		NA	24	1	4140	NA	NA	NA	NA	NA	NA	NA	NA	NA		NA	NA	NA	NA	NA	NA	NA	NA	NA	NA
1	3	Licence	1	Feminin	2	En zone semi rurale	3	depuis toujours ou presque	18{Done}	5	E	Parfois, je prends plaisir a voir les gens pleurer	NA		NA	33	1	3382	NA	NA	NA	NA	NA	NA	NA	NA	NA		NA	NA	NA	NA	NA	NA	NA	NA	NA	NA
1	3	Licence	1	Feminin	2	En zone semi rurale	3	depuis toujours ou presque	18{Done}	5	E	Je deviens excite lorsque je donne a quelqu'un un cadeau que je pense qu'il va aimer	NA		NA	14	5	4792	NA	NA	NA	NA	NA	NA	NA	NA	NA		NA	NA	NA	NA	NA	NA	NA	NA	NA	NA
1	3	Licence	1	Feminin	2	En zone semi rurale	3	depuis toujours ou presque	18{Done}	5	E	Les malheurs des autres ne me derangent pas beaucoup	NA		NA	20	1	5519	NA	NA	NA	NA	NA	NA	NA	NA	NA		NA	NA	NA	NA	NA	NA	NA	NA	NA	NA
1	3	Licence	1	Feminin	2	En zone semi rurale	3	depuis toujours ou presque	18{Done}	5	E	Je peux generalement dire comment les gens se sentent	NA		NA	8	4	5711	NA	NA	NA	NA	NA	NA	NA	NA	NA		NA	NA	NA	NA	NA	NA	NA	NA	NA	NA
1	3	Licence	1	Feminin	2	En zone semi rurale	3	depuis toujours ou presque	18{Done}	5	E	Les sentiments des autres ne me derangent pas du tout	NA		NA	18	1	5765	NA	NA	NA	NA	NA	NA	NA	NA	NA		NA	NA	NA	NA	NA	NA	NA	NA	NA	NA
1	3	Licence	1	Feminin	2	En zone semi rurale	3	depuis toujours ou presque	18{Done}	5	E	Je me rappelle avoir deja fait semblant d'être malade pour echapper a une situation.	5	{Yes}	6953	NA	NA	NA	NA	NA	NA	NA	NA	NA	NA	NA	NA		NA	NA	NA	NA	NA	NA	NA	NA	NA	NA
1	3	Licence	1	Feminin	2	En zone semi rurale	3	depuis toujours ou presque	18{Done}	5	E	Il m'est arrive d'avoir le goût de casser quelque chose.	9	{No}	5194	NA	NA	NA	NA	NA	NA	NA	NA	NA	NA	NA	NA		NA	NA	NA	NA	NA	NA	NA	NA	NA	NA
1	3	Licence	1	Feminin	2	En zone semi rurale	3	depuis toujours ou presque	18{Done}	5	E	Il m'est deja arriver de profiter de quelqu'un.	6	{No}	2255	NA	NA	NA	NA	NA	NA	NA	NA	NA	NA	NA	NA		NA	NA	NA	NA	NA	NA	NA	NA	NA	NA
1	3	Licence	1	Feminin	2	En zone semi rurale	3	depuis toujours ou presque	18{Done}	5	E	Je n'ai jamais ete contrarie(e) lorsque des gens ont exprime des idees tres differentes des miennes.	10	{No}	7435	NA	NA	NA	NA	NA	NA	NA	NA	NA	NA	NA	NA		NA	NA	NA	NA	NA	NA	NA	NA	NA	NA
1	3	Licence	1	Feminin	2	En zone semi rurale	3	depuis toujours ou presque	18{Done}	5	E	Il m'est arrive d'être assez jaloux(se) du bonheur des autres.	11	{No}	4776	NA	NA	NA	NA	NA	NA	NA	NA	NA	NA	NA	NA		NA	NA	NA	NA	NA	NA	NA	NA	NA	NA
1	3	Licence	1	Feminin	2	En zone semi rurale	3	depuis toujours ou presque	18{Done}	5	E	J'aime faire des commerages quelques fois.	3	{Yes}	2520	NA	NA	NA	NA	NA	NA	NA	NA	NA	NA	NA	NA		NA	NA	NA	NA	NA	NA	NA	NA	NA	NA
1	3	Licence	1	Feminin	2	En zone semi rurale	3	depuis toujours ou presque	18{Done}	5	E	Je suis toujours courtois(e), même envers les gens qui sont desagreables.	8	{Yes}	4770	NA	NA	NA	NA	NA	NA	NA	NA	NA	NA	NA	NA		NA	NA	NA	NA	NA	NA	NA	NA	NA	NA
1	3	Licence	1	Feminin	2	En zone semi rurale	3	depuis toujours ou presque	18{Done}	5	E	Je n'ai jamais vraiment deteste quelqu'un.	1	{Yes}	3617	NA	NA	NA	NA	NA	NA	NA	NA	NA	NA	NA	NA		NA	NA	NA	NA	NA	NA	NA	NA	NA	NA
1	3	Licence	1	Feminin	2	En zone semi rurale	3	depuis toujours ou presque	18{Done}	5	E	Je suis parfois irrite(e) si je n'arrive pas a mes fins.	2	{Yes}	3542	NA	NA	NA	NA	NA	NA	NA	NA	NA	NA	NA	NA		NA	NA	NA	NA	NA	NA	NA	NA	NA	NA
1	3	Licence	1	Feminin	2	En zone semi rurale	3	depuis toujours ou presque	18{Done}	5	E	Il m'arrive parfois de penser que les gens qui vivent un malheur ont tout simplement ce qu'ils meritent.	12	{No}	7031	NA	NA	NA	NA	NA	NA	NA	NA	NA	NA	NA	NA		NA	NA	NA	NA	NA	NA	NA	NA	NA	NA
1	3	Licence	1	Feminin	2	En zone semi rurale	3	depuis toujours ou presque	18{Done}	5	E	Quelques fois, j'ai eu envie de me rebeller contre des gens qui exercent l'autorite même si je savais qu'ils avaient raison.	4	{No}	8844	NA	NA	NA	NA	NA	NA	NA	NA	NA	NA	NA	NA		NA	NA	NA	NA	NA	NA	NA	NA	NA	NA
1	3	Licence	1	Feminin	2	En zone semi rurale	3	depuis toujours ou presque	18{Done}	5	E	J'essaie parfois de me venger plutôt que de pardonner et d'oublier.	7	{No}	3113	NA	NA	NA	NA	NA	NA	NA	NA	NA	NA	NA	NA		NA	NA	NA	NA	NA	NA	NA	NA	NA	NA
1	3	Licence	1	Feminin	2	En zone semi rurale	3	depuis toujours ou presque	18{Done}	5	E	Je n'ai jamais dit deliberement quelque chose qui pouvait blesser quelqu'un.	13	{No}	4530	NA	NA	NA	NA	NA	NA	NA	NA	NA	NA	NA	NA		NA	NA	NA	NA	NA	NA	NA	NA	NA	NA
10	3	Licence	1	Feminin	2	En zone semi rurale	3	depuis toujours ou presque	18{Done}	5	E		NA		NA	NA	NA	NA	NA	NA	NA	NA	NA	NA	NA	NA	NA	Stim/P116.jpg	NA	9	71.771	3839	0	4134	0.417	3545	46.875	6526
10	3	Licence	1	Feminin	2	En zone semi rurale	3	depuis toujours ou presque	18{Done}	5	E		NA		NA	NA	NA	NA	NA	NA	NA	NA	NA	NA	NA	NA	NA	Stim/H053.jpg	NA	9	0.312	2247	99.583	4263	97.083	4338	99.583	6271
10	3	Licence	1	Feminin	2	En zone semi rurale	3	depuis toujours ou presque	18{Done}	5	E		NA		NA	NA	NA	NA	NA	NA	NA	NA	NA	NA	NA	NA	NA	Stim/P097.jpg	NA	9	85	6167	0.312	3559	0	2611	21.25	3673
10	3	Licence	1	Feminin	2	En zone semi rurale	3	depuis toujours ou presque	18{Done}	5	E		NA		NA	NA	NA	NA	NA	NA	NA	NA	NA	NA	NA	NA	NA	Stim/P053.jpg	NA	9	99.896	2784	0	2248	0.208	1634	0.729	3007
10	3	Licence	1	Feminin	2	En zone semi rurale	3	depuis toujours ou presque	18{Done}	5	E		NA		NA	NA	NA	NA	NA	NA	NA	NA	NA	NA	NA	NA	NA	Stim/Gun 2.jpg	NA	9	1.458	2591	71.667	3097	74.583	2942	93.542	5888
10	3	Licence	1	Feminin	2	En zone semi rurale	3	depuis toujours ou presque	18{Done}	5	E		NA		NA	NA	NA	NA	NA	NA	NA	NA	NA	NA	NA	NA	NA	Stim/P122.jpg	27	5	99.792	4560	0.312	2383	0.312	1700	16.667	3231
10	3	Licence	1	Feminin	2	En zone semi rurale	3	depuis toujours ou presque	18{Done}	5	E		NA		NA	NA	NA	NA	NA	NA	NA	NA	NA	NA	NA	NA	NA	Stim/295.jpg	37	1	44.688	2868	50.625	2806	0.521	3803	0.729	5262
10	3	Licence	1	Feminin	2	En zone semi rurale	3	depuis toujours ou presque	18{Done}	5	E		NA		NA	NA	NA	NA	NA	NA	NA	NA	NA	NA	NA	NA	NA	Stim/Street 5.jpg	40	1	46.146	5444	50.521	4143	0.312	4445	0.417	4367
10	3	Licence	1	Feminin	2	En zone semi rurale	3	depuis toujours ou presque	18{Done}	5	E		NA		NA	NA	NA	NA	NA	NA	NA	NA	NA	NA	NA	NA	NA	Stim/176.jpg	33	2	0.104	2403	99.792	5149	99.792	1696	97.917	2864
10	3	Licence	1	Feminin	2	En zone semi rurale	3	depuis toujours ou presque	18{Done}	5	E		NA		NA	NA	NA	NA	NA	NA	NA	NA	NA	NA	NA	NA	NA	Stim/103.jpg	3	4	0.625	2803	90.208	2426	69.063	3691	91.771	3569
10	3	Licence	1	Feminin	2	En zone semi rurale	3	depuis toujours ou presque	18{Done}	5	E		NA		NA	NA	NA	NA	NA	NA	NA	NA	NA	NA	NA	NA	NA	Stim/216.jpg	31	2	10.729	4904	74.375	2675	74.479	1757	69.688	2673
10	3	Licence	1	Feminin	2	En zone semi rurale	3	depuis toujours ou presque	18{Done}	5	E		NA		NA	NA	NA	NA	NA	NA	NA	NA	NA	NA	NA	NA	NA	Stim/H064.jpg	13	8	0.312	2457	99.375	2062	86.562	2206	93.542	4243
10	3	Licence	1	Feminin	2	En zone semi rurale	3	depuis toujours ou presque	18{Done}	5	E		NA		NA	NA	NA	NA	NA	NA	NA	NA	NA	NA	NA	NA	NA	Stim/225.jpg	5	4	0.208	3516	95.104	2229	70.625	4143	96.562	3670
10	3	Licence	1	Feminin	2	En zone semi rurale	3	depuis toujours ou presque	18{Done}	5	E		NA		NA	NA	NA	NA	NA	NA	NA	NA	NA	NA	NA	NA	NA	Stim/Lake 2.jpg	6	3	99.896	2232	0.417	4460	0	1763	12.292	2090
10	3	Licence	1	Feminin	2	En zone semi rurale	3	depuis toujours ou presque	18{Done}	5	E		NA		NA	NA	NA	NA	NA	NA	NA	NA	NA	NA	NA	NA	NA	Stim/P054.jpg	9	3	79.167	6240	34.687	4156	0.729	2993	47.813	3311
10	3	Licence	1	Feminin	2	En zone semi rurale	3	depuis toujours ou presque	18{Done}	5	E		NA		NA	NA	NA	NA	NA	NA	NA	NA	NA	NA	NA	NA	NA	Stim/285.jpg	36	1	45.938	3851	51.563	3737	32.5	5786	44.792	2147
10	3	Licence	1	Feminin	2	En zone semi rurale	3	depuis toujours ou presque	18{Done}	5	E		NA		NA	NA	NA	NA	NA	NA	NA	NA	NA	NA	NA	NA	NA	Stim/Dog 24.jpg	24	6	0.521	2831	99.687	3383	99.687	1300	99.479	3796
10	3	Licence	1	Feminin	2	En zone semi rurale	3	depuis toujours ou presque	18{Done}	5	E		NA		NA	NA	NA	NA	NA	NA	NA	NA	NA	NA	NA	NA	NA	Stim/P082.jpg	26	5	99.583	2598	0.417	2466	0.104	1711	6.354	2855
10	3	Licence	1	Feminin	2	En zone semi rurale	3	depuis toujours ou presque	18{Done}	5	E		NA		NA	NA	NA	NA	NA	NA	NA	NA	NA	NA	NA	NA	NA	Stim/Dog 21.jpg	29	5	94.062	3293	0.521	3643	0.208	2977	28.125	3430
10	3	Licence	1	Feminin	2	En zone semi rurale	3	depuis toujours ou presque	18{Done}	5	E		NA		NA	NA	NA	NA	NA	NA	NA	NA	NA	NA	NA	NA	NA	Stim/296.jpg	7	3	99.687	2522	0.417	2498	0.104	2782	6.562	2856
10	3	Licence	1	Feminin	2	En zone semi rurale	3	depuis toujours ou presque	18{Done}	5	E		NA		NA	NA	NA	NA	NA	NA	NA	NA	NA	NA	NA	NA	NA	Stim/Skyscraper 2.jpg	39	1	49.375	3068	49.063	1642	49.063	2188	49.063	3574
10	3	Licence	1	Feminin	2	En zone semi rurale	3	depuis toujours ou presque	18{Done}	5	E		NA		NA	NA	NA	NA	NA	NA	NA	NA	NA	NA	NA	NA	NA	Stim/P055.jpg	10	3	99.583	2675	3.854	1984	0.208	2188	27.292	4966
10	3	Licence	1	Feminin	2	En zone semi rurale	3	depuis toujours ou presque	18{Done}	5	E		NA		NA	NA	NA	NA	NA	NA	NA	NA	NA	NA	NA	NA	NA	Stim/A116.jpg	22	6	0	1909	98.75	2068	99.479	4032	97.292	2659
10	3	Licence	1	Feminin	2	En zone semi rurale	3	depuis toujours ou presque	18{Done}	5	E		NA		NA	NA	NA	NA	NA	NA	NA	NA	NA	NA	NA	NA	NA	Stim/Garbage dump 2.jpg	2	4	1.042	3778	91.25	4509	89.271	2346	89.375	2911
10	3	Licence	1	Feminin	2	En zone semi rurale	3	depuis toujours ou presque	18{Done}	5	E		NA		NA	NA	NA	NA	NA	NA	NA	NA	NA	NA	NA	NA	NA	Stim/Mother 5.jpg	19	7	99.375	1782	0.937	2686	0.104	1436	1.25	2338
10	3	Licence	1	Feminin	2	En zone semi rurale	3	depuis toujours ou presque	18{Done}	5	E		NA		NA	NA	NA	NA	NA	NA	NA	NA	NA	NA	NA	NA	NA	Stim/Dog 12.jpg	30	5	98.75	2652	0.208	2163	0.208	3120	10.625	2617
10	3	Licence	1	Feminin	2	En zone semi rurale	3	depuis toujours ou presque	18{Done}	5	E		NA		NA	NA	NA	NA	NA	NA	NA	NA	NA	NA	NA	NA	NA	Stim/Destruction 8.jpg	34	2	2.292	2469	97.5	2311	75.521	3178	85.417	2483
10	3	Licence	1	Feminin	2	En zone semi rurale	3	depuis toujours ou presque	18{Done}	5	E		NA		NA	NA	NA	NA	NA	NA	NA	NA	NA	NA	NA	NA	NA	Stim/H100.jpg	15	8	0.312	2171	93.125	2176	95.833	1431	90.625	1763
10	3	Licence	1	Feminin	2	En zone semi rurale	3	depuis toujours ou presque	18{Done}	5	E		NA		NA	NA	NA	NA	NA	NA	NA	NA	NA	NA	NA	NA	NA	Stim/H078.jpg	11	8	0.521	3108	94.583	1902	97.917	1580	91.875	2424
10	3	Licence	1	Feminin	2	En zone semi rurale	3	depuis toujours ou presque	18{Done}	5	E		NA		NA	NA	NA	NA	NA	NA	NA	NA	NA	NA	NA	NA	NA	Stim/Happy pose 2.jpg	20	7	98.437	2729	0.833	2879	0.417	2928	28.437	2250
10	3	Licence	1	Feminin	2	En zone semi rurale	3	depuis toujours ou presque	18{Done}	5	E		NA		NA	NA	NA	NA	NA	NA	NA	NA	NA	NA	NA	NA	NA	Stim/266.jpg	32	2	7.292	3708	59.688	1892	68.854	2928	65.521	2307
10	3	Licence	1	Feminin	2	En zone semi rurale	3	depuis toujours ou presque	18{Done}	5	E		NA		NA	NA	NA	NA	NA	NA	NA	NA	NA	NA	NA	NA	NA	Stim/H091.jpg	14	8	0.417	2105	97.604	2106	97.604	1510	98.958	2584
10	3	Licence	1	Feminin	2	En zone semi rurale	3	depuis toujours ou presque	18{Done}	5	E		NA		NA	NA	NA	NA	NA	NA	NA	NA	NA	NA	NA	NA	NA	Stim/Destruction 7.jpg	35	2	5.417	2471	70.729	3893	74.896	2396	8.542	1424
10	3	Licence	1	Feminin	2	En zone semi rurale	3	depuis toujours ou presque	18{Done}	5	E		NA		NA	NA	NA	NA	NA	NA	NA	NA	NA	NA	NA	NA	NA	Stim/218.jpg	4	4	11.979	3962	70.833	1800	50	0	73.021	1747
10	3	Licence	1	Feminin	2	En zone semi rurale	3	depuis toujours ou presque	18{Done}	5	E		NA		NA	NA	NA	NA	NA	NA	NA	NA	NA	NA	NA	NA	NA	Stim/Dog 26.jpg	25	6	0.104	2402	99.687	1590	98.75	1619	99.687	4490
10	3	Licence	1	Feminin	2	En zone semi rurale	3	depuis toujours ou presque	18{Done}	5	E		NA		NA	NA	NA	NA	NA	NA	NA	NA	NA	NA	NA	NA	NA	Stim/Sidewalk 4.jpg	38	1	99.375	2624	0.417	2793	0.417	2474	12.604	2456
10	3	Licence	1	Feminin	2	En zone semi rurale	3	depuis toujours ou presque	18{Done}	5	E		NA		NA	NA	NA	NA	NA	NA	NA	NA	NA	NA	NA	NA	NA	Stim/Dancing 5.jpg	17	7	96.25	2235	0.312	2799	0.417	1434	9.062	2300
10	3	Licence	1	Feminin	2	En zone semi rurale	3	depuis toujours ou presque	18{Done}	5	E		NA		NA	NA	NA	NA	NA	NA	NA	NA	NA	NA	NA	NA	NA	Stim/Eating 1.jpg	18	7	58.958	2988	1.25	2126	0.312	1903	31.875	3116
10	3	Licence	1	Feminin	2	En zone semi rurale	3	depuis toujours ou presque	18{Done}	5	E		NA		NA	NA	NA	NA	NA	NA	NA	NA	NA	NA	NA	NA	NA	Stim/H034.jpg	12	8	2.083	2599	89.271	2537	91.771	1351	82.083	3288
10	3	Licence	1	Feminin	2	En zone semi rurale	3	depuis toujours ou presque	18{Done}	5	E		NA		NA	NA	NA	NA	NA	NA	NA	NA	NA	NA	NA	NA	NA	Stim/A091.jpg	23	6	1.146	3012	89.583	1379	89.583	886	87.604	2457
10	3	Licence	1	Feminin	2	En zone semi rurale	3	depuis toujours ou presque	18{Done}	5	E		NA		NA	NA	NA	NA	NA	NA	NA	NA	NA	NA	NA	NA	NA	Stim/Fire 11.jpg	1	4	0.104	2479	99.792	2475	99.687	2128	99.375	2589
10	3	Licence	1	Feminin	2	En zone semi rurale	3	depuis toujours ou presque	18{Done}	5	E		NA		NA	NA	NA	NA	NA	NA	NA	NA	NA	NA	NA	NA	NA	Stim/Couple 8.jpg	16	7	99.167	2473	0.312	1841	0.312	2938	1.146	2523
10	3	Licence	1	Feminin	2	En zone semi rurale	3	depuis toujours ou presque	18{Done}	5	E		NA		NA	NA	NA	NA	NA	NA	NA	NA	NA	NA	NA	NA	NA	Stim/P098.jpg	28	5	98.542	4700	2.083	1942	0	1936	6.354	2216
10	3	Licence	1	Feminin	2	En zone semi rurale	3	depuis toujours ou presque	18{Done}	5	E		NA		NA	NA	NA	NA	NA	NA	NA	NA	NA	NA	NA	NA	NA	Stim/P067.jpg	8	3	99.583	2282	0	4410	0	2068	1.25	2473
10	3	Licence	1	Feminin	2	En zone semi rurale	3	depuis toujours ou presque	18{Done}	5	E		NA		NA	NA	NA	NA	NA	NA	NA	NA	NA	NA	NA	NA	NA	Stim/A115.jpg	21	6	5.521	5221	90.417	1789	90.937	1704	86.25	2238
10	3	Licence	1	Feminin	2	En zone semi rurale	3	depuis toujours ou presque	18{Done}	5	E	Proteger l'environnement est plus important que proteger l'emploi des gens	NA		NA	NA	NA	NA	NA	NA	NA	10	6	4365	NA	NA	NA		NA	NA	NA	NA	NA	NA	NA	NA	NA	NA
10	3	Licence	1	Feminin	2	En zone semi rurale	3	depuis toujours ou presque	18{Done}	5	E	L'être humain a ete cree ou a evolue pour dominer le reste de la nature	NA		NA	NA	NA	NA	NA	NA	NA	9	1	3062	NA	NA	NA		NA	NA	NA	NA	NA	NA	NA	NA	NA	NA
10	3	Licence	1	Feminin	2	En zone semi rurale	3	depuis toujours ou presque	18{Done}	5	E	Les êtres humains exploitent trop l'environnement	NA		NA	NA	NA	NA	NA	NA	NA	6	7	2886	NA	NA	NA		NA	NA	NA	NA	NA	NA	NA	NA	NA	NA
10	3	Licence	1	Feminin	2	En zone semi rurale	3	depuis toujours ou presque	18{Done}	5	E	Ca me rend triste de voir les forets detruites pour l'agriculture	NA		NA	NA	NA	NA	NA	NA	NA	11	7	1981	NA	NA	NA		NA	NA	NA	NA	NA	NA	NA	NA	NA	NA
10	3	Licence	1	Feminin	2	En zone semi rurale	3	depuis toujours ou presque	18{Done}	5	E	Je suis oppose a l'idee du controle et de la regulation de l'utilisation des matieres premieres par les gouvernements dans le but de les faire durer plus longtemps	NA		NA	NA	NA	NA	NA	NA	NA	2	4	16232	NA	NA	NA		NA	NA	NA	NA	NA	NA	NA	NA	NA	NA
10	3	Licence	1	Feminin	2	En zone semi rurale	3	depuis toujours ou presque	18{Done}	5	E	Nous devons garder les lacs et les rivieres propres pour proteger l'environnement, et non pour permettre aux gens de profiter des sports nautiques	NA		NA	NA	NA	NA	NA	NA	NA	4	5	6491	NA	NA	NA		NA	NA	NA	NA	NA	NA	NA	NA	NA	NA
10	3	Licence	1	Feminin	2	En zone semi rurale	3	depuis toujours ou presque	18{Done}	5	E	J'aimerais rejoindre et participer activement a un groupe ecologiste	NA		NA	NA	NA	NA	NA	NA	NA	3	6	2490	NA	NA	NA		NA	NA	NA	NA	NA	NA	NA	NA	NA	NA
10	3	Licence	1	Feminin	2	En zone semi rurale	3	depuis toujours ou presque	18{Done}	5	E	Un couple marie devrait pouvoir avoir autant d'enfants qu'il le souhaite, du moment qu'il peut subvenir correctement a leurs besoins	NA		NA	NA	NA	NA	NA	NA	NA	12	5	7693	NA	NA	NA		NA	NA	NA	NA	NA	NA	NA	NA	NA	NA
10	3	Licence	1	Feminin	2	En zone semi rurale	3	depuis toujours ou presque	18{Done}	5	E	Je trouve que passer du temps dans la nature est ennuyeux	NA		NA	NA	NA	NA	NA	NA	NA	1	1	3334	NA	NA	NA		NA	NA	NA	NA	NA	NA	NA	NA	NA	NA
10	3	Licence	1	Feminin	2	En zone semi rurale	3	depuis toujours ou presque	18{Done}	5	E	La science moderne resoudra nos problemes environnementaux	NA		NA	NA	NA	NA	NA	NA	NA	5	3	4096	NA	NA	NA		NA	NA	NA	NA	NA	NA	NA	NA	NA	NA
10	3	Licence	1	Feminin	2	En zone semi rurale	3	depuis toujours ou presque	18{Done}	5	E	Je ne suis pas le genre de personne qui fait des efforts pour economiser les ressources naturelles	NA		NA	NA	NA	NA	NA	NA	NA	8	2	4397	NA	NA	NA		NA	NA	NA	NA	NA	NA	NA	NA	NA	NA
10	3	Licence	1	Feminin	2	En zone semi rurale	3	depuis toujours ou presque	18{Done}	5	E	Je prefere un jardin sauvage et naturel a un jardin soigne et bien ordonne	NA		NA	NA	NA	NA	NA	NA	NA	7	6	3512	NA	NA	NA		NA	NA	NA	NA	NA	NA	NA	NA	NA	NA
10	3	Licence	1	Feminin	2	En zone semi rurale	3	depuis toujours ou presque	18{Done}	5	E	Je fais des trajets a pied ou a velo	NA		NA	NA	NA	NA	NA	NA	NA	NA	NA	NA	12	5	4087		NA	NA	NA	NA	NA	NA	NA	NA	NA	NA
10	3	Licence	1	Feminin	2	En zone semi rurale	3	depuis toujours ou presque	18{Done}	5	E	J'eteins la lumiere en quittant une piece	NA		NA	NA	NA	NA	NA	NA	NA	NA	NA	NA	6	7	1938		NA	NA	NA	NA	NA	NA	NA	NA	NA	NA
10	3	Licence	1	Feminin	2	En zone semi rurale	3	depuis toujours ou presque	18{Done}	5	E	J'achete des produits qui ne sont pas de saison	NA		NA	NA	NA	NA	NA	NA	NA	NA	NA	NA	8	4	3967		NA	NA	NA	NA	NA	NA	NA	NA	NA	NA
10	3	Licence	1	Feminin	2	En zone semi rurale	3	depuis toujours ou presque	18{Done}	5	E	Je prends ma voiture/moto/scooter pour des trajets courts	NA		NA	NA	NA	NA	NA	NA	NA	NA	NA	NA	11	1	4623		NA	NA	NA	NA	NA	NA	NA	NA	NA	NA
10	3	Licence	1	Feminin	2	En zone semi rurale	3	depuis toujours ou presque	18{Done}	5	E	J'utilise les transports publics quand je peux	NA		NA	NA	NA	NA	NA	NA	NA	NA	NA	NA	10	7	2451		NA	NA	NA	NA	NA	NA	NA	NA	NA	NA
10	3	Licence	1	Feminin	2	En zone semi rurale	3	depuis toujours ou presque	18{Done}	5	E	J'achete des plats deja cuisines	NA		NA	NA	NA	NA	NA	NA	NA	NA	NA	NA	9	4	2742		NA	NA	NA	NA	NA	NA	NA	NA	NA	NA
10	3	Licence	1	Feminin	2	En zone semi rurale	3	depuis toujours ou presque	18{Done}	5	E	Lorsqu'il n'y a pas de poubelle a proximite je garde mes dechets (chewing-gum, megots, mouchoirs, capsules...) sur moi	NA		NA	NA	NA	NA	NA	NA	NA	NA	NA	NA	5	5	6725		NA	NA	NA	NA	NA	NA	NA	NA	NA	NA
10	3	Licence	1	Feminin	2	En zone semi rurale	3	depuis toujours ou presque	18{Done}	5	E	Je trie mes dechets	NA		NA	NA	NA	NA	NA	NA	NA	NA	NA	NA	4	1	2945		NA	NA	NA	NA	NA	NA	NA	NA	NA	NA
10	3	Licence	1	Feminin	2	En zone semi rurale	3	depuis toujours ou presque	18{Done}	5	E	J'achete des produits bio	NA		NA	NA	NA	NA	NA	NA	NA	NA	NA	NA	3	4	2864		NA	NA	NA	NA	NA	NA	NA	NA	NA	NA
10	3	Licence	1	Feminin	2	En zone semi rurale	3	depuis toujours ou presque	18{Done}	5	E	Je choisis des produits a partir de materiaux recycles	NA		NA	NA	NA	NA	NA	NA	NA	NA	NA	NA	2	5	3220		NA	NA	NA	NA	NA	NA	NA	NA	NA	NA
10	3	Licence	1	Feminin	2	En zone semi rurale	3	depuis toujours ou presque	18{Done}	5	E	Je mange des produits locaux	NA		NA	NA	NA	NA	NA	NA	NA	NA	NA	NA	7	6	1946		NA	NA	NA	NA	NA	NA	NA	NA	NA	NA
10	3	Licence	1	Feminin	2	En zone semi rurale	3	depuis toujours ou presque	18{Done}	5	E	J'achete des produits les moins polluants possible	NA		NA	NA	NA	NA	NA	NA	NA	NA	NA	NA	1	4	3242		NA	NA	NA	NA	NA	NA	NA	NA	NA	NA
10	3	Licence	1	Feminin	2	En zone semi rurale	3	depuis toujours ou presque	18{Done}	5	E	J'essaie de comprendre ce que ressentent les animaux et les plantes qui souffrent en imaginant leur point de vue.	NA		NA	NA	NA	NA	5	7	3604	NA	NA	NA	NA	NA	NA		NA	NA	NA	NA	NA	NA	NA	NA	NA	NA
10	3	Licence	1	Feminin	2	En zone semi rurale	3	depuis toujours ou presque	18{Done}	5	E	Je ressens la douleur des animaux et des plantes qui souffrent.	NA		NA	NA	NA	NA	9	5	2073	NA	NA	NA	NA	NA	NA		NA	NA	NA	NA	NA	NA	NA	NA	NA	NA
10	3	Licence	1	Feminin	2	En zone semi rurale	3	depuis toujours ou presque	18{Done}	5	E	J'eprouve de la compassion pour les animaux et les plantes qui souffrent.	NA		NA	NA	NA	NA	10	6	2059	NA	NA	NA	NA	NA	NA		NA	NA	NA	NA	NA	NA	NA	NA	NA	NA
10	3	Licence	1	Feminin	2	En zone semi rurale	3	depuis toujours ou presque	18{Done}	5	E	J'ai parfois l'impression d'être l'un des animaux ou l'un des vegetaux qui souffrent.	NA		NA	NA	NA	NA	3	6	2520	NA	NA	NA	NA	NA	NA		NA	NA	NA	NA	NA	NA	NA	NA	NA	NA
10	3	Licence	1	Feminin	2	En zone semi rurale	3	depuis toujours ou presque	18{Done}	5	E	Je peux tres facilement me mettre a la place des animaux et des plantes qui souffrent.	NA		NA	NA	NA	NA	4	6	4096	NA	NA	NA	NA	NA	NA		NA	NA	NA	NA	NA	NA	NA	NA	NA	NA
10	3	Licence	1	Feminin	2	En zone semi rurale	3	depuis toujours ou presque	18{Done}	5	E	Je ressens ce que les animaux et les plantes qui souffrent ressentent.	NA		NA	NA	NA	NA	8	5	2821	NA	NA	NA	NA	NA	NA		NA	NA	NA	NA	NA	NA	NA	NA	NA	NA
10	3	Licence	1	Feminin	2	En zone semi rurale	3	depuis toujours ou presque	18{Done}	5	E	Quand je vois des animaux ou des vegetaux qui souffrent, j'imagine ce que je ressentirais a leur place.	NA		NA	NA	NA	NA	1	7	3950	NA	NA	NA	NA	NA	NA		NA	NA	NA	NA	NA	NA	NA	NA	NA	NA
10	3	Licence	1	Feminin	2	En zone semi rurale	3	depuis toujours ou presque	18{Done}	5	E	Je me sens concerne.e par ce qu'eprouvent les animaux et les vegetaux qui souffrent.	NA		NA	NA	NA	NA	2	6	2262	NA	NA	NA	NA	NA	NA		NA	NA	NA	NA	NA	NA	NA	NA	NA	NA
10	3	Licence	1	Feminin	2	En zone semi rurale	3	depuis toujours ou presque	18{Done}	5	E	Je ressens de la tendresse et de l'inquietude pour les animaux et les plantes qui souffrent.	NA		NA	NA	NA	NA	6	6	5227	NA	NA	NA	NA	NA	NA		NA	NA	NA	NA	NA	NA	NA	NA	NA	NA
10	3	Licence	1	Feminin	2	En zone semi rurale	3	depuis toujours ou presque	18{Done}	5	E	Je ressens de la tendresse et de l'inquietude pour les animaux et les plantes qui souffrent.	NA		NA	NA	NA	NA	7	7	2524	NA	NA	NA	NA	NA	NA		NA	NA	NA	NA	NA	NA	NA	NA	NA	NA
10	3	Licence	1	Feminin	2	En zone semi rurale	3	depuis toujours ou presque	18{Done}	5	E	J'ai de la difficulte a dire quand quelqu'un est triste	NA		NA	12	2	4391	NA	NA	NA	NA	NA	NA	NA	NA	NA		NA	NA	NA	NA	NA	NA	NA	NA	NA	NA
10	3	Licence	1	Feminin	2	En zone semi rurale	3	depuis toujours ou presque	18{Done}	5	E	J'essaie souvent d'aider les gens a se sentir mieux quand ils sont bouleverses	NA		NA	22	4	3809	NA	NA	NA	NA	NA	NA	NA	NA	NA		NA	NA	NA	NA	NA	NA	NA	NA	NA	NA
10	3	Licence	1	Feminin	2	En zone semi rurale	3	depuis toujours ou presque	18{Done}	5	E	Je peux generalement dire comment les gens se sentent	NA		NA	8	4	2576	NA	NA	NA	NA	NA	NA	NA	NA	NA		NA	NA	NA	NA	NA	NA	NA	NA	NA	NA
10	3	Licence	1	Feminin	2	En zone semi rurale	3	depuis toujours ou presque	18{Done}	5	E	J'ai de la difficulte a lire les emotions des autres	NA		NA	1	1	3074	NA	NA	NA	NA	NA	NA	NA	NA	NA		NA	NA	NA	NA	NA	NA	NA	NA	NA	NA
10	3	Licence	1	Feminin	2	En zone semi rurale	3	depuis toujours ou presque	18{Done}	5	E	Je prends plaisir a faire en sorte que les autres se sentent stupides	NA		NA	31	1	6776	NA	NA	NA	NA	NA	NA	NA	NA	NA		NA	NA	NA	NA	NA	NA	NA	NA	NA	NA
10	3	Licence	1	Feminin	2	En zone semi rurale	3	depuis toujours ou presque	18{Done}	5	E	J'aime regarder les gens se mettre en colere	NA		NA	26	5	3873	NA	NA	NA	NA	NA	NA	NA	NA	NA		NA	NA	NA	NA	NA	NA	NA	NA	NA	NA
10	3	Licence	1	Feminin	2	En zone semi rurale	3	depuis toujours ou presque	18{Done}	5	E	Ca me fait sentir bien d'aider quelqu'un dans le besoin	NA		NA	13	5	2513	NA	NA	NA	NA	NA	NA	NA	NA	NA		NA	NA	NA	NA	NA	NA	NA	NA	NA	NA
10	3	Licence	1	Feminin	2	En zone semi rurale	3	depuis toujours ou presque	18{Done}	5	E	Je peux dire quand les gens sont sur le point de perdre leur sang-froid	NA		NA	6	4	4035	NA	NA	NA	NA	NA	NA	NA	NA	NA		NA	NA	NA	NA	NA	NA	NA	NA	NA	NA
10	3	Licence	1	Feminin	2	En zone semi rurale	3	depuis toujours ou presque	18{Done}	5	E	Je peux generalement deviner ce qui met quelqu'un en colere	NA		NA	10	5	2418	NA	NA	NA	NA	NA	NA	NA	NA	NA		NA	NA	NA	NA	NA	NA	NA	NA	NA	NA
10	3	Licence	1	Feminin	2	En zone semi rurale	3	depuis toujours ou presque	18{Done}	5	E	Je me fous que les autres se sentent heureux	NA		NA	16	1	3816	NA	NA	NA	NA	NA	NA	NA	NA	NA		NA	NA	NA	NA	NA	NA	NA	NA	NA	NA
10	3	Licence	1	Feminin	2	En zone semi rurale	3	depuis toujours ou presque	18{Done}	5	E	Parfois, il est amusant de voir les gens se faire humilier	NA		NA	34	1	2618	NA	NA	NA	NA	NA	NA	NA	NA	NA		NA	NA	NA	NA	NA	NA	NA	NA	NA	NA
10	3	Licence	1	Feminin	2	En zone semi rurale	3	depuis toujours ou presque	18{Done}	5	E	Les malheurs des autres ne me derangent pas beaucoup	NA		NA	20	2	3225	NA	NA	NA	NA	NA	NA	NA	NA	NA		NA	NA	NA	NA	NA	NA	NA	NA	NA	NA
10	3	Licence	1	Feminin	2	En zone semi rurale	3	depuis toujours ou presque	18{Done}	5	E	Parfois, je prends plaisir a voir les gens pleurer	NA		NA	33	1	2431	NA	NA	NA	NA	NA	NA	NA	NA	NA		NA	NA	NA	NA	NA	NA	NA	NA	NA	NA
10	3	Licence	1	Feminin	2	En zone semi rurale	3	depuis toujours ou presque	18{Done}	5	E	Si je vois que je suis en train de faire du mal a quelqu'un, je vais m'arrêter rapidement	NA		NA	21	4	3386	NA	NA	NA	NA	NA	NA	NA	NA	NA		NA	NA	NA	NA	NA	NA	NA	NA	NA	NA
10	3	Licence	1	Feminin	2	En zone semi rurale	3	depuis toujours ou presque	18{Done}	5	E	Quand mes amis se mettent en colere, j'ai souvent le goût de rire	NA		NA	32	4	2796	NA	NA	NA	NA	NA	NA	NA	NA	NA		NA	NA	NA	NA	NA	NA	NA	NA	NA	NA
10	3	Licence	1	Feminin	2	En zone semi rurale	3	depuis toujours ou presque	18{Done}	5	E	Des gens m'ont deja dit que j'etais insensible	NA		NA	24	3	5359	NA	NA	NA	NA	NA	NA	NA	NA	NA		NA	NA	NA	NA	NA	NA	NA	NA	NA	NA
10	3	Licence	1	Feminin	2	En zone semi rurale	3	depuis toujours ou presque	18{Done}	5	E	J'aime faire se sentir les autres mal a l'aise	NA		NA	30	1	2791	NA	NA	NA	NA	NA	NA	NA	NA	NA		NA	NA	NA	NA	NA	NA	NA	NA	NA	NA
10	3	Licence	1	Feminin	2	En zone semi rurale	3	depuis toujours ou presque	18{Done}	5	E	Quand mes amis ont du bon temps, je deviens souvent en colere	NA		NA	28	1	2845	NA	NA	NA	NA	NA	NA	NA	NA	NA		NA	NA	NA	NA	NA	NA	NA	NA	NA	NA
10	3	Licence	1	Feminin	2	En zone semi rurale	3	depuis toujours ou presque	18{Done}	5	E	Les gens n'ont pas besoin de me le dire lorsqu'ils sont tristes, je le vois dans leur visage	NA		NA	11	4	3930	NA	NA	NA	NA	NA	NA	NA	NA	NA		NA	NA	NA	NA	NA	NA	NA	NA	NA	NA
10	3	Licence	1	Feminin	2	En zone semi rurale	3	depuis toujours ou presque	18{Done}	5	E	Je pense que c'est amusant de malmener les gens une fois de temps en temps	NA		NA	25	1	2744	NA	NA	NA	NA	NA	NA	NA	NA	NA		NA	NA	NA	NA	NA	NA	NA	NA	NA	NA
10	3	Licence	1	Feminin	2	En zone semi rurale	3	depuis toujours ou presque	18{Done}	5	E	Si je pouvais m'en tirer sans consequence, il y a des gens que je prendrais plaisir a blesser	NA		NA	35	1	3164	NA	NA	NA	NA	NA	NA	NA	NA	NA		NA	NA	NA	NA	NA	NA	NA	NA	NA	NA
10	3	Licence	1	Feminin	2	En zone semi rurale	3	depuis toujours ou presque	18{Done}	5	E	Je peux generalement predire comment quelqu'un va se sentir	NA		NA	7	4	2601	NA	NA	NA	NA	NA	NA	NA	NA	NA		NA	NA	NA	NA	NA	NA	NA	NA	NA	NA
10	3	Licence	1	Feminin	2	En zone semi rurale	3	depuis toujours ou presque	18{Done}	5	E	Les sentiments des autres ne me derangent pas du tout	NA		NA	18	1	3023	NA	NA	NA	NA	NA	NA	NA	NA	NA		NA	NA	NA	NA	NA	NA	NA	NA	NA	NA
10	3	Licence	1	Feminin	2	En zone semi rurale	3	depuis toujours ou presque	18{Done}	5	E	Je comprends generalement pourquoi les gens se sentent comme ils se sentent	NA		NA	4	4	2884	NA	NA	NA	NA	NA	NA	NA	NA	NA		NA	NA	NA	NA	NA	NA	NA	NA	NA	NA
10	3	Licence	1	Feminin	2	En zone semi rurale	3	depuis toujours ou presque	18{Done}	5	E	Je ne m'inquiete pas trop de blesser les sentiments des gens	NA		NA	15	1	4192	NA	NA	NA	NA	NA	NA	NA	NA	NA		NA	NA	NA	NA	NA	NA	NA	NA	NA	NA
10	3	Licence	1	Feminin	2	En zone semi rurale	3	depuis toujours ou presque	18{Done}	5	E	J'ai de la difficulte a determiner ce qu'une autre personne ressent	NA		NA	5	2	3105	NA	NA	NA	NA	NA	NA	NA	NA	NA		NA	NA	NA	NA	NA	NA	NA	NA	NA	NA
10	3	Licence	1	Feminin	2	En zone semi rurale	3	depuis toujours ou presque	18{Done}	5	E	C'est evident quand les gens font semblant d'être heureux	NA		NA	3	4	2840	NA	NA	NA	NA	NA	NA	NA	NA	NA		NA	NA	NA	NA	NA	NA	NA	NA	NA	NA
10	3	Licence	1	Feminin	2	En zone semi rurale	3	depuis toujours ou presque	18{Done}	5	E	Je deviens excite lorsque je donne a quelqu'un un cadeau que je pense qu'il va aimer	NA		NA	14	5	3343	NA	NA	NA	NA	NA	NA	NA	NA	NA		NA	NA	NA	NA	NA	NA	NA	NA	NA	NA
10	3	Licence	1	Feminin	2	En zone semi rurale	3	depuis toujours ou presque	18{Done}	5	E	Je peux dire quand quelqu'un a peur	NA		NA	2	4	3023	NA	NA	NA	NA	NA	NA	NA	NA	NA		NA	NA	NA	NA	NA	NA	NA	NA	NA	NA
10	3	Licence	1	Feminin	2	En zone semi rurale	3	depuis toujours ou presque	18{Done}	5	E	Je me sens affreux(se) quand je blesse les sentiments de quelqu'un	NA		NA	19	4	2365	NA	NA	NA	NA	NA	NA	NA	NA	NA		NA	NA	NA	NA	NA	NA	NA	NA	NA	NA
10	3	Licence	1	Feminin	2	En zone semi rurale	3	depuis toujours ou presque	18{Done}	5	E	Je ne suis pas bon pour comprendre les emotions des autres	NA		NA	9	1	3417	NA	NA	NA	NA	NA	NA	NA	NA	NA		NA	NA	NA	NA	NA	NA	NA	NA	NA	NA
10	3	Licence	1	Feminin	2	En zone semi rurale	3	depuis toujours ou presque	18{Done}	5	E	Les gens de bonne humeur me degoûtent	NA		NA	29	1	1990	NA	NA	NA	NA	NA	NA	NA	NA	NA		NA	NA	NA	NA	NA	NA	NA	NA	NA	NA
10	3	Licence	1	Feminin	2	En zone semi rurale	3	depuis toujours ou presque	18{Done}	5	E	Je m'en fous si les gens se sentent deprimes	NA		NA	17	1	2037	NA	NA	NA	NA	NA	NA	NA	NA	NA		NA	NA	NA	NA	NA	NA	NA	NA	NA	NA
10	3	Licence	1	Feminin	2	En zone semi rurale	3	depuis toujours ou presque	18{Done}	5	E	Je prends plaisir a rendre les autres heureux	NA		NA	23	4	2660	NA	NA	NA	NA	NA	NA	NA	NA	NA		NA	NA	NA	NA	NA	NA	NA	NA	NA	NA
10	3	Licence	1	Feminin	2	En zone semi rurale	3	depuis toujours ou presque	18{Done}	5	E	Je prends plaisir a voir des inconnus prendre peur	NA		NA	27	2	4362	NA	NA	NA	NA	NA	NA	NA	NA	NA		NA	NA	NA	NA	NA	NA	NA	NA	NA	NA
10	3	Licence	1	Feminin	2	En zone semi rurale	3	depuis toujours ou presque	18{Done}	5	E	J'admets que je prends plaisir a irriter les gens	NA		NA	36	5	3113	NA	NA	NA	NA	NA	NA	NA	NA	NA		NA	NA	NA	NA	NA	NA	NA	NA	NA	NA
10	3	Licence	1	Feminin	2	En zone semi rurale	3	depuis toujours ou presque	18{Done}	5	E	Il m'est arrive d'être assez jaloux(se) du bonheur des autres.	11	{Yes}	3472	NA	NA	NA	NA	NA	NA	NA	NA	NA	NA	NA	NA		NA	NA	NA	NA	NA	NA	NA	NA	NA	NA
10	3	Licence	1	Feminin	2	En zone semi rurale	3	depuis toujours ou presque	18{Done}	5	E	Il m'est arrive d'avoir le goût de casser quelque chose.	9	{No}	3116	NA	NA	NA	NA	NA	NA	NA	NA	NA	NA	NA	NA		NA	NA	NA	NA	NA	NA	NA	NA	NA	NA
10	3	Licence	1	Feminin	2	En zone semi rurale	3	depuis toujours ou presque	18{Done}	5	E	Je n'ai jamais ete contrarie(e) lorsque des gens ont exprime des idees tres differentes des miennes.	10	{No}	4741	NA	NA	NA	NA	NA	NA	NA	NA	NA	NA	NA	NA		NA	NA	NA	NA	NA	NA	NA	NA	NA	NA
10	3	Licence	1	Feminin	2	En zone semi rurale	3	depuis toujours ou presque	18{Done}	5	E	Quelques fois, j'ai eu envie de me rebeller contre des gens qui exercent l'autorite même si je savais qu'ils avaient raison.	4	{Yes}	11382	NA	NA	NA	NA	NA	NA	NA	NA	NA	NA	NA	NA		NA	NA	NA	NA	NA	NA	NA	NA	NA	NA
10	3	Licence	1	Feminin	2	En zone semi rurale	3	depuis toujours ou presque	18{Done}	5	E	J'aime faire des commerages quelques fois.	3	{No}	2061	NA	NA	NA	NA	NA	NA	NA	NA	NA	NA	NA	NA		NA	NA	NA	NA	NA	NA	NA	NA	NA	NA
10	3	Licence	1	Feminin	2	En zone semi rurale	3	depuis toujours ou presque	18{Done}	5	E	J'essaie parfois de me venger plutôt que de pardonner et d'oublier.	7	{No}	5593	NA	NA	NA	NA	NA	NA	NA	NA	NA	NA	NA	NA		NA	NA	NA	NA	NA	NA	NA	NA	NA	NA
10	3	Licence	1	Feminin	2	En zone semi rurale	3	depuis toujours ou presque	18{Done}	5	E	Je me rappelle avoir deja fait semblant d'être malade pour echapper a une situation.	5	{Yes}	5088	NA	NA	NA	NA	NA	NA	NA	NA	NA	NA	NA	NA		NA	NA	NA	NA	NA	NA	NA	NA	NA	NA
10	3	Licence	1	Feminin	2	En zone semi rurale	3	depuis toujours ou presque	18{Done}	5	E	Je n'ai jamais dit deliberement quelque chose qui pouvait blesser quelqu'un.	13	{No}	5259	NA	NA	NA	NA	NA	NA	NA	NA	NA	NA	NA	NA		NA	NA	NA	NA	NA	NA	NA	NA	NA	NA
10	3	Licence	1	Feminin	2	En zone semi rurale	3	depuis toujours ou presque	18{Done}	5	E	Je n'ai jamais vraiment deteste quelqu'un.	1	{No}	3343	NA	NA	NA	NA	NA	NA	NA	NA	NA	NA	NA	NA		NA	NA	NA	NA	NA	NA	NA	NA	NA	NA
10	3	Licence	1	Feminin	2	En zone semi rurale	3	depuis toujours ou presque	18{Done}	5	E	Il m'arrive parfois de penser que les gens qui vivent un malheur ont tout simplement ce qu'ils meritent.	12	{No}	3832	NA	NA	NA	NA	NA	NA	NA	NA	NA	NA	NA	NA		NA	NA	NA	NA	NA	NA	NA	NA	NA	NA
10	3	Licence	1	Feminin	2	En zone semi rurale	3	depuis toujours ou presque	18{Done}	5	E	Il m'est deja arriver de profiter de quelqu'un.	6	{No}	1900	NA	NA	NA	NA	NA	NA	NA	NA	NA	NA	NA	NA		NA	NA	NA	NA	NA	NA	NA	NA	NA	NA
10	3	Licence	1	Feminin	2	En zone semi rurale	3	depuis toujours ou presque	18{Done}	5	E	Je suis parfois irrite(e) si je n'arrive pas a mes fins.	2	{No}	3414	NA	NA	NA	NA	NA	NA	NA	NA	NA	NA	NA	NA		NA	NA	NA	NA	NA	NA	NA	NA	NA	NA
10	3	Licence	1	Feminin	2	En zone semi rurale	3	depuis toujours ou presque	18{Done}	5	E	Je suis toujours courtois(e), même envers les gens qui sont desagreables.	8	{No}	3171	NA	NA	NA	NA	NA	NA	NA	NA	NA	NA	NA	NA		NA	NA	NA	NA	NA	NA	NA	NA	NA	NA
100	4	Master	2	Masculin	2	En zone semi rurale	3	depuis toujours ou presque	23{Done}	6	F		NA		NA	NA	NA	NA	NA	NA	NA	NA	NA	NA	NA	NA	NA	Stim/H053.jpg	NA	9	44.063	14516	0	5335	23.958	8121	44.896	8404
100	4	Master	2	Masculin	2	En zone semi rurale	3	depuis toujours ou presque	23{Done}	6	F		NA		NA	NA	NA	NA	NA	NA	NA	NA	NA	NA	NA	NA	NA	Stim/P097.jpg	NA	9	93.854	4146	0.625	4756	0.417	5088	57.917	5595
100	4	Master	2	Masculin	2	En zone semi rurale	3	depuis toujours ou presque	23{Done}	6	F		NA		NA	NA	NA	NA	NA	NA	NA	NA	NA	NA	NA	NA	NA	Stim/Gun 2.jpg	NA	9	63.438	15344	0.208	4139	0.208	7302	93.333	4227
100	4	Master	2	Masculin	2	En zone semi rurale	3	depuis toujours ou presque	23{Done}	6	F		NA		NA	NA	NA	NA	NA	NA	NA	NA	NA	NA	NA	NA	NA	Stim/P116.jpg	NA	9	99.583	2454	0.312	2394	0.625	3223	1.25	6297
100	4	Master	2	Masculin	2	En zone semi rurale	3	depuis toujours ou presque	23{Done}	6	F		NA		NA	NA	NA	NA	NA	NA	NA	NA	NA	NA	NA	NA	NA	Stim/P053.jpg	NA	9	99.583	2924	0.104	3856	0.104	1225	79.583	2246
100	4	Master	2	Masculin	2	En zone semi rurale	3	depuis toujours ou presque	23{Done}	6	F		NA		NA	NA	NA	NA	NA	NA	NA	NA	NA	NA	NA	NA	NA	Stim/P098.jpg	28	5	77.5	3350	0.729	2610	0	2609	69.896	2122
100	4	Master	2	Masculin	2	En zone semi rurale	3	depuis toujours ou presque	23{Done}	6	F		NA		NA	NA	NA	NA	NA	NA	NA	NA	NA	NA	NA	NA	NA	Stim/285.jpg	36	1	99.375	1899	0	2590	0.208	2760	39.167	3625
100	4	Master	2	Masculin	2	En zone semi rurale	3	depuis toujours ou presque	23{Done}	6	F		NA		NA	NA	NA	NA	NA	NA	NA	NA	NA	NA	NA	NA	NA	Stim/Lake 2.jpg	6	3	99.583	1791	0	1825	0	620	0.104	2393
100	4	Master	2	Masculin	2	En zone semi rurale	3	depuis toujours ou presque	23{Done}	6	F		NA		NA	NA	NA	NA	NA	NA	NA	NA	NA	NA	NA	NA	NA	Stim/Mother 5.jpg	19	7	71.458	2335	0	2606	0.208	1276	18.646	2885
100	4	Master	2	Masculin	2	En zone semi rurale	3	depuis toujours ou presque	23{Done}	6	F		NA		NA	NA	NA	NA	NA	NA	NA	NA	NA	NA	NA	NA	NA	Stim/P122.jpg	27	5	64.792	1935	0.208	2280	9.687	1032	25.312	783
100	4	Master	2	Masculin	2	En zone semi rurale	3	depuis toujours ou presque	23{Done}	6	F		NA		NA	NA	NA	NA	NA	NA	NA	NA	NA	NA	NA	NA	NA	Stim/Garbage dump 2.jpg	2	4	8.021	3300	38.125	5885	58.75	4205	19.479	3028
100	4	Master	2	Masculin	2	En zone semi rurale	3	depuis toujours ou presque	23{Done}	6	F		NA		NA	NA	NA	NA	NA	NA	NA	NA	NA	NA	NA	NA	NA	Stim/Skyscraper 2.jpg	39	1	26.146	3583	5.208	6063	28.125	3761	41.042	4965
100	4	Master	2	Masculin	2	En zone semi rurale	3	depuis toujours ou presque	23{Done}	6	F		NA		NA	NA	NA	NA	NA	NA	NA	NA	NA	NA	NA	NA	NA	Stim/295.jpg	37	1	40.104	6742	5.729	2850	0	2737	70.313	2739
100	4	Master	2	Masculin	2	En zone semi rurale	3	depuis toujours ou presque	23{Done}	6	F		NA		NA	NA	NA	NA	NA	NA	NA	NA	NA	NA	NA	NA	NA	Stim/A115.jpg	21	6	33.958	9077	1.771	2104	79.583	2512	18.646	5974
100	4	Master	2	Masculin	2	En zone semi rurale	3	depuis toujours ou presque	23{Done}	6	F		NA		NA	NA	NA	NA	NA	NA	NA	NA	NA	NA	NA	NA	NA	Stim/Dog 26.jpg	25	6	1.667	6054	73.542	4492	94.687	2288	51.563	3640
100	4	Master	2	Masculin	2	En zone semi rurale	3	depuis toujours ou presque	23{Done}	6	F		NA		NA	NA	NA	NA	NA	NA	NA	NA	NA	NA	NA	NA	NA	Stim/H078.jpg	11	8	0	3982	35.521	3396	99.479	8583	36.979	3077
100	4	Master	2	Masculin	2	En zone semi rurale	3	depuis toujours ou presque	23{Done}	6	F		NA		NA	NA	NA	NA	NA	NA	NA	NA	NA	NA	NA	NA	NA	Stim/Dog 12.jpg	30	5	99.792	2334	0.104	3952	0.208	397	80.104	2293
100	4	Master	2	Masculin	2	En zone semi rurale	3	depuis toujours ou presque	23{Done}	6	F		NA		NA	NA	NA	NA	NA	NA	NA	NA	NA	NA	NA	NA	NA	Stim/Happy pose 2.jpg	20	7	60.833	2751	39.792	2747	0.417	2574	75.938	2825
100	4	Master	2	Masculin	2	En zone semi rurale	3	depuis toujours ou presque	23{Done}	6	F		NA		NA	NA	NA	NA	NA	NA	NA	NA	NA	NA	NA	NA	NA	Stim/Destruction 7.jpg	35	2	25.521	2555	1.146	8257	11.563	1803	25.521	4109
100	4	Master	2	Masculin	2	En zone semi rurale	3	depuis toujours ou presque	23{Done}	6	F		NA		NA	NA	NA	NA	NA	NA	NA	NA	NA	NA	NA	NA	NA	Stim/A091.jpg	23	6	45	7506	12.083	4061	31.979	3875	13.958	2821
100	4	Master	2	Masculin	2	En zone semi rurale	3	depuis toujours ou presque	23{Done}	6	F		NA		NA	NA	NA	NA	NA	NA	NA	NA	NA	NA	NA	NA	NA	Stim/Dancing 5.jpg	17	7	9.375	4141	86.354	1646	50	0	58.75	2811
100	4	Master	2	Masculin	2	En zone semi rurale	3	depuis toujours ou presque	23{Done}	6	F		NA		NA	NA	NA	NA	NA	NA	NA	NA	NA	NA	NA	NA	NA	Stim/Eating 1.jpg	18	7	99.167	5612	0.208	1794	0.208	247	4.792	2323
100	4	Master	2	Masculin	2	En zone semi rurale	3	depuis toujours ou presque	23{Done}	6	F		NA		NA	NA	NA	NA	NA	NA	NA	NA	NA	NA	NA	NA	NA	Stim/266.jpg	32	2	18.125	4041	11.25	3244	90.104	3141	23.021	5376
100	4	Master	2	Masculin	2	En zone semi rurale	3	depuis toujours ou presque	23{Done}	6	F		NA		NA	NA	NA	NA	NA	NA	NA	NA	NA	NA	NA	NA	NA	Stim/225.jpg	5	4	42.292	5249	1.771	6816	69.688	3101	36.771	3051
100	4	Master	2	Masculin	2	En zone semi rurale	3	depuis toujours ou presque	23{Done}	6	F		NA		NA	NA	NA	NA	NA	NA	NA	NA	NA	NA	NA	NA	NA	Stim/P067.jpg	8	3	99.062	1721	0.104	1062	0	309	0.104	2801
100	4	Master	2	Masculin	2	En zone semi rurale	3	depuis toujours ou presque	23{Done}	6	F		NA		NA	NA	NA	NA	NA	NA	NA	NA	NA	NA	NA	NA	NA	Stim/Street 5.jpg	40	1	32.812	5172	29.792	12623	0.104	2023	14.792	1956
100	4	Master	2	Masculin	2	En zone semi rurale	3	depuis toujours ou presque	23{Done}	6	F		NA		NA	NA	NA	NA	NA	NA	NA	NA	NA	NA	NA	NA	NA	Stim/216.jpg	31	2	35.521	7063	0	1619	20.104	2503	72.5	2069
100	4	Master	2	Masculin	2	En zone semi rurale	3	depuis toujours ou presque	23{Done}	6	F		NA		NA	NA	NA	NA	NA	NA	NA	NA	NA	NA	NA	NA	NA	Stim/H034.jpg	12	8	11.667	2938	64.063	5077	75.313	4041	57.188	2581
100	4	Master	2	Masculin	2	En zone semi rurale	3	depuis toujours ou presque	23{Done}	6	F		NA		NA	NA	NA	NA	NA	NA	NA	NA	NA	NA	NA	NA	NA	Stim/A116.jpg	22	6	19.583	6704	35.937	1324	80.833	2341	13.021	1974
100	4	Master	2	Masculin	2	En zone semi rurale	3	depuis toujours ou presque	23{Done}	6	F		NA		NA	NA	NA	NA	NA	NA	NA	NA	NA	NA	NA	NA	NA	Stim/103.jpg	3	4	50	0	0.312	4334	8.958	2316	14.688	4487
100	4	Master	2	Masculin	2	En zone semi rurale	3	depuis toujours ou presque	23{Done}	6	F		NA		NA	NA	NA	NA	NA	NA	NA	NA	NA	NA	NA	NA	NA	Stim/Couple 8.jpg	16	7	91.667	4522	0.417	3415	0.208	380	93.542	5615
100	4	Master	2	Masculin	2	En zone semi rurale	3	depuis toujours ou presque	23{Done}	6	F		NA		NA	NA	NA	NA	NA	NA	NA	NA	NA	NA	NA	NA	NA	Stim/P055.jpg	10	3	99.479	2542	0	2320	0	931	73.958	2551
100	4	Master	2	Masculin	2	En zone semi rurale	3	depuis toujours ou presque	23{Done}	6	F		NA		NA	NA	NA	NA	NA	NA	NA	NA	NA	NA	NA	NA	NA	Stim/296.jpg	7	3	99.583	2577	0.208	1123	0.104	558	24.375	1856
100	4	Master	2	Masculin	2	En zone semi rurale	3	depuis toujours ou presque	23{Done}	6	F		NA		NA	NA	NA	NA	NA	NA	NA	NA	NA	NA	NA	NA	NA	Stim/218.jpg	4	4	29.375	3399	8.437	3819	0.312	3657	32.917	2613
100	4	Master	2	Masculin	2	En zone semi rurale	3	depuis toujours ou presque	23{Done}	6	F		NA		NA	NA	NA	NA	NA	NA	NA	NA	NA	NA	NA	NA	NA	Stim/P054.jpg	9	3	99.792	3014	0.208	4077	0.208	569	45.625	4421
100	4	Master	2	Masculin	2	En zone semi rurale	3	depuis toujours ou presque	23{Done}	6	F		NA		NA	NA	NA	NA	NA	NA	NA	NA	NA	NA	NA	NA	NA	Stim/Destruction 8.jpg	34	2	28.542	3601	0	2875	16.146	4074	13.854	4706
100	4	Master	2	Masculin	2	En zone semi rurale	3	depuis toujours ou presque	23{Done}	6	F		NA		NA	NA	NA	NA	NA	NA	NA	NA	NA	NA	NA	NA	NA	Stim/P082.jpg	26	5	99.583	3571	0.208	1523	0.104	577	78.333	2149
100	4	Master	2	Masculin	2	En zone semi rurale	3	depuis toujours ou presque	23{Done}	6	F		NA		NA	NA	NA	NA	NA	NA	NA	NA	NA	NA	NA	NA	NA	Stim/Dog 21.jpg	29	5	99.896	2304	0.208	2522	0	876	80.833	3349
100	4	Master	2	Masculin	2	En zone semi rurale	3	depuis toujours ou presque	23{Done}	6	F		NA		NA	NA	NA	NA	NA	NA	NA	NA	NA	NA	NA	NA	NA	Stim/H091.jpg	14	8	4.063	2577	89.271	1851	66.458	2435	70.625	3992
100	4	Master	2	Masculin	2	En zone semi rurale	3	depuis toujours ou presque	23{Done}	6	F		NA		NA	NA	NA	NA	NA	NA	NA	NA	NA	NA	NA	NA	NA	Stim/H064.jpg	13	8	0.208	3523	66.771	4835	91.667	1350	59.792	3370
100	4	Master	2	Masculin	2	En zone semi rurale	3	depuis toujours ou presque	23{Done}	6	F		NA		NA	NA	NA	NA	NA	NA	NA	NA	NA	NA	NA	NA	NA	Stim/Dog 24.jpg	24	6	10.833	10955	58.75	1807	81.771	1582	46.146	2693
100	4	Master	2	Masculin	2	En zone semi rurale	3	depuis toujours ou presque	23{Done}	6	F		NA		NA	NA	NA	NA	NA	NA	NA	NA	NA	NA	NA	NA	NA	Stim/Sidewalk 4.jpg	38	1	99.896	2688	0.208	2004	50	0	71.25	3514
100	4	Master	2	Masculin	2	En zone semi rurale	3	depuis toujours ou presque	23{Done}	6	F		NA		NA	NA	NA	NA	NA	NA	NA	NA	NA	NA	NA	NA	NA	Stim/Fire 11.jpg	1	4	42.604	15851	0.104	1666	28.646	2172	0.625	2912
100	4	Master	2	Masculin	2	En zone semi rurale	3	depuis toujours ou presque	23{Done}	6	F		NA		NA	NA	NA	NA	NA	NA	NA	NA	NA	NA	NA	NA	NA	Stim/176.jpg	33	2	63.333	5008	0	3434	53.646	1549	61.042	3007
100	4	Master	2	Masculin	2	En zone semi rurale	3	depuis toujours ou presque	23{Done}	6	F		NA		NA	NA	NA	NA	NA	NA	NA	NA	NA	NA	NA	NA	NA	Stim/H100.jpg	15	8	1.667	2343	67.5	3372	52.292	3162	68.75	3558
100	4	Master	2	Masculin	2	En zone semi rurale	3	depuis toujours ou presque	23{Done}	6	F	La science moderne resoudra nos problemes environnementaux	NA		NA	NA	NA	NA	NA	NA	NA	5	3	4608	NA	NA	NA		NA	NA	NA	NA	NA	NA	NA	NA	NA	NA
100	4	Master	2	Masculin	2	En zone semi rurale	3	depuis toujours ou presque	23{Done}	6	F	Les êtres humains exploitent trop l'environnement	NA		NA	NA	NA	NA	NA	NA	NA	6	6	3322	NA	NA	NA		NA	NA	NA	NA	NA	NA	NA	NA	NA	NA
100	4	Master	2	Masculin	2	En zone semi rurale	3	depuis toujours ou presque	23{Done}	6	F	Je suis oppose a l'idee du controle et de la regulation de l'utilisation des matieres premieres par les gouvernements dans le but de les faire durer plus longtemps	NA		NA	NA	NA	NA	NA	NA	NA	2	1	14709	NA	NA	NA		NA	NA	NA	NA	NA	NA	NA	NA	NA	NA
100	4	Master	2	Masculin	2	En zone semi rurale	3	depuis toujours ou presque	23{Done}	6	F	Ca me rend triste de voir les forets detruites pour l'agriculture	NA		NA	NA	NA	NA	NA	NA	NA	11	5	4528	NA	NA	NA		NA	NA	NA	NA	NA	NA	NA	NA	NA	NA
100	4	Master	2	Masculin	2	En zone semi rurale	3	depuis toujours ou presque	23{Done}	6	F	Je ne suis pas le genre de personne qui fait des efforts pour economiser les ressources naturelles	NA		NA	NA	NA	NA	NA	NA	NA	8	2	5614	NA	NA	NA		NA	NA	NA	NA	NA	NA	NA	NA	NA	NA
100	4	Master	2	Masculin	2	En zone semi rurale	3	depuis toujours ou presque	23{Done}	6	F	Je prefere un jardin sauvage et naturel a un jardin soigne et bien ordonne	NA		NA	NA	NA	NA	NA	NA	NA	7	7	3609	NA	NA	NA		NA	NA	NA	NA	NA	NA	NA	NA	NA	NA
100	4	Master	2	Masculin	2	En zone semi rurale	3	depuis toujours ou presque	23{Done}	6	F	L'être humain a ete cree ou a evolue pour dominer le reste de la nature	NA		NA	NA	NA	NA	NA	NA	NA	9	6	10084	NA	NA	NA		NA	NA	NA	NA	NA	NA	NA	NA	NA	NA
100	4	Master	2	Masculin	2	En zone semi rurale	3	depuis toujours ou presque	23{Done}	6	F	Proteger l'environnement est plus important que proteger l'emploi des gens	NA		NA	NA	NA	NA	NA	NA	NA	10	7	3279	NA	NA	NA		NA	NA	NA	NA	NA	NA	NA	NA	NA	NA
100	4	Master	2	Masculin	2	En zone semi rurale	3	depuis toujours ou presque	23{Done}	6	F	Je trouve que passer du temps dans la nature est ennuyeux	NA		NA	NA	NA	NA	NA	NA	NA	1	1	3816	NA	NA	NA		NA	NA	NA	NA	NA	NA	NA	NA	NA	NA
100	4	Master	2	Masculin	2	En zone semi rurale	3	depuis toujours ou presque	23{Done}	6	F	Nous devons garder les lacs et les rivieres propres pour proteger l'environnement, et non pour permettre aux gens de profiter des sports nautiques	NA		NA	NA	NA	NA	NA	NA	NA	4	6	8626	NA	NA	NA		NA	NA	NA	NA	NA	NA	NA	NA	NA	NA
100	4	Master	2	Masculin	2	En zone semi rurale	3	depuis toujours ou presque	23{Done}	6	F	Un couple marie devrait pouvoir avoir autant d'enfants qu'il le souhaite, du moment qu'il peut subvenir correctement a leurs besoins	NA		NA	NA	NA	NA	NA	NA	NA	12	3	6270	NA	NA	NA		NA	NA	NA	NA	NA	NA	NA	NA	NA	NA
100	4	Master	2	Masculin	2	En zone semi rurale	3	depuis toujours ou presque	23{Done}	6	F	J'aimerais rejoindre et participer activement a un groupe ecologiste	NA		NA	NA	NA	NA	NA	NA	NA	3	1	3863	NA	NA	NA		NA	NA	NA	NA	NA	NA	NA	NA	NA	NA
100	4	Master	2	Masculin	2	En zone semi rurale	3	depuis toujours ou presque	23{Done}	6	F	J'achete des produits les moins polluants possible	NA		NA	NA	NA	NA	NA	NA	NA	NA	NA	NA	1	3	11566		NA	NA	NA	NA	NA	NA	NA	NA	NA	NA
100	4	Master	2	Masculin	2	En zone semi rurale	3	depuis toujours ou presque	23{Done}	6	F	Je fais des trajets a pied ou a velo	NA		NA	NA	NA	NA	NA	NA	NA	NA	NA	NA	12	4	13722		NA	NA	NA	NA	NA	NA	NA	NA	NA	NA
100	4	Master	2	Masculin	2	En zone semi rurale	3	depuis toujours ou presque	23{Done}	6	F	Je mange des produits locaux	NA		NA	NA	NA	NA	NA	NA	NA	NA	NA	NA	7	2	6504		NA	NA	NA	NA	NA	NA	NA	NA	NA	NA
100	4	Master	2	Masculin	2	En zone semi rurale	3	depuis toujours ou presque	23{Done}	6	F	Lorsqu'il n'y a pas de poubelle a proximite je garde mes dechets (chewing-gum, megots, mouchoirs, capsules...) sur moi	NA		NA	NA	NA	NA	NA	NA	NA	NA	NA	NA	5	7	6784		NA	NA	NA	NA	NA	NA	NA	NA	NA	NA
100	4	Master	2	Masculin	2	En zone semi rurale	3	depuis toujours ou presque	23{Done}	6	F	J'achete des plats deja cuisines	NA		NA	NA	NA	NA	NA	NA	NA	NA	NA	NA	9	4	3454		NA	NA	NA	NA	NA	NA	NA	NA	NA	NA
100	4	Master	2	Masculin	2	En zone semi rurale	3	depuis toujours ou presque	23{Done}	6	F	Je trie mes dechets	NA		NA	NA	NA	NA	NA	NA	NA	NA	NA	NA	4	6	2096		NA	NA	NA	NA	NA	NA	NA	NA	NA	NA
100	4	Master	2	Masculin	2	En zone semi rurale	3	depuis toujours ou presque	23{Done}	6	F	J'eteins la lumiere en quittant une piece	NA		NA	NA	NA	NA	NA	NA	NA	NA	NA	NA	6	6	2797		NA	NA	NA	NA	NA	NA	NA	NA	NA	NA
100	4	Master	2	Masculin	2	En zone semi rurale	3	depuis toujours ou presque	23{Done}	6	F	Je choisis des produits a partir de materiaux recycles	NA		NA	NA	NA	NA	NA	NA	NA	NA	NA	NA	2	3	11352		NA	NA	NA	NA	NA	NA	NA	NA	NA	NA
100	4	Master	2	Masculin	2	En zone semi rurale	3	depuis toujours ou presque	23{Done}	6	F	J'utilise les transports publics quand je peux	NA		NA	NA	NA	NA	NA	NA	NA	NA	NA	NA	10	2	7136		NA	NA	NA	NA	NA	NA	NA	NA	NA	NA
100	4	Master	2	Masculin	2	En zone semi rurale	3	depuis toujours ou presque	23{Done}	6	F	Je prends ma voiture/moto/scooter pour des trajets courts	NA		NA	NA	NA	NA	NA	NA	NA	NA	NA	NA	11	6	4500		NA	NA	NA	NA	NA	NA	NA	NA	NA	NA
100	4	Master	2	Masculin	2	En zone semi rurale	3	depuis toujours ou presque	23{Done}	6	F	J'achete des produits bio	NA		NA	NA	NA	NA	NA	NA	NA	NA	NA	NA	3	5	3490		NA	NA	NA	NA	NA	NA	NA	NA	NA	NA
100	4	Master	2	Masculin	2	En zone semi rurale	3	depuis toujours ou presque	23{Done}	6	F	J'achete des produits qui ne sont pas de saison	NA		NA	NA	NA	NA	NA	NA	NA	NA	NA	NA	8	2	3275		NA	NA	NA	NA	NA	NA	NA	NA	NA	NA
100	4	Master	2	Masculin	2	En zone semi rurale	3	depuis toujours ou presque	23{Done}	6	F	Je ressens de la tendresse et de l'inquietude pour les animaux et les plantes qui souffrent.	NA		NA	NA	NA	NA	6	4	15664	NA	NA	NA	NA	NA	NA		NA	NA	NA	NA	NA	NA	NA	NA	NA	NA
100	4	Master	2	Masculin	2	En zone semi rurale	3	depuis toujours ou presque	23{Done}	6	F	Je me sens concerne.e par ce qu'eprouvent les animaux et les vegetaux qui souffrent.	NA		NA	NA	NA	NA	2	3	9171	NA	NA	NA	NA	NA	NA		NA	NA	NA	NA	NA	NA	NA	NA	NA	NA
100	4	Master	2	Masculin	2	En zone semi rurale	3	depuis toujours ou presque	23{Done}	6	F	J'ai parfois l'impression d'être l'un des animaux ou l'un des vegetaux qui souffrent.	NA		NA	NA	NA	NA	3	3	7747	NA	NA	NA	NA	NA	NA		NA	NA	NA	NA	NA	NA	NA	NA	NA	NA
100	4	Master	2	Masculin	2	En zone semi rurale	3	depuis toujours ou presque	23{Done}	6	F	Je ressens de la tendresse et de l'inquietude pour les animaux et les plantes qui souffrent.	NA		NA	NA	NA	NA	7	2	4978	NA	NA	NA	NA	NA	NA		NA	NA	NA	NA	NA	NA	NA	NA	NA	NA
100	4	Master	2	Masculin	2	En zone semi rurale	3	depuis toujours ou presque	23{Done}	6	F	J'essaie de comprendre ce que ressentent les animaux et les plantes qui souffrent en imaginant leur point de vue.	NA		NA	NA	NA	NA	5	3	5816	NA	NA	NA	NA	NA	NA		NA	NA	NA	NA	NA	NA	NA	NA	NA	NA
100	4	Master	2	Masculin	2	En zone semi rurale	3	depuis toujours ou presque	23{Done}	6	F	Quand je vois des animaux ou des vegetaux qui souffrent, j'imagine ce que je ressentirais a leur place.	NA		NA	NA	NA	NA	1	5	7063	NA	NA	NA	NA	NA	NA		NA	NA	NA	NA	NA	NA	NA	NA	NA	NA
100	4	Master	2	Masculin	2	En zone semi rurale	3	depuis toujours ou presque	23{Done}	6	F	Je peux tres facilement me mettre a la place des animaux et des plantes qui souffrent.	NA		NA	NA	NA	NA	4	2	3783	NA	NA	NA	NA	NA	NA		NA	NA	NA	NA	NA	NA	NA	NA	NA	NA
100	4	Master	2	Masculin	2	En zone semi rurale	3	depuis toujours ou presque	23{Done}	6	F	J'eprouve de la compassion pour les animaux et les plantes qui souffrent.	NA		NA	NA	NA	NA	10	3	6188	NA	NA	NA	NA	NA	NA		NA	NA	NA	NA	NA	NA	NA	NA	NA	NA
100	4	Master	2	Masculin	2	En zone semi rurale	3	depuis toujours ou presque	23{Done}	6	F	Je ressens ce que les animaux et les plantes qui souffrent ressentent.	NA		NA	NA	NA	NA	8	1	10001	NA	NA	NA	NA	NA	NA		NA	NA	NA	NA	NA	NA	NA	NA	NA	NA
100	4	Master	2	Masculin	2	En zone semi rurale	3	depuis toujours ou presque	23{Done}	6	F	Je ressens la douleur des animaux et des plantes qui souffrent.	NA		NA	NA	NA	NA	9	1	2027	NA	NA	NA	NA	NA	NA		NA	NA	NA	NA	NA	NA	NA	NA	NA	NA
100	4	Master	2	Masculin	2	En zone semi rurale	3	depuis toujours ou presque	23{Done}	6	F	Si je vois que je suis en train de faire du mal a quelqu'un, je vais m'arrêter rapidement	NA		NA	21	3	12888	NA	NA	NA	NA	NA	NA	NA	NA	NA		NA	NA	NA	NA	NA	NA	NA	NA	NA	NA
100	4	Master	2	Masculin	2	En zone semi rurale	3	depuis toujours ou presque	23{Done}	6	F	Les malheurs des autres ne me derangent pas beaucoup	NA		NA	20	4	7298	NA	NA	NA	NA	NA	NA	NA	NA	NA		NA	NA	NA	NA	NA	NA	NA	NA	NA	NA
100	4	Master	2	Masculin	2	En zone semi rurale	3	depuis toujours ou presque	23{Done}	6	F	Je peux generalement dire comment les gens se sentent	NA		NA	8	5	6493	NA	NA	NA	NA	NA	NA	NA	NA	NA		NA	NA	NA	NA	NA	NA	NA	NA	NA	NA
100	4	Master	2	Masculin	2	En zone semi rurale	3	depuis toujours ou presque	23{Done}	6	F	Je me fous que les autres se sentent heureux	NA		NA	16	3	7409	NA	NA	NA	NA	NA	NA	NA	NA	NA		NA	NA	NA	NA	NA	NA	NA	NA	NA	NA
100	4	Master	2	Masculin	2	En zone semi rurale	3	depuis toujours ou presque	23{Done}	6	F	Ca me fait sentir bien d'aider quelqu'un dans le besoin	NA		NA	13	4	3531	NA	NA	NA	NA	NA	NA	NA	NA	NA		NA	NA	NA	NA	NA	NA	NA	NA	NA	NA
100	4	Master	2	Masculin	2	En zone semi rurale	3	depuis toujours ou presque	23{Done}	6	F	J'admets que je prends plaisir a irriter les gens	NA		NA	36	2	4529	NA	NA	NA	NA	NA	NA	NA	NA	NA		NA	NA	NA	NA	NA	NA	NA	NA	NA	NA
100	4	Master	2	Masculin	2	En zone semi rurale	3	depuis toujours ou presque	23{Done}	6	F	C'est evident quand les gens font semblant d'être heureux	NA		NA	3	4	5863	NA	NA	NA	NA	NA	NA	NA	NA	NA		NA	NA	NA	NA	NA	NA	NA	NA	NA	NA
100	4	Master	2	Masculin	2	En zone semi rurale	3	depuis toujours ou presque	23{Done}	6	F	Je prends plaisir a rendre les autres heureux	NA		NA	23	4	3113	NA	NA	NA	NA	NA	NA	NA	NA	NA		NA	NA	NA	NA	NA	NA	NA	NA	NA	NA
100	4	Master	2	Masculin	2	En zone semi rurale	3	depuis toujours ou presque	23{Done}	6	F	Si je pouvais m'en tirer sans consequence, il y a des gens que je prendrais plaisir a blesser	NA		NA	35	5	5036	NA	NA	NA	NA	NA	NA	NA	NA	NA		NA	NA	NA	NA	NA	NA	NA	NA	NA	NA
100	4	Master	2	Masculin	2	En zone semi rurale	3	depuis toujours ou presque	23{Done}	6	F	Je peux dire quand les gens sont sur le point de perdre leur sang-froid	NA		NA	6	4	6297	NA	NA	NA	NA	NA	NA	NA	NA	NA		NA	NA	NA	NA	NA	NA	NA	NA	NA	NA
100	4	Master	2	Masculin	2	En zone semi rurale	3	depuis toujours ou presque	23{Done}	6	F	Les gens n'ont pas besoin de me le dire lorsqu'ils sont tristes, je le vois dans leur visage	NA		NA	11	5	10284	NA	NA	NA	NA	NA	NA	NA	NA	NA		NA	NA	NA	NA	NA	NA	NA	NA	NA	NA
100	4	Master	2	Masculin	2	En zone semi rurale	3	depuis toujours ou presque	23{Done}	6	F	J'essaie souvent d'aider les gens a se sentir mieux quand ils sont bouleverses	NA		NA	22	4	4723	NA	NA	NA	NA	NA	NA	NA	NA	NA		NA	NA	NA	NA	NA	NA	NA	NA	NA	NA
100	4	Master	2	Masculin	2	En zone semi rurale	3	depuis toujours ou presque	23{Done}	6	F	Je ne m'inquiete pas trop de blesser les sentiments des gens	NA		NA	15	3	6930	NA	NA	NA	NA	NA	NA	NA	NA	NA		NA	NA	NA	NA	NA	NA	NA	NA	NA	NA
100	4	Master	2	Masculin	2	En zone semi rurale	3	depuis toujours ou presque	23{Done}	6	F	Je m'en fous si les gens se sentent deprimes	NA		NA	17	3	6803	NA	NA	NA	NA	NA	NA	NA	NA	NA		NA	NA	NA	NA	NA	NA	NA	NA	NA	NA
100	4	Master	2	Masculin	2	En zone semi rurale	3	depuis toujours ou presque	23{Done}	6	F	Les sentiments des autres ne me derangent pas du tout	NA		NA	18	4	5518	NA	NA	NA	NA	NA	NA	NA	NA	NA		NA	NA	NA	NA	NA	NA	NA	NA	NA	NA
100	4	Master	2	Masculin	2	En zone semi rurale	3	depuis toujours ou presque	23{Done}	6	F	Je peux generalement predire comment quelqu'un va se sentir	NA		NA	7	2	4412	NA	NA	NA	NA	NA	NA	NA	NA	NA		NA	NA	NA	NA	NA	NA	NA	NA	NA	NA
100	4	Master	2	Masculin	2	En zone semi rurale	3	depuis toujours ou presque	23{Done}	6	F	J'ai de la difficulte a dire quand quelqu'un est triste	NA		NA	12	1	4088	NA	NA	NA	NA	NA	NA	NA	NA	NA		NA	NA	NA	NA	NA	NA	NA	NA	NA	NA
100	4	Master	2	Masculin	2	En zone semi rurale	3	depuis toujours ou presque	23{Done}	6	F	Je deviens excite lorsque je donne a quelqu'un un cadeau que je pense qu'il va aimer	NA		NA	14	5	5291	NA	NA	NA	NA	NA	NA	NA	NA	NA		NA	NA	NA	NA	NA	NA	NA	NA	NA	NA
100	4	Master	2	Masculin	2	En zone semi rurale	3	depuis toujours ou presque	23{Done}	6	F	Je ne suis pas bon pour comprendre les emotions des autres	NA		NA	9	1	3762	NA	NA	NA	NA	NA	NA	NA	NA	NA		NA	NA	NA	NA	NA	NA	NA	NA	NA	NA
100	4	Master	2	Masculin	2	En zone semi rurale	3	depuis toujours ou presque	23{Done}	6	F	Les gens de bonne humeur me degoûtent	NA		NA	29	2	4848	NA	NA	NA	NA	NA	NA	NA	NA	NA		NA	NA	NA	NA	NA	NA	NA	NA	NA	NA
100	4	Master	2	Masculin	2	En zone semi rurale	3	depuis toujours ou presque	23{Done}	6	F	J'aime regarder les gens se mettre en colere	NA		NA	26	2	2941	NA	NA	NA	NA	NA	NA	NA	NA	NA		NA	NA	NA	NA	NA	NA	NA	NA	NA	NA
100	4	Master	2	Masculin	2	En zone semi rurale	3	depuis toujours ou presque	23{Done}	6	F	Je prends plaisir a voir des inconnus prendre peur	NA		NA	27	5	4173	NA	NA	NA	NA	NA	NA	NA	NA	NA		NA	NA	NA	NA	NA	NA	NA	NA	NA	NA
100	4	Master	2	Masculin	2	En zone semi rurale	3	depuis toujours ou presque	23{Done}	6	F	J'ai de la difficulte a lire les emotions des autres	NA		NA	1	1	13981	NA	NA	NA	NA	NA	NA	NA	NA	NA		NA	NA	NA	NA	NA	NA	NA	NA	NA	NA
100	4	Master	2	Masculin	2	En zone semi rurale	3	depuis toujours ou presque	23{Done}	6	F	Quand mes amis ont du bon temps, je deviens souvent en colere	NA		NA	28	1	7325	NA	NA	NA	NA	NA	NA	NA	NA	NA		NA	NA	NA	NA	NA	NA	NA	NA	NA	NA
100	4	Master	2	Masculin	2	En zone semi rurale	3	depuis toujours ou presque	23{Done}	6	F	Quand mes amis se mettent en colere, j'ai souvent le goût de rire	NA		NA	32	4	4025	NA	NA	NA	NA	NA	NA	NA	NA	NA		NA	NA	NA	NA	NA	NA	NA	NA	NA	NA
100	4	Master	2	Masculin	2	En zone semi rurale	3	depuis toujours ou presque	23{Done}	6	F	J'aime faire se sentir les autres mal a l'aise	NA		NA	30	2	3771	NA	NA	NA	NA	NA	NA	NA	NA	NA		NA	NA	NA	NA	NA	NA	NA	NA	NA	NA
100	4	Master	2	Masculin	2	En zone semi rurale	3	depuis toujours ou presque	23{Done}	6	F	Parfois, il est amusant de voir les gens se faire humilier	NA		NA	34	5	5243	NA	NA	NA	NA	NA	NA	NA	NA	NA		NA	NA	NA	NA	NA	NA	NA	NA	NA	NA
100	4	Master	2	Masculin	2	En zone semi rurale	3	depuis toujours ou presque	23{Done}	6	F	Je prends plaisir a faire en sorte que les autres se sentent stupides	NA		NA	31	4	3074	NA	NA	NA	NA	NA	NA	NA	NA	NA		NA	NA	NA	NA	NA	NA	NA	NA	NA	NA
100	4	Master	2	Masculin	2	En zone semi rurale	3	depuis toujours ou presque	23{Done}	6	F	Parfois, je prends plaisir a voir les gens pleurer	NA		NA	33	2	3175	NA	NA	NA	NA	NA	NA	NA	NA	NA		NA	NA	NA	NA	NA	NA	NA	NA	NA	NA
100	4	Master	2	Masculin	2	En zone semi rurale	3	depuis toujours ou presque	23{Done}	6	F	Je peux dire quand quelqu'un a peur	NA		NA	2	3	4616	NA	NA	NA	NA	NA	NA	NA	NA	NA		NA	NA	NA	NA	NA	NA	NA	NA	NA	NA
100	4	Master	2	Masculin	2	En zone semi rurale	3	depuis toujours ou presque	23{Done}	6	F	Je pense que c'est amusant de malmener les gens une fois de temps en temps	NA		NA	25	2	4933	NA	NA	NA	NA	NA	NA	NA	NA	NA		NA	NA	NA	NA	NA	NA	NA	NA	NA	NA
100	4	Master	2	Masculin	2	En zone semi rurale	3	depuis toujours ou presque	23{Done}	6	F	Je me sens affreux(se) quand je blesse les sentiments de quelqu'un	NA		NA	19	2	6432	NA	NA	NA	NA	NA	NA	NA	NA	NA		NA	NA	NA	NA	NA	NA	NA	NA	NA	NA
100	4	Master	2	Masculin	2	En zone semi rurale	3	depuis toujours ou presque	23{Done}	6	F	Je peux generalement deviner ce qui met quelqu'un en colere	NA		NA	10	3	9560	NA	NA	NA	NA	NA	NA	NA	NA	NA		NA	NA	NA	NA	NA	NA	NA	NA	NA	NA
100	4	Master	2	Masculin	2	En zone semi rurale	3	depuis toujours ou presque	23{Done}	6	F	Des gens m'ont deja dit que j'etais insensible	NA		NA	24	4	3510	NA	NA	NA	NA	NA	NA	NA	NA	NA		NA	NA	NA	NA	NA	NA	NA	NA	NA	NA
100	4	Master	2	Masculin	2	En zone semi rurale	3	depuis toujours ou presque	23{Done}	6	F	Je comprends generalement pourquoi les gens se sentent comme ils se sentent	NA		NA	4	4	4306	NA	NA	NA	NA	NA	NA	NA	NA	NA		NA	NA	NA	NA	NA	NA	NA	NA	NA	NA
100	4	Master	2	Masculin	2	En zone semi rurale	3	depuis toujours ou presque	23{Done}	6	F	J'ai de la difficulte a determiner ce qu'une autre personne ressent	NA		NA	5	2	3946	NA	NA	NA	NA	NA	NA	NA	NA	NA		NA	NA	NA	NA	NA	NA	NA	NA	NA	NA
100	4	Master	2	Masculin	2	En zone semi rurale	3	depuis toujours ou presque	23{Done}	6	F	Je n'ai jamais ete contrarie(e) lorsque des gens ont exprime des idees tres differentes des miennes.	10	{No}	9324	NA	NA	NA	NA	NA	NA	NA	NA	NA	NA	NA	NA		NA	NA	NA	NA	NA	NA	NA	NA	NA	NA
100	4	Master	2	Masculin	2	En zone semi rurale	3	depuis toujours ou presque	23{Done}	6	F	Je n'ai jamais dit deliberement quelque chose qui pouvait blesser quelqu'un.	13	{No}	4902	NA	NA	NA	NA	NA	NA	NA	NA	NA	NA	NA	NA		NA	NA	NA	NA	NA	NA	NA	NA	NA	NA
100	4	Master	2	Masculin	2	En zone semi rurale	3	depuis toujours ou presque	23{Done}	6	F	Il m'arrive parfois de penser que les gens qui vivent un malheur ont tout simplement ce qu'ils meritent.	12	{Yes}	9303	NA	NA	NA	NA	NA	NA	NA	NA	NA	NA	NA	NA		NA	NA	NA	NA	NA	NA	NA	NA	NA	NA
100	4	Master	2	Masculin	2	En zone semi rurale	3	depuis toujours ou presque	23{Done}	6	F	Quelques fois, j'ai eu envie de me rebeller contre des gens qui exercent l'autorite même si je savais qu'ils avaient raison.	4	{Yes}	6673	NA	NA	NA	NA	NA	NA	NA	NA	NA	NA	NA	NA		NA	NA	NA	NA	NA	NA	NA	NA	NA	NA
100	4	Master	2	Masculin	2	En zone semi rurale	3	depuis toujours ou presque	23{Done}	6	F	Il m'est arrive d'être assez jaloux(se) du bonheur des autres.	11	{Yes}	4101	NA	NA	NA	NA	NA	NA	NA	NA	NA	NA	NA	NA		NA	NA	NA	NA	NA	NA	NA	NA	NA	NA
100	4	Master	2	Masculin	2	En zone semi rurale	3	depuis toujours ou presque	23{Done}	6	F	Je suis toujours courtois(e), même envers les gens qui sont desagreables.	8	{Yes}	4342	NA	NA	NA	NA	NA	NA	NA	NA	NA	NA	NA	NA		NA	NA	NA	NA	NA	NA	NA	NA	NA	NA
100	4	Master	2	Masculin	2	En zone semi rurale	3	depuis toujours ou presque	23{Done}	6	F	Il m'est arrive d'avoir le goût de casser quelque chose.	9	{Yes}	3263	NA	NA	NA	NA	NA	NA	NA	NA	NA	NA	NA	NA		NA	NA	NA	NA	NA	NA	NA	NA	NA	NA
100	4	Master	2	Masculin	2	En zone semi rurale	3	depuis toujours ou presque	23{Done}	6	F	Je me rappelle avoir deja fait semblant d'être malade pour echapper a une situation.	5	{Yes}	7162	NA	NA	NA	NA	NA	NA	NA	NA	NA	NA	NA	NA		NA	NA	NA	NA	NA	NA	NA	NA	NA	NA
100	4	Master	2	Masculin	2	En zone semi rurale	3	depuis toujours ou presque	23{Done}	6	F	Je n'ai jamais vraiment deteste quelqu'un.	1	{No}	2777	NA	NA	NA	NA	NA	NA	NA	NA	NA	NA	NA	NA		NA	NA	NA	NA	NA	NA	NA	NA	NA	NA
100	4	Master	2	Masculin	2	En zone semi rurale	3	depuis toujours ou presque	23{Done}	6	F	J'essaie parfois de me venger plutôt que de pardonner et d'oublier.	7	{No}	6281	NA	NA	NA	NA	NA	NA	NA	NA	NA	NA	NA	NA		NA	NA	NA	NA	NA	NA	NA	NA	NA	NA
100	4	Master	2	Masculin	2	En zone semi rurale	3	depuis toujours ou presque	23{Done}	6	F	Il m'est deja arriver de profiter de quelqu'un.	6	{Yes}	2203	NA	NA	NA	NA	NA	NA	NA	NA	NA	NA	NA	NA		NA	NA	NA	NA	NA	NA	NA	NA	NA	NA
100	4	Master	2	Masculin	2	En zone semi rurale	3	depuis toujours ou presque	23{Done}	6	F	Je suis parfois irrite(e) si je n'arrive pas a mes fins.	2	{Yes}	4050	NA	NA	NA	NA	NA	NA	NA	NA	NA	NA	NA	NA		NA	NA	NA	NA	NA	NA	NA	NA	NA	NA
100	4	Master	2	Masculin	2	En zone semi rurale	3	depuis toujours ou presque	23{Done}	6	F	J'aime faire des commerages quelques fois.	3	{Yes}	7941	NA	NA	NA	NA	NA	NA	NA	NA	NA	NA	NA	NA		NA	NA	NA	NA	NA	NA	NA	NA	NA	NA
101	4	Master	2	Masculin	3	En zone urbaine	3	depuis toujours ou presque	23{Done}	4	D		NA		NA	NA	NA	NA	NA	NA	NA	NA	NA	NA	NA	NA	NA	Stim/P097.jpg	NA	9	67.708	5621	58.125	9296	54.583	8783	75.104	8013
101	4	Master	2	Masculin	3	En zone urbaine	3	depuis toujours ou presque	23{Done}	4	D		NA		NA	NA	NA	NA	NA	NA	NA	NA	NA	NA	NA	NA	NA	Stim/H053.jpg	NA	9	6.562	11352	57.292	5725	90	6533	58.021	10179
101	4	Master	2	Masculin	3	En zone urbaine	3	depuis toujours ou presque	23{Done}	4	D		NA		NA	NA	NA	NA	NA	NA	NA	NA	NA	NA	NA	NA	NA	Stim/Gun 2.jpg	NA	9	42.292	13046	60.521	5470	49.583	9781	56.667	5732
101	4	Master	2	Masculin	3	En zone urbaine	3	depuis toujours ou presque	23{Done}	4	D		NA		NA	NA	NA	NA	NA	NA	NA	NA	NA	NA	NA	NA	NA	Stim/P116.jpg	NA	9	90.833	6936	0	8629	19.583	7576	35.729	9180
101	4	Master	2	Masculin	3	En zone urbaine	3	depuis toujours ou presque	23{Done}	4	D		NA		NA	NA	NA	NA	NA	NA	NA	NA	NA	NA	NA	NA	NA	Stim/P053.jpg	NA	9	58.229	8305	10.625	6751	73.125	4871	5	6854
101	4	Master	2	Masculin	3	En zone urbaine	3	depuis toujours ou presque	23{Done}	4	D		NA		NA	NA	NA	NA	NA	NA	NA	NA	NA	NA	NA	NA	NA	Stim/P098.jpg	28	5	55	9012	26.354	5176	32.083	6541	52.708	9809
101	4	Master	2	Masculin	3	En zone urbaine	3	depuis toujours ou presque	23{Done}	4	D		NA		NA	NA	NA	NA	NA	NA	NA	NA	NA	NA	NA	NA	NA	Stim/H078.jpg	11	8	19.271	14043	20.104	12202	65.833	8385	42.604	6086
101	4	Master	2	Masculin	3	En zone urbaine	3	depuis toujours ou presque	23{Done}	4	D		NA		NA	NA	NA	NA	NA	NA	NA	NA	NA	NA	NA	NA	NA	Stim/Dog 21.jpg	29	5	88.437	12518	7.812	8072	11.042	6547	55.625	15332
101	4	Master	2	Masculin	3	En zone urbaine	3	depuis toujours ou presque	23{Done}	4	D		NA		NA	NA	NA	NA	NA	NA	NA	NA	NA	NA	NA	NA	NA	Stim/Dog 12.jpg	30	5	100	14191	3.542	10529	1.146	3644	33.542	4961
101	4	Master	2	Masculin	3	En zone urbaine	3	depuis toujours ou presque	23{Done}	4	D		NA		NA	NA	NA	NA	NA	NA	NA	NA	NA	NA	NA	NA	NA	Stim/285.jpg	36	1	99.375	11148	0	4533	0.208	7276	2.292	5516
101	4	Master	2	Masculin	3	En zone urbaine	3	depuis toujours ou presque	23{Done}	4	D		NA		NA	NA	NA	NA	NA	NA	NA	NA	NA	NA	NA	NA	NA	Stim/Street 5.jpg	40	1	50	0	9.583	5690	42.083	5477	37.5	7590
101	4	Master	2	Masculin	3	En zone urbaine	3	depuis toujours ou presque	23{Done}	4	D		NA		NA	NA	NA	NA	NA	NA	NA	NA	NA	NA	NA	NA	NA	Stim/Dog 26.jpg	25	6	0.312	8736	95.625	3890	100	4707	86.354	3933
101	4	Master	2	Masculin	3	En zone urbaine	3	depuis toujours ou presque	23{Done}	4	D		NA		NA	NA	NA	NA	NA	NA	NA	NA	NA	NA	NA	NA	NA	Stim/H064.jpg	13	8	2.083	20232	96.458	11569	97.812	5586	85.208	6291
101	4	Master	2	Masculin	3	En zone urbaine	3	depuis toujours ou presque	23{Done}	4	D		NA		NA	NA	NA	NA	NA	NA	NA	NA	NA	NA	NA	NA	NA	Stim/266.jpg	32	2	0.625	6096	72.813	5330	96.354	8472	70.208	2807
101	4	Master	2	Masculin	3	En zone urbaine	3	depuis toujours ou presque	23{Done}	4	D		NA		NA	NA	NA	NA	NA	NA	NA	NA	NA	NA	NA	NA	NA	Stim/Happy pose 2.jpg	20	7	91.667	9145	14.167	8168	4.167	5004	50	0
101	4	Master	2	Masculin	3	En zone urbaine	3	depuis toujours ou presque	23{Done}	4	D		NA		NA	NA	NA	NA	NA	NA	NA	NA	NA	NA	NA	NA	NA	Stim/Fire 11.jpg	1	4	0	5838	95.104	5136	98.75	5578	95.104	4374
101	4	Master	2	Masculin	3	En zone urbaine	3	depuis toujours ou presque	23{Done}	4	D		NA		NA	NA	NA	NA	NA	NA	NA	NA	NA	NA	NA	NA	NA	Stim/Lake 2.jpg	6	3	98.854	12620	1.979	3394	2.813	1983	2.5	2376
101	4	Master	2	Masculin	3	En zone urbaine	3	depuis toujours ou presque	23{Done}	4	D		NA		NA	NA	NA	NA	NA	NA	NA	NA	NA	NA	NA	NA	NA	Stim/Dancing 5.jpg	17	7	87.604	11292	24.167	12064	21.146	4603	42.5	4926
101	4	Master	2	Masculin	3	En zone urbaine	3	depuis toujours ou presque	23{Done}	4	D		NA		NA	NA	NA	NA	NA	NA	NA	NA	NA	NA	NA	NA	NA	Stim/218.jpg	4	4	1.458	13283	90	6780	97.708	9033	62.5	3867
101	4	Master	2	Masculin	3	En zone urbaine	3	depuis toujours ou presque	23{Done}	4	D		NA		NA	NA	NA	NA	NA	NA	NA	NA	NA	NA	NA	NA	NA	Stim/Destruction 8.jpg	34	2	6.562	11050	93.125	9824	75.313	13488	65.417	6333
101	4	Master	2	Masculin	3	En zone urbaine	3	depuis toujours ou presque	23{Done}	4	D		NA		NA	NA	NA	NA	NA	NA	NA	NA	NA	NA	NA	NA	NA	Stim/P067.jpg	8	3	99.271	9173	0	4913	0.208	2216	0.833	3996
101	4	Master	2	Masculin	3	En zone urbaine	3	depuis toujours ou presque	23{Done}	4	D		NA		NA	NA	NA	NA	NA	NA	NA	NA	NA	NA	NA	NA	NA	Stim/103.jpg	3	4	1.458	11009	72.5	4055	86.458	7047	76.875	2539
101	4	Master	2	Masculin	3	En zone urbaine	3	depuis toujours ou presque	23{Done}	4	D		NA		NA	NA	NA	NA	NA	NA	NA	NA	NA	NA	NA	NA	NA	Stim/295.jpg	37	1	96.25	10415	0	3851	0	2526	17.396	5294
101	4	Master	2	Masculin	3	En zone urbaine	3	depuis toujours ou presque	23{Done}	4	D		NA		NA	NA	NA	NA	NA	NA	NA	NA	NA	NA	NA	NA	NA	Stim/H034.jpg	12	8	3.125	14175	93.542	5300	98.021	23942	65.729	4497
101	4	Master	2	Masculin	3	En zone urbaine	3	depuis toujours ou presque	23{Done}	4	D		NA		NA	NA	NA	NA	NA	NA	NA	NA	NA	NA	NA	NA	NA	Stim/216.jpg	31	2	0.521	8804	86.458	6004	95.833	3286	95.729	2883
101	4	Master	2	Masculin	3	En zone urbaine	3	depuis toujours ou presque	23{Done}	4	D		NA		NA	NA	NA	NA	NA	NA	NA	NA	NA	NA	NA	NA	NA	Stim/Couple 8.jpg	16	7	56.563	5302	19.583	8957	4.896	8487	54.167	9168
101	4	Master	2	Masculin	3	En zone urbaine	3	depuis toujours ou presque	23{Done}	4	D		NA		NA	NA	NA	NA	NA	NA	NA	NA	NA	NA	NA	NA	NA	Stim/P054.jpg	9	3	99.375	4959	0.833	1383	0.833	1476	0.729	2595
101	4	Master	2	Masculin	3	En zone urbaine	3	depuis toujours ou presque	23{Done}	4	D		NA		NA	NA	NA	NA	NA	NA	NA	NA	NA	NA	NA	NA	NA	Stim/H100.jpg	15	8	1.667	4382	87.5	8830	95.104	4750	78.646	5609
101	4	Master	2	Masculin	3	En zone urbaine	3	depuis toujours ou presque	23{Done}	4	D		NA		NA	NA	NA	NA	NA	NA	NA	NA	NA	NA	NA	NA	NA	Stim/H091.jpg	14	8	11.146	6328	85.521	5454	77.396	6082	77.917	2505
101	4	Master	2	Masculin	3	En zone urbaine	3	depuis toujours ou presque	23{Done}	4	D		NA		NA	NA	NA	NA	NA	NA	NA	NA	NA	NA	NA	NA	NA	Stim/Dog 24.jpg	24	6	1.146	7530	98.854	3069	99.271	5393	93.75	5378
101	4	Master	2	Masculin	3	En zone urbaine	3	depuis toujours ou presque	23{Done}	4	D		NA		NA	NA	NA	NA	NA	NA	NA	NA	NA	NA	NA	NA	NA	Stim/176.jpg	33	2	0.937	7797	78.542	5329	78.75	7126	84.167	3610
101	4	Master	2	Masculin	3	En zone urbaine	3	depuis toujours ou presque	23{Done}	4	D		NA		NA	NA	NA	NA	NA	NA	NA	NA	NA	NA	NA	NA	NA	Stim/A091.jpg	23	6	5.521	13815	95.937	3670	98.542	1399	93.75	3527
101	4	Master	2	Masculin	3	En zone urbaine	3	depuis toujours ou presque	23{Done}	4	D		NA		NA	NA	NA	NA	NA	NA	NA	NA	NA	NA	NA	NA	NA	Stim/296.jpg	7	3	100	7915	0	4857	0	1781	0	4186
101	4	Master	2	Masculin	3	En zone urbaine	3	depuis toujours ou presque	23{Done}	4	D		NA		NA	NA	NA	NA	NA	NA	NA	NA	NA	NA	NA	NA	NA	Stim/A115.jpg	21	6	2.188	5758	100	5548	96.146	3388	95.833	3967
101	4	Master	2	Masculin	3	En zone urbaine	3	depuis toujours ou presque	23{Done}	4	D		NA		NA	NA	NA	NA	NA	NA	NA	NA	NA	NA	NA	NA	NA	Stim/Garbage dump 2.jpg	2	4	0	3944	90.937	5322	88.542	9994	98.021	3759
101	4	Master	2	Masculin	3	En zone urbaine	3	depuis toujours ou presque	23{Done}	4	D		NA		NA	NA	NA	NA	NA	NA	NA	NA	NA	NA	NA	NA	NA	Stim/P082.jpg	26	5	99.792	8066	5.833	7072	12.083	4845	25.312	5394
101	4	Master	2	Masculin	3	En zone urbaine	3	depuis toujours ou presque	23{Done}	4	D		NA		NA	NA	NA	NA	NA	NA	NA	NA	NA	NA	NA	NA	NA	Stim/Destruction 7.jpg	35	2	11.563	11263	81.875	2041	82.292	1120	86.979	3339
101	4	Master	2	Masculin	3	En zone urbaine	3	depuis toujours ou presque	23{Done}	4	D		NA		NA	NA	NA	NA	NA	NA	NA	NA	NA	NA	NA	NA	NA	Stim/225.jpg	5	4	2.292	3872	80.208	4776	93.958	5126	55.729	12684
101	4	Master	2	Masculin	3	En zone urbaine	3	depuis toujours ou presque	23{Done}	4	D		NA		NA	NA	NA	NA	NA	NA	NA	NA	NA	NA	NA	NA	NA	Stim/Mother 5.jpg	19	7	65	6846	21.875	11079	0.312	2887	50	0
101	4	Master	2	Masculin	3	En zone urbaine	3	depuis toujours ou presque	23{Done}	4	D		NA		NA	NA	NA	NA	NA	NA	NA	NA	NA	NA	NA	NA	NA	Stim/Sidewalk 4.jpg	38	1	94.583	3591	0.104	6195	0.104	1079	7.812	2466
101	4	Master	2	Masculin	3	En zone urbaine	3	depuis toujours ou presque	23{Done}	4	D		NA		NA	NA	NA	NA	NA	NA	NA	NA	NA	NA	NA	NA	NA	Stim/P122.jpg	27	5	90.417	3554	34.792	9203	43.438	6845	50	0
101	4	Master	2	Masculin	3	En zone urbaine	3	depuis toujours ou presque	23{Done}	4	D		NA		NA	NA	NA	NA	NA	NA	NA	NA	NA	NA	NA	NA	NA	Stim/A116.jpg	22	6	0.521	4525	91.771	5848	100	6593	90.521	4948
101	4	Master	2	Masculin	3	En zone urbaine	3	depuis toujours ou presque	23{Done}	4	D		NA		NA	NA	NA	NA	NA	NA	NA	NA	NA	NA	NA	NA	NA	Stim/P055.jpg	10	3	99.792	1941	0	2260	0	1037	3.542	3237
101	4	Master	2	Masculin	3	En zone urbaine	3	depuis toujours ou presque	23{Done}	4	D		NA		NA	NA	NA	NA	NA	NA	NA	NA	NA	NA	NA	NA	NA	Stim/Eating 1.jpg	18	7	92.917	5968	35.833	5523	1.25	6029	41.979	5799
101	4	Master	2	Masculin	3	En zone urbaine	3	depuis toujours ou presque	23{Done}	4	D		NA		NA	NA	NA	NA	NA	NA	NA	NA	NA	NA	NA	NA	NA	Stim/Skyscraper 2.jpg	39	1	98.75	8808	2.813	7958	0.312	1587	25.208	3343
101	4	Master	2	Masculin	3	En zone urbaine	3	depuis toujours ou presque	23{Done}	4	D	Ca me rend triste de voir les forets detruites pour l'agriculture	NA		NA	NA	NA	NA	NA	NA	NA	11	6	7401	NA	NA	NA		NA	NA	NA	NA	NA	NA	NA	NA	NA	NA
101	4	Master	2	Masculin	3	En zone urbaine	3	depuis toujours ou presque	23{Done}	4	D	Nous devons garder les lacs et les rivieres propres pour proteger l'environnement, et non pour permettre aux gens de profiter des sports nautiques	NA		NA	NA	NA	NA	NA	NA	NA	4	5	11346	NA	NA	NA		NA	NA	NA	NA	NA	NA	NA	NA	NA	NA
101	4	Master	2	Masculin	3	En zone urbaine	3	depuis toujours ou presque	23{Done}	4	D	Les êtres humains exploitent trop l'environnement	NA		NA	NA	NA	NA	NA	NA	NA	6	7	3741	NA	NA	NA		NA	NA	NA	NA	NA	NA	NA	NA	NA	NA
101	4	Master	2	Masculin	3	En zone urbaine	3	depuis toujours ou presque	23{Done}	4	D	Je suis oppose a l'idee du controle et de la regulation de l'utilisation des matieres premieres par les gouvernements dans le but de les faire durer plus longtemps	NA		NA	NA	NA	NA	NA	NA	NA	2	3	26505	NA	NA	NA		NA	NA	NA	NA	NA	NA	NA	NA	NA	NA
101	4	Master	2	Masculin	3	En zone urbaine	3	depuis toujours ou presque	23{Done}	4	D	Un couple marie devrait pouvoir avoir autant d'enfants qu'il le souhaite, du moment qu'il peut subvenir correctement a leurs besoins	NA		NA	NA	NA	NA	NA	NA	NA	12	4	28024	NA	NA	NA		NA	NA	NA	NA	NA	NA	NA	NA	NA	NA
101	4	Master	2	Masculin	3	En zone urbaine	3	depuis toujours ou presque	23{Done}	4	D	Je ne suis pas le genre de personne qui fait des efforts pour economiser les ressources naturelles	NA		NA	NA	NA	NA	NA	NA	NA	8	1	8325	NA	NA	NA		NA	NA	NA	NA	NA	NA	NA	NA	NA	NA
101	4	Master	2	Masculin	3	En zone urbaine	3	depuis toujours ou presque	23{Done}	4	D	L'être humain a ete cree ou a evolue pour dominer le reste de la nature	NA		NA	NA	NA	NA	NA	NA	NA	9	1	6420	NA	NA	NA		NA	NA	NA	NA	NA	NA	NA	NA	NA	NA
101	4	Master	2	Masculin	3	En zone urbaine	3	depuis toujours ou presque	23{Done}	4	D	J'aimerais rejoindre et participer activement a un groupe ecologiste	NA		NA	NA	NA	NA	NA	NA	NA	3	6	4593	NA	NA	NA		NA	NA	NA	NA	NA	NA	NA	NA	NA	NA
101	4	Master	2	Masculin	3	En zone urbaine	3	depuis toujours ou presque	23{Done}	4	D	Proteger l'environnement est plus important que proteger l'emploi des gens	NA		NA	NA	NA	NA	NA	NA	NA	10	5	8979	NA	NA	NA		NA	NA	NA	NA	NA	NA	NA	NA	NA	NA
101	4	Master	2	Masculin	3	En zone urbaine	3	depuis toujours ou presque	23{Done}	4	D	Je trouve que passer du temps dans la nature est ennuyeux	NA		NA	NA	NA	NA	NA	NA	NA	1	2	7211	NA	NA	NA		NA	NA	NA	NA	NA	NA	NA	NA	NA	NA
101	4	Master	2	Masculin	3	En zone urbaine	3	depuis toujours ou presque	23{Done}	4	D	Je prefere un jardin sauvage et naturel a un jardin soigne et bien ordonne	NA		NA	NA	NA	NA	NA	NA	NA	7	4	9225	NA	NA	NA		NA	NA	NA	NA	NA	NA	NA	NA	NA	NA
101	4	Master	2	Masculin	3	En zone urbaine	3	depuis toujours ou presque	23{Done}	4	D	La science moderne resoudra nos problemes environnementaux	NA		NA	NA	NA	NA	NA	NA	NA	5	4	12278	NA	NA	NA		NA	NA	NA	NA	NA	NA	NA	NA	NA	NA
101	4	Master	2	Masculin	3	En zone urbaine	3	depuis toujours ou presque	23{Done}	4	D	J'achete des produits les moins polluants possible	NA		NA	NA	NA	NA	NA	NA	NA	NA	NA	NA	1	6	11931		NA	NA	NA	NA	NA	NA	NA	NA	NA	NA
101	4	Master	2	Masculin	3	En zone urbaine	3	depuis toujours ou presque	23{Done}	4	D	J'utilise les transports publics quand je peux	NA		NA	NA	NA	NA	NA	NA	NA	NA	NA	NA	10	7	20546		NA	NA	NA	NA	NA	NA	NA	NA	NA	NA
101	4	Master	2	Masculin	3	En zone urbaine	3	depuis toujours ou presque	23{Done}	4	D	J'achete des produits qui ne sont pas de saison	NA		NA	NA	NA	NA	NA	NA	NA	NA	NA	NA	8	3	8674		NA	NA	NA	NA	NA	NA	NA	NA	NA	NA
101	4	Master	2	Masculin	3	En zone urbaine	3	depuis toujours ou presque	23{Done}	4	D	J'achete des plats deja cuisines	NA		NA	NA	NA	NA	NA	NA	NA	NA	NA	NA	9	5	5242		NA	NA	NA	NA	NA	NA	NA	NA	NA	NA
101	4	Master	2	Masculin	3	En zone urbaine	3	depuis toujours ou presque	23{Done}	4	D	Je mange des produits locaux	NA		NA	NA	NA	NA	NA	NA	NA	NA	NA	NA	7	4	8351		NA	NA	NA	NA	NA	NA	NA	NA	NA	NA
101	4	Master	2	Masculin	3	En zone urbaine	3	depuis toujours ou presque	23{Done}	4	D	Je trie mes dechets	NA		NA	NA	NA	NA	NA	NA	NA	NA	NA	NA	4	7	2599		NA	NA	NA	NA	NA	NA	NA	NA	NA	NA
101	4	Master	2	Masculin	3	En zone urbaine	3	depuis toujours ou presque	23{Done}	4	D	J'eteins la lumiere en quittant une piece	NA		NA	NA	NA	NA	NA	NA	NA	NA	NA	NA	6	7	2433		NA	NA	NA	NA	NA	NA	NA	NA	NA	NA
101	4	Master	2	Masculin	3	En zone urbaine	3	depuis toujours ou presque	23{Done}	4	D	Lorsqu'il n'y a pas de poubelle a proximite je garde mes dechets (chewing-gum, megots, mouchoirs, capsules...) sur moi	NA		NA	NA	NA	NA	NA	NA	NA	NA	NA	NA	5	7	8073		NA	NA	NA	NA	NA	NA	NA	NA	NA	NA
101	4	Master	2	Masculin	3	En zone urbaine	3	depuis toujours ou presque	23{Done}	4	D	J'achete des produits bio	NA		NA	NA	NA	NA	NA	NA	NA	NA	NA	NA	3	6	2280		NA	NA	NA	NA	NA	NA	NA	NA	NA	NA
101	4	Master	2	Masculin	3	En zone urbaine	3	depuis toujours ou presque	23{Done}	4	D	Je choisis des produits a partir de materiaux recycles	NA		NA	NA	NA	NA	NA	NA	NA	NA	NA	NA	2	6	9552		NA	NA	NA	NA	NA	NA	NA	NA	NA	NA
101	4	Master	2	Masculin	3	En zone urbaine	3	depuis toujours ou presque	23{Done}	4	D	Je prends ma voiture/moto/scooter pour des trajets courts	NA		NA	NA	NA	NA	NA	NA	NA	NA	NA	NA	11	2	4031		NA	NA	NA	NA	NA	NA	NA	NA	NA	NA
101	4	Master	2	Masculin	3	En zone urbaine	3	depuis toujours ou presque	23{Done}	4	D	Je fais des trajets a pied ou a velo	NA		NA	NA	NA	NA	NA	NA	NA	NA	NA	NA	12	6	5280		NA	NA	NA	NA	NA	NA	NA	NA	NA	NA
101	4	Master	2	Masculin	3	En zone urbaine	3	depuis toujours ou presque	23{Done}	4	D	Je ressens ce que les animaux et les plantes qui souffrent ressentent.	NA		NA	NA	NA	NA	8	4	10540	NA	NA	NA	NA	NA	NA		NA	NA	NA	NA	NA	NA	NA	NA	NA	NA
101	4	Master	2	Masculin	3	En zone urbaine	3	depuis toujours ou presque	23{Done}	4	D	Je ressens la douleur des animaux et des plantes qui souffrent.	NA		NA	NA	NA	NA	9	4	5240	NA	NA	NA	NA	NA	NA		NA	NA	NA	NA	NA	NA	NA	NA	NA	NA
101	4	Master	2	Masculin	3	En zone urbaine	3	depuis toujours ou presque	23{Done}	4	D	Je peux tres facilement me mettre a la place des animaux et des plantes qui souffrent.	NA		NA	NA	NA	NA	4	5	9021	NA	NA	NA	NA	NA	NA		NA	NA	NA	NA	NA	NA	NA	NA	NA	NA
101	4	Master	2	Masculin	3	En zone urbaine	3	depuis toujours ou presque	23{Done}	4	D	Je ressens de la tendresse et de l'inquietude pour les animaux et les plantes qui souffrent.	NA		NA	NA	NA	NA	7	6	21473	NA	NA	NA	NA	NA	NA		NA	NA	NA	NA	NA	NA	NA	NA	NA	NA
101	4	Master	2	Masculin	3	En zone urbaine	3	depuis toujours ou presque	23{Done}	4	D	Quand je vois des animaux ou des vegetaux qui souffrent, j'imagine ce que je ressentirais a leur place.	NA		NA	NA	NA	NA	1	6	6300	NA	NA	NA	NA	NA	NA		NA	NA	NA	NA	NA	NA	NA	NA	NA	NA
101	4	Master	2	Masculin	3	En zone urbaine	3	depuis toujours ou presque	23{Done}	4	D	J'essaie de comprendre ce que ressentent les animaux et les plantes qui souffrent en imaginant leur point de vue.	NA		NA	NA	NA	NA	5	5	8373	NA	NA	NA	NA	NA	NA		NA	NA	NA	NA	NA	NA	NA	NA	NA	NA
101	4	Master	2	Masculin	3	En zone urbaine	3	depuis toujours ou presque	23{Done}	4	D	Je me sens concerne.e par ce qu'eprouvent les animaux et les vegetaux qui souffrent.	NA		NA	NA	NA	NA	2	6	10688	NA	NA	NA	NA	NA	NA		NA	NA	NA	NA	NA	NA	NA	NA	NA	NA
101	4	Master	2	Masculin	3	En zone urbaine	3	depuis toujours ou presque	23{Done}	4	D	Je ressens de la tendresse et de l'inquietude pour les animaux et les plantes qui souffrent.	NA		NA	NA	NA	NA	6	3	8906	NA	NA	NA	NA	NA	NA		NA	NA	NA	NA	NA	NA	NA	NA	NA	NA
101	4	Master	2	Masculin	3	En zone urbaine	3	depuis toujours ou presque	23{Done}	4	D	J'eprouve de la compassion pour les animaux et les plantes qui souffrent.	NA		NA	NA	NA	NA	10	6	7803	NA	NA	NA	NA	NA	NA		NA	NA	NA	NA	NA	NA	NA	NA	NA	NA
101	4	Master	2	Masculin	3	En zone urbaine	3	depuis toujours ou presque	23{Done}	4	D	J'ai parfois l'impression d'être l'un des animaux ou l'un des vegetaux qui souffrent.	NA		NA	NA	NA	NA	3	3	24572	NA	NA	NA	NA	NA	NA		NA	NA	NA	NA	NA	NA	NA	NA	NA	NA
101	4	Master	2	Masculin	3	En zone urbaine	3	depuis toujours ou presque	23{Done}	4	D	Si je vois que je suis en train de faire du mal a quelqu'un, je vais m'arrêter rapidement	NA		NA	21	5	12410	NA	NA	NA	NA	NA	NA	NA	NA	NA		NA	NA	NA	NA	NA	NA	NA	NA	NA	NA
101	4	Master	2	Masculin	3	En zone urbaine	3	depuis toujours ou presque	23{Done}	4	D	Les sentiments des autres ne me derangent pas du tout	NA		NA	18	4	3889	NA	NA	NA	NA	NA	NA	NA	NA	NA		NA	NA	NA	NA	NA	NA	NA	NA	NA	NA
101	4	Master	2	Masculin	3	En zone urbaine	3	depuis toujours ou presque	23{Done}	4	D	Je pense que c'est amusant de malmener les gens une fois de temps en temps	NA		NA	25	2	10756	NA	NA	NA	NA	NA	NA	NA	NA	NA		NA	NA	NA	NA	NA	NA	NA	NA	NA	NA
101	4	Master	2	Masculin	3	En zone urbaine	3	depuis toujours ou presque	23{Done}	4	D	Je me fous que les autres se sentent heureux	NA		NA	16	3	8053	NA	NA	NA	NA	NA	NA	NA	NA	NA		NA	NA	NA	NA	NA	NA	NA	NA	NA	NA
101	4	Master	2	Masculin	3	En zone urbaine	3	depuis toujours ou presque	23{Done}	4	D	J'aime faire se sentir les autres mal a l'aise	NA		NA	30	1	6939	NA	NA	NA	NA	NA	NA	NA	NA	NA		NA	NA	NA	NA	NA	NA	NA	NA	NA	NA
101	4	Master	2	Masculin	3	En zone urbaine	3	depuis toujours ou presque	23{Done}	4	D	J'ai de la difficulte a lire les emotions des autres	NA		NA	1	4	5185	NA	NA	NA	NA	NA	NA	NA	NA	NA		NA	NA	NA	NA	NA	NA	NA	NA	NA	NA
101	4	Master	2	Masculin	3	En zone urbaine	3	depuis toujours ou presque	23{Done}	4	D	Je peux dire quand les gens sont sur le point de perdre leur sang-froid	NA		NA	6	1	5476	NA	NA	NA	NA	NA	NA	NA	NA	NA		NA	NA	NA	NA	NA	NA	NA	NA	NA	NA
101	4	Master	2	Masculin	3	En zone urbaine	3	depuis toujours ou presque	23{Done}	4	D	J'admets que je prends plaisir a irriter les gens	NA		NA	36	1	6362	NA	NA	NA	NA	NA	NA	NA	NA	NA		NA	NA	NA	NA	NA	NA	NA	NA	NA	NA
101	4	Master	2	Masculin	3	En zone urbaine	3	depuis toujours ou presque	23{Done}	4	D	Quand mes amis se mettent en colere, j'ai souvent le goût de rire	NA		NA	32	1	3375	NA	NA	NA	NA	NA	NA	NA	NA	NA		NA	NA	NA	NA	NA	NA	NA	NA	NA	NA
101	4	Master	2	Masculin	3	En zone urbaine	3	depuis toujours ou presque	23{Done}	4	D	J'ai de la difficulte a dire quand quelqu'un est triste	NA		NA	12	5	4720	NA	NA	NA	NA	NA	NA	NA	NA	NA		NA	NA	NA	NA	NA	NA	NA	NA	NA	NA
101	4	Master	2	Masculin	3	En zone urbaine	3	depuis toujours ou presque	23{Done}	4	D	Je prends plaisir a voir des inconnus prendre peur	NA		NA	27	2	8978	NA	NA	NA	NA	NA	NA	NA	NA	NA		NA	NA	NA	NA	NA	NA	NA	NA	NA	NA
101	4	Master	2	Masculin	3	En zone urbaine	3	depuis toujours ou presque	23{Done}	4	D	Je peux dire quand quelqu'un a peur	NA		NA	2	1	10825	NA	NA	NA	NA	NA	NA	NA	NA	NA		NA	NA	NA	NA	NA	NA	NA	NA	NA	NA
101	4	Master	2	Masculin	3	En zone urbaine	3	depuis toujours ou presque	23{Done}	4	D	Des gens m'ont deja dit que j'etais insensible	NA		NA	24	2	7836	NA	NA	NA	NA	NA	NA	NA	NA	NA		NA	NA	NA	NA	NA	NA	NA	NA	NA	NA
101	4	Master	2	Masculin	3	En zone urbaine	3	depuis toujours ou presque	23{Done}	4	D	Je me sens affreux(se) quand je blesse les sentiments de quelqu'un	NA		NA	19	5	5786	NA	NA	NA	NA	NA	NA	NA	NA	NA		NA	NA	NA	NA	NA	NA	NA	NA	NA	NA
101	4	Master	2	Masculin	3	En zone urbaine	3	depuis toujours ou presque	23{Done}	4	D	Parfois, je prends plaisir a voir les gens pleurer	NA		NA	33	2	7627	NA	NA	NA	NA	NA	NA	NA	NA	NA		NA	NA	NA	NA	NA	NA	NA	NA	NA	NA
101	4	Master	2	Masculin	3	En zone urbaine	3	depuis toujours ou presque	23{Done}	4	D	Je m'en fous si les gens se sentent deprimes	NA		NA	17	2	5385	NA	NA	NA	NA	NA	NA	NA	NA	NA		NA	NA	NA	NA	NA	NA	NA	NA	NA	NA
101	4	Master	2	Masculin	3	En zone urbaine	3	depuis toujours ou presque	23{Done}	4	D	J'aime regarder les gens se mettre en colere	NA		NA	26	1	7192	NA	NA	NA	NA	NA	NA	NA	NA	NA		NA	NA	NA	NA	NA	NA	NA	NA	NA	NA
101	4	Master	2	Masculin	3	En zone urbaine	3	depuis toujours ou presque	23{Done}	4	D	J'essaie souvent d'aider les gens a se sentir mieux quand ils sont bouleverses	NA		NA	22	4	9141	NA	NA	NA	NA	NA	NA	NA	NA	NA		NA	NA	NA	NA	NA	NA	NA	NA	NA	NA
101	4	Master	2	Masculin	3	En zone urbaine	3	depuis toujours ou presque	23{Done}	4	D	Je peux generalement deviner ce qui met quelqu'un en colere	NA		NA	10	2	5013	NA	NA	NA	NA	NA	NA	NA	NA	NA		NA	NA	NA	NA	NA	NA	NA	NA	NA	NA
101	4	Master	2	Masculin	3	En zone urbaine	3	depuis toujours ou presque	23{Done}	4	D	Les gens de bonne humeur me degoûtent	NA		NA	29	2	4200	NA	NA	NA	NA	NA	NA	NA	NA	NA		NA	NA	NA	NA	NA	NA	NA	NA	NA	NA
101	4	Master	2	Masculin	3	En zone urbaine	3	depuis toujours ou presque	23{Done}	4	D	Je deviens excite lorsque je donne a quelqu'un un cadeau que je pense qu'il va aimer	NA		NA	14	5	8419	NA	NA	NA	NA	NA	NA	NA	NA	NA		NA	NA	NA	NA	NA	NA	NA	NA	NA	NA
101	4	Master	2	Masculin	3	En zone urbaine	3	depuis toujours ou presque	23{Done}	4	D	C'est evident quand les gens font semblant d'être heureux	NA		NA	3	3	14268	NA	NA	NA	NA	NA	NA	NA	NA	NA		NA	NA	NA	NA	NA	NA	NA	NA	NA	NA
101	4	Master	2	Masculin	3	En zone urbaine	3	depuis toujours ou presque	23{Done}	4	D	Je peux generalement dire comment les gens se sentent	NA		NA	8	2	7016	NA	NA	NA	NA	NA	NA	NA	NA	NA		NA	NA	NA	NA	NA	NA	NA	NA	NA	NA
101	4	Master	2	Masculin	3	En zone urbaine	3	depuis toujours ou presque	23{Done}	4	D	Je prends plaisir a faire en sorte que les autres se sentent stupides	NA		NA	31	2	6537	NA	NA	NA	NA	NA	NA	NA	NA	NA		NA	NA	NA	NA	NA	NA	NA	NA	NA	NA
101	4	Master	2	Masculin	3	En zone urbaine	3	depuis toujours ou presque	23{Done}	4	D	J'ai de la difficulte a determiner ce qu'une autre personne ressent	NA		NA	5	4	6238	NA	NA	NA	NA	NA	NA	NA	NA	NA		NA	NA	NA	NA	NA	NA	NA	NA	NA	NA
101	4	Master	2	Masculin	3	En zone urbaine	3	depuis toujours ou presque	23{Done}	4	D	Les gens n'ont pas besoin de me le dire lorsqu'ils sont tristes, je le vois dans leur visage	NA		NA	11	1	6605	NA	NA	NA	NA	NA	NA	NA	NA	NA		NA	NA	NA	NA	NA	NA	NA	NA	NA	NA
101	4	Master	2	Masculin	3	En zone urbaine	3	depuis toujours ou presque	23{Done}	4	D	Parfois, il est amusant de voir les gens se faire humilier	NA		NA	34	2	4500	NA	NA	NA	NA	NA	NA	NA	NA	NA		NA	NA	NA	NA	NA	NA	NA	NA	NA	NA
101	4	Master	2	Masculin	3	En zone urbaine	3	depuis toujours ou presque	23{Done}	4	D	Je prends plaisir a rendre les autres heureux	NA		NA	23	4	4538	NA	NA	NA	NA	NA	NA	NA	NA	NA		NA	NA	NA	NA	NA	NA	NA	NA	NA	NA
101	4	Master	2	Masculin	3	En zone urbaine	3	depuis toujours ou presque	23{Done}	4	D	Je comprends generalement pourquoi les gens se sentent comme ils se sentent	NA		NA	4	3	5346	NA	NA	NA	NA	NA	NA	NA	NA	NA		NA	NA	NA	NA	NA	NA	NA	NA	NA	NA
101	4	Master	2	Masculin	3	En zone urbaine	3	depuis toujours ou presque	23{Done}	4	D	Si je pouvais m'en tirer sans consequence, il y a des gens que je prendrais plaisir a blesser	NA		NA	35	3	15529	NA	NA	NA	NA	NA	NA	NA	NA	NA		NA	NA	NA	NA	NA	NA	NA	NA	NA	NA
101	4	Master	2	Masculin	3	En zone urbaine	3	depuis toujours ou presque	23{Done}	4	D	Je ne m'inquiete pas trop de blesser les sentiments des gens	NA		NA	15	3	5857	NA	NA	NA	NA	NA	NA	NA	NA	NA		NA	NA	NA	NA	NA	NA	NA	NA	NA	NA
101	4	Master	2	Masculin	3	En zone urbaine	3	depuis toujours ou presque	23{Done}	4	D	Je peux generalement predire comment quelqu'un va se sentir	NA		NA	7	2	6499	NA	NA	NA	NA	NA	NA	NA	NA	NA		NA	NA	NA	NA	NA	NA	NA	NA	NA	NA
101	4	Master	2	Masculin	3	En zone urbaine	3	depuis toujours ou presque	23{Done}	4	D	Je ne suis pas bon pour comprendre les emotions des autres	NA		NA	9	4	4592	NA	NA	NA	NA	NA	NA	NA	NA	NA		NA	NA	NA	NA	NA	NA	NA	NA	NA	NA
101	4	Master	2	Masculin	3	En zone urbaine	3	depuis toujours ou presque	23{Done}	4	D	Quand mes amis ont du bon temps, je deviens souvent en colere	NA		NA	28	3	16066	NA	NA	NA	NA	NA	NA	NA	NA	NA		NA	NA	NA	NA	NA	NA	NA	NA	NA	NA
101	4	Master	2	Masculin	3	En zone urbaine	3	depuis toujours ou presque	23{Done}	4	D	Ca me fait sentir bien d'aider quelqu'un dans le besoin	NA		NA	13	5	4503	NA	NA	NA	NA	NA	NA	NA	NA	NA		NA	NA	NA	NA	NA	NA	NA	NA	NA	NA
101	4	Master	2	Masculin	3	En zone urbaine	3	depuis toujours ou presque	23{Done}	4	D	Les malheurs des autres ne me derangent pas beaucoup	NA		NA	20	2	4268	NA	NA	NA	NA	NA	NA	NA	NA	NA		NA	NA	NA	NA	NA	NA	NA	NA	NA	NA
101	4	Master	2	Masculin	3	En zone urbaine	3	depuis toujours ou presque	23{Done}	4	D	Il m'est deja arriver de profiter de quelqu'un.	6	{Yes}	5616	NA	NA	NA	NA	NA	NA	NA	NA	NA	NA	NA	NA		NA	NA	NA	NA	NA	NA	NA	NA	NA	NA
101	4	Master	2	Masculin	3	En zone urbaine	3	depuis toujours ou presque	23{Done}	4	D	Je me rappelle avoir deja fait semblant d'être malade pour echapper a une situation.	5	{No}	7565	NA	NA	NA	NA	NA	NA	NA	NA	NA	NA	NA	NA		NA	NA	NA	NA	NA	NA	NA	NA	NA	NA
101	4	Master	2	Masculin	3	En zone urbaine	3	depuis toujours ou presque	23{Done}	4	D	Je suis parfois irrite(e) si je n'arrive pas a mes fins.	2	{Yes}	4829	NA	NA	NA	NA	NA	NA	NA	NA	NA	NA	NA	NA		NA	NA	NA	NA	NA	NA	NA	NA	NA	NA
101	4	Master	2	Masculin	3	En zone urbaine	3	depuis toujours ou presque	23{Done}	4	D	Il m'est arrive d'avoir le goût de casser quelque chose.	9	{No}	11522	NA	NA	NA	NA	NA	NA	NA	NA	NA	NA	NA	NA		NA	NA	NA	NA	NA	NA	NA	NA	NA	NA
101	4	Master	2	Masculin	3	En zone urbaine	3	depuis toujours ou presque	23{Done}	4	D	J'essaie parfois de me venger plutôt que de pardonner et d'oublier.	7	{Yes}	11827	NA	NA	NA	NA	NA	NA	NA	NA	NA	NA	NA	NA		NA	NA	NA	NA	NA	NA	NA	NA	NA	NA
101	4	Master	2	Masculin	3	En zone urbaine	3	depuis toujours ou presque	23{Done}	4	D	Je n'ai jamais vraiment deteste quelqu'un.	1	{No}	3393	NA	NA	NA	NA	NA	NA	NA	NA	NA	NA	NA	NA		NA	NA	NA	NA	NA	NA	NA	NA	NA	NA
101	4	Master	2	Masculin	3	En zone urbaine	3	depuis toujours ou presque	23{Done}	4	D	Je suis toujours courtois(e), même envers les gens qui sont desagreables.	8	{Yes}	6040	NA	NA	NA	NA	NA	NA	NA	NA	NA	NA	NA	NA		NA	NA	NA	NA	NA	NA	NA	NA	NA	NA
101	4	Master	2	Masculin	3	En zone urbaine	3	depuis toujours ou presque	23{Done}	4	D	Je n'ai jamais dit deliberement quelque chose qui pouvait blesser quelqu'un.	13	{Yes}	12789	NA	NA	NA	NA	NA	NA	NA	NA	NA	NA	NA	NA		NA	NA	NA	NA	NA	NA	NA	NA	NA	NA
101	4	Master	2	Masculin	3	En zone urbaine	3	depuis toujours ou presque	23{Done}	4	D	Il m'est arrive d'être assez jaloux(se) du bonheur des autres.	11	{Yes}	4468	NA	NA	NA	NA	NA	NA	NA	NA	NA	NA	NA	NA		NA	NA	NA	NA	NA	NA	NA	NA	NA	NA
101	4	Master	2	Masculin	3	En zone urbaine	3	depuis toujours ou presque	23{Done}	4	D	J'aime faire des commerages quelques fois.	3	{No}	4926	NA	NA	NA	NA	NA	NA	NA	NA	NA	NA	NA	NA		NA	NA	NA	NA	NA	NA	NA	NA	NA	NA
101	4	Master	2	Masculin	3	En zone urbaine	3	depuis toujours ou presque	23{Done}	4	D	Je n'ai jamais ete contrarie(e) lorsque des gens ont exprime des idees tres differentes des miennes.	10	{No}	8240	NA	NA	NA	NA	NA	NA	NA	NA	NA	NA	NA	NA		NA	NA	NA	NA	NA	NA	NA	NA	NA	NA
101	4	Master	2	Masculin	3	En zone urbaine	3	depuis toujours ou presque	23{Done}	4	D	Il m'arrive parfois de penser que les gens qui vivent un malheur ont tout simplement ce qu'ils meritent.	12	{No}	18341	NA	NA	NA	NA	NA	NA	NA	NA	NA	NA	NA	NA		NA	NA	NA	NA	NA	NA	NA	NA	NA	NA
101	4	Master	2	Masculin	3	En zone urbaine	3	depuis toujours ou presque	23{Done}	4	D	Quelques fois, j'ai eu envie de me rebeller contre des gens qui exercent l'autorite même si je savais qu'ils avaient raison.	4	{Yes}	9054	NA	NA	NA	NA	NA	NA	NA	NA	NA	NA	NA	NA		NA	NA	NA	NA	NA	NA	NA	NA	NA	NA
102	4	Master	2	Masculin	3	En zone urbaine	4	jamais	22{Done}	4	D		NA		NA	NA	NA	NA	NA	NA	NA	NA	NA	NA	NA	NA	NA	Stim/H053.jpg	NA	9	37.604	6359	61.25	5166	57.188	5713	66.875	8350
102	4	Master	2	Masculin	3	En zone urbaine	4	jamais	22{Done}	4	D		NA		NA	NA	NA	NA	NA	NA	NA	NA	NA	NA	NA	NA	NA	Stim/Gun 2.jpg	NA	9	13.958	5530	72.5	6304	55.625	5249	87.396	7855
102	4	Master	2	Masculin	3	En zone urbaine	4	jamais	22{Done}	4	D		NA		NA	NA	NA	NA	NA	NA	NA	NA	NA	NA	NA	NA	NA	Stim/P116.jpg	NA	9	100	6936	0.729	4480	0	3784	75	3971
102	4	Master	2	Masculin	3	En zone urbaine	4	jamais	22{Done}	4	D		NA		NA	NA	NA	NA	NA	NA	NA	NA	NA	NA	NA	NA	NA	Stim/P097.jpg	NA	9	100	5447	0.104	6308	0.417	3881	100	2712
102	4	Master	2	Masculin	3	En zone urbaine	4	jamais	22{Done}	4	D		NA		NA	NA	NA	NA	NA	NA	NA	NA	NA	NA	NA	NA	NA	Stim/P053.jpg	NA	9	68.333	4168	0.521	5223	0	4757	28.542	3148
102	4	Master	2	Masculin	3	En zone urbaine	4	jamais	22{Done}	4	D		NA		NA	NA	NA	NA	NA	NA	NA	NA	NA	NA	NA	NA	NA	Stim/P122.jpg	27	5	100	3456	0	5052	0	4194	65.208	3897
102	4	Master	2	Masculin	3	En zone urbaine	4	jamais	22{Done}	4	D		NA		NA	NA	NA	NA	NA	NA	NA	NA	NA	NA	NA	NA	NA	Stim/H034.jpg	12	8	1.042	4445	86.458	7715	86.042	7388	100	4749
102	4	Master	2	Masculin	3	En zone urbaine	4	jamais	22{Done}	4	D		NA		NA	NA	NA	NA	NA	NA	NA	NA	NA	NA	NA	NA	NA	Stim/Street 5.jpg	40	1	20.937	7857	50	0	0	4155	0	6986
102	4	Master	2	Masculin	3	En zone urbaine	4	jamais	22{Done}	4	D		NA		NA	NA	NA	NA	NA	NA	NA	NA	NA	NA	NA	NA	NA	Stim/Destruction 8.jpg	34	2	0.729	9809	50	0	65.729	6033	27.604	7152
102	4	Master	2	Masculin	3	En zone urbaine	4	jamais	22{Done}	4	D		NA		NA	NA	NA	NA	NA	NA	NA	NA	NA	NA	NA	NA	NA	Stim/295.jpg	37	1	84.583	4972	0	4341	0	3623	36.146	5516
102	4	Master	2	Masculin	3	En zone urbaine	4	jamais	22{Done}	4	D		NA		NA	NA	NA	NA	NA	NA	NA	NA	NA	NA	NA	NA	NA	Stim/225.jpg	5	4	26.771	7142	62.604	7122	65.833	7160	68.229	5915
102	4	Master	2	Masculin	3	En zone urbaine	4	jamais	22{Done}	4	D		NA		NA	NA	NA	NA	NA	NA	NA	NA	NA	NA	NA	NA	NA	Stim/Couple 8.jpg	16	7	100	5092	16.771	4531	0	3215	67.188	2808
102	4	Master	2	Masculin	3	En zone urbaine	4	jamais	22{Done}	4	D		NA		NA	NA	NA	NA	NA	NA	NA	NA	NA	NA	NA	NA	NA	Stim/Dog 24.jpg	24	6	12.396	8205	76.25	7725	98.75	10782	92.083	3876
102	4	Master	2	Masculin	3	En zone urbaine	4	jamais	22{Done}	4	D		NA		NA	NA	NA	NA	NA	NA	NA	NA	NA	NA	NA	NA	NA	Stim/Sidewalk 4.jpg	38	1	50	0	0	7406	0	4331	3.125	5615
102	4	Master	2	Masculin	3	En zone urbaine	4	jamais	22{Done}	4	D		NA		NA	NA	NA	NA	NA	NA	NA	NA	NA	NA	NA	NA	NA	Stim/Lake 2.jpg	6	3	72.083	5665	0	5574	0	4985	67.083	4606
102	4	Master	2	Masculin	3	En zone urbaine	4	jamais	22{Done}	4	D		NA		NA	NA	NA	NA	NA	NA	NA	NA	NA	NA	NA	NA	NA	Stim/218.jpg	4	4	7.396	5649	92.917	4525	92.292	6109	69.063	3963
102	4	Master	2	Masculin	3	En zone urbaine	4	jamais	22{Done}	4	D		NA		NA	NA	NA	NA	NA	NA	NA	NA	NA	NA	NA	NA	NA	Stim/103.jpg	3	4	0	4807	100	3872	96.979	2947	75.833	2684
102	4	Master	2	Masculin	3	En zone urbaine	4	jamais	22{Done}	4	D		NA		NA	NA	NA	NA	NA	NA	NA	NA	NA	NA	NA	NA	NA	Stim/Garbage dump 2.jpg	2	4	0	3532	100	5114	90.521	4325	97.187	6413
102	4	Master	2	Masculin	3	En zone urbaine	4	jamais	22{Done}	4	D		NA		NA	NA	NA	NA	NA	NA	NA	NA	NA	NA	NA	NA	NA	Stim/Dog 12.jpg	30	5	100	5292	0	4129	0	6068	98.646	6686
102	4	Master	2	Masculin	3	En zone urbaine	4	jamais	22{Done}	4	D		NA		NA	NA	NA	NA	NA	NA	NA	NA	NA	NA	NA	NA	NA	Stim/P067.jpg	8	3	89.792	5967	0	5443	0	4471	85.104	3550
102	4	Master	2	Masculin	3	En zone urbaine	4	jamais	22{Done}	4	D		NA		NA	NA	NA	NA	NA	NA	NA	NA	NA	NA	NA	NA	NA	Stim/216.jpg	31	2	7.604	8116	98.854	9213	100	3612	96.146	5670
102	4	Master	2	Masculin	3	En zone urbaine	4	jamais	22{Done}	4	D		NA		NA	NA	NA	NA	NA	NA	NA	NA	NA	NA	NA	NA	NA	Stim/P055.jpg	10	3	79.896	6575	0	3793	1.563	2905	54.063	7544
102	4	Master	2	Masculin	3	En zone urbaine	4	jamais	22{Done}	4	D		NA		NA	NA	NA	NA	NA	NA	NA	NA	NA	NA	NA	NA	NA	Stim/Destruction 7.jpg	35	2	2.604	7682	88.229	4994	79.167	3533	81.771	4571
102	4	Master	2	Masculin	3	En zone urbaine	4	jamais	22{Done}	4	D		NA		NA	NA	NA	NA	NA	NA	NA	NA	NA	NA	NA	NA	NA	Stim/A115.jpg	21	6	20.625	6531	67.813	3210	91.458	8175	70	5516
102	4	Master	2	Masculin	3	En zone urbaine	4	jamais	22{Done}	4	D		NA		NA	NA	NA	NA	NA	NA	NA	NA	NA	NA	NA	NA	NA	Stim/Eating 1.jpg	18	7	91.771	9039	0	3918	0	3288	54.167	6552
102	4	Master	2	Masculin	3	En zone urbaine	4	jamais	22{Done}	4	D		NA		NA	NA	NA	NA	NA	NA	NA	NA	NA	NA	NA	NA	NA	Stim/Fire 11.jpg	1	4	0	2331	97.292	4886	99.896	5588	87.708	4123
102	4	Master	2	Masculin	3	En zone urbaine	4	jamais	22{Done}	4	D		NA		NA	NA	NA	NA	NA	NA	NA	NA	NA	NA	NA	NA	NA	Stim/H091.jpg	14	8	14.688	11571	83.542	13269	76.354	6935	70	4205
102	4	Master	2	Masculin	3	En zone urbaine	4	jamais	22{Done}	4	D		NA		NA	NA	NA	NA	NA	NA	NA	NA	NA	NA	NA	NA	NA	Stim/P082.jpg	26	5	100	3497	0	8174	0	4518	87.5	4806
102	4	Master	2	Masculin	3	En zone urbaine	4	jamais	22{Done}	4	D		NA		NA	NA	NA	NA	NA	NA	NA	NA	NA	NA	NA	NA	NA	Stim/266.jpg	32	2	0	6190	100	6538	100	3696	96.979	6352
102	4	Master	2	Masculin	3	En zone urbaine	4	jamais	22{Done}	4	D		NA		NA	NA	NA	NA	NA	NA	NA	NA	NA	NA	NA	NA	NA	Stim/H064.jpg	13	8	0	5327	99.271	4217	100	3421	100	4316
102	4	Master	2	Masculin	3	En zone urbaine	4	jamais	22{Done}	4	D		NA		NA	NA	NA	NA	NA	NA	NA	NA	NA	NA	NA	NA	NA	Stim/Dog 21.jpg	29	5	89.896	5365	0	4305	0	4029	64.167	9943
102	4	Master	2	Masculin	3	En zone urbaine	4	jamais	22{Done}	4	D		NA		NA	NA	NA	NA	NA	NA	NA	NA	NA	NA	NA	NA	NA	Stim/A091.jpg	23	6	10.313	7789	66.875	3425	65.729	3148	65.104	2890
102	4	Master	2	Masculin	3	En zone urbaine	4	jamais	22{Done}	4	D		NA		NA	NA	NA	NA	NA	NA	NA	NA	NA	NA	NA	NA	NA	Stim/Dog 26.jpg	25	6	0	3468	88.437	3601	98.958	4645	100	3491
102	4	Master	2	Masculin	3	En zone urbaine	4	jamais	22{Done}	4	D		NA		NA	NA	NA	NA	NA	NA	NA	NA	NA	NA	NA	NA	NA	Stim/H100.jpg	15	8	0.729	5165	89.583	7160	88.542	5862	75	4632
102	4	Master	2	Masculin	3	En zone urbaine	4	jamais	22{Done}	4	D		NA		NA	NA	NA	NA	NA	NA	NA	NA	NA	NA	NA	NA	NA	Stim/H078.jpg	11	8	8.333	7033	81.875	5370	77.187	7920	67.5	2478
102	4	Master	2	Masculin	3	En zone urbaine	4	jamais	22{Done}	4	D		NA		NA	NA	NA	NA	NA	NA	NA	NA	NA	NA	NA	NA	NA	Stim/176.jpg	33	2	6.667	3519	88.021	5478	77.604	7998	78.021	9799
102	4	Master	2	Masculin	3	En zone urbaine	4	jamais	22{Done}	4	D		NA		NA	NA	NA	NA	NA	NA	NA	NA	NA	NA	NA	NA	NA	Stim/P054.jpg	9	3	71.875	5293	3.229	6898	0	5469	37.5	6615
102	4	Master	2	Masculin	3	En zone urbaine	4	jamais	22{Done}	4	D		NA		NA	NA	NA	NA	NA	NA	NA	NA	NA	NA	NA	NA	NA	Stim/285.jpg	36	1	84.062	4503	0	3481	0	2582	19.167	5276
102	4	Master	2	Masculin	3	En zone urbaine	4	jamais	22{Done}	4	D		NA		NA	NA	NA	NA	NA	NA	NA	NA	NA	NA	NA	NA	NA	Stim/Happy pose 2.jpg	20	7	95.417	6321	0	3143	0	5206	63.229	6309
102	4	Master	2	Masculin	3	En zone urbaine	4	jamais	22{Done}	4	D		NA		NA	NA	NA	NA	NA	NA	NA	NA	NA	NA	NA	NA	NA	Stim/Dancing 5.jpg	17	7	100	4586	0	3326	0	3490	74.583	3876
102	4	Master	2	Masculin	3	En zone urbaine	4	jamais	22{Done}	4	D		NA		NA	NA	NA	NA	NA	NA	NA	NA	NA	NA	NA	NA	NA	Stim/296.jpg	7	3	67.5	4547	0	4700	0	3046	34.687	4675
102	4	Master	2	Masculin	3	En zone urbaine	4	jamais	22{Done}	4	D		NA		NA	NA	NA	NA	NA	NA	NA	NA	NA	NA	NA	NA	NA	Stim/Mother 5.jpg	19	7	76.667	3956	0.625	5573	0	3454	50	0
102	4	Master	2	Masculin	3	En zone urbaine	4	jamais	22{Done}	4	D		NA		NA	NA	NA	NA	NA	NA	NA	NA	NA	NA	NA	NA	NA	Stim/Skyscraper 2.jpg	39	1	50	0	23.229	11822	0	3933	50	0
102	4	Master	2	Masculin	3	En zone urbaine	4	jamais	22{Done}	4	D		NA		NA	NA	NA	NA	NA	NA	NA	NA	NA	NA	NA	NA	NA	Stim/A116.jpg	22	6	0	3727	89.167	7191	86.458	5289	95.833	3027
102	4	Master	2	Masculin	3	En zone urbaine	4	jamais	22{Done}	4	D		NA		NA	NA	NA	NA	NA	NA	NA	NA	NA	NA	NA	NA	NA	Stim/P098.jpg	28	5	77.708	6181	6.875	6279	0	3059	50.313	4132
102	4	Master	2	Masculin	3	En zone urbaine	4	jamais	22{Done}	4	D	Les êtres humains exploitent trop l'environnement	NA		NA	NA	NA	NA	NA	NA	NA	6	5	4692	NA	NA	NA		NA	NA	NA	NA	NA	NA	NA	NA	NA	NA
102	4	Master	2	Masculin	3	En zone urbaine	4	jamais	22{Done}	4	D	Je prefere un jardin sauvage et naturel a un jardin soigne et bien ordonne	NA		NA	NA	NA	NA	NA	NA	NA	7	3	6909	NA	NA	NA		NA	NA	NA	NA	NA	NA	NA	NA	NA	NA
102	4	Master	2	Masculin	3	En zone urbaine	4	jamais	22{Done}	4	D	Je ne suis pas le genre de personne qui fait des efforts pour economiser les ressources naturelles	NA		NA	NA	NA	NA	NA	NA	NA	8	3	8050	NA	NA	NA		NA	NA	NA	NA	NA	NA	NA	NA	NA	NA
102	4	Master	2	Masculin	3	En zone urbaine	4	jamais	22{Done}	4	D	Nous devons garder les lacs et les rivieres propres pour proteger l'environnement, et non pour permettre aux gens de profiter des sports nautiques	NA		NA	NA	NA	NA	NA	NA	NA	4	5	9325	NA	NA	NA		NA	NA	NA	NA	NA	NA	NA	NA	NA	NA
102	4	Master	2	Masculin	3	En zone urbaine	4	jamais	22{Done}	4	D	Ca me rend triste de voir les forets detruites pour l'agriculture	NA		NA	NA	NA	NA	NA	NA	NA	11	6	4349	NA	NA	NA		NA	NA	NA	NA	NA	NA	NA	NA	NA	NA
102	4	Master	2	Masculin	3	En zone urbaine	4	jamais	22{Done}	4	D	Je suis oppose a l'idee du controle et de la regulation de l'utilisation des matieres premieres par les gouvernements dans le but de les faire durer plus longtemps	NA		NA	NA	NA	NA	NA	NA	NA	2	2	7571	NA	NA	NA		NA	NA	NA	NA	NA	NA	NA	NA	NA	NA
102	4	Master	2	Masculin	3	En zone urbaine	4	jamais	22{Done}	4	D	Un couple marie devrait pouvoir avoir autant d'enfants qu'il le souhaite, du moment qu'il peut subvenir correctement a leurs besoins	NA		NA	NA	NA	NA	NA	NA	NA	12	6	7905	NA	NA	NA		NA	NA	NA	NA	NA	NA	NA	NA	NA	NA
102	4	Master	2	Masculin	3	En zone urbaine	4	jamais	22{Done}	4	D	Proteger l'environnement est plus important que proteger l'emploi des gens	NA		NA	NA	NA	NA	NA	NA	NA	10	3	11104	NA	NA	NA		NA	NA	NA	NA	NA	NA	NA	NA	NA	NA
102	4	Master	2	Masculin	3	En zone urbaine	4	jamais	22{Done}	4	D	Je trouve que passer du temps dans la nature est ennuyeux	NA		NA	NA	NA	NA	NA	NA	NA	1	1	5138	NA	NA	NA		NA	NA	NA	NA	NA	NA	NA	NA	NA	NA
102	4	Master	2	Masculin	3	En zone urbaine	4	jamais	22{Done}	4	D	L'être humain a ete cree ou a evolue pour dominer le reste de la nature	NA		NA	NA	NA	NA	NA	NA	NA	9	1	5864	NA	NA	NA		NA	NA	NA	NA	NA	NA	NA	NA	NA	NA
102	4	Master	2	Masculin	3	En zone urbaine	4	jamais	22{Done}	4	D	La science moderne resoudra nos problemes environnementaux	NA		NA	NA	NA	NA	NA	NA	NA	5	4	3089	NA	NA	NA		NA	NA	NA	NA	NA	NA	NA	NA	NA	NA
102	4	Master	2	Masculin	3	En zone urbaine	4	jamais	22{Done}	4	D	J'aimerais rejoindre et participer activement a un groupe ecologiste	NA		NA	NA	NA	NA	NA	NA	NA	3	3	5956	NA	NA	NA		NA	NA	NA	NA	NA	NA	NA	NA	NA	NA
102	4	Master	2	Masculin	3	En zone urbaine	4	jamais	22{Done}	4	D	J'achete des produits qui ne sont pas de saison	NA		NA	NA	NA	NA	NA	NA	NA	NA	NA	NA	8	3	5163		NA	NA	NA	NA	NA	NA	NA	NA	NA	NA
102	4	Master	2	Masculin	3	En zone urbaine	4	jamais	22{Done}	4	D	J'achete des produits les moins polluants possible	NA		NA	NA	NA	NA	NA	NA	NA	NA	NA	NA	1	2	8243		NA	NA	NA	NA	NA	NA	NA	NA	NA	NA
102	4	Master	2	Masculin	3	En zone urbaine	4	jamais	22{Done}	4	D	Je trie mes dechets	NA		NA	NA	NA	NA	NA	NA	NA	NA	NA	NA	4	6	3874		NA	NA	NA	NA	NA	NA	NA	NA	NA	NA
102	4	Master	2	Masculin	3	En zone urbaine	4	jamais	22{Done}	4	D	Je prends ma voiture/moto/scooter pour des trajets courts	NA		NA	NA	NA	NA	NA	NA	NA	NA	NA	NA	11	3	8538		NA	NA	NA	NA	NA	NA	NA	NA	NA	NA
102	4	Master	2	Masculin	3	En zone urbaine	4	jamais	22{Done}	4	D	Je choisis des produits a partir de materiaux recycles	NA		NA	NA	NA	NA	NA	NA	NA	NA	NA	NA	2	2	7813		NA	NA	NA	NA	NA	NA	NA	NA	NA	NA
102	4	Master	2	Masculin	3	En zone urbaine	4	jamais	22{Done}	4	D	Je fais des trajets a pied ou a velo	NA		NA	NA	NA	NA	NA	NA	NA	NA	NA	NA	12	6	4401		NA	NA	NA	NA	NA	NA	NA	NA	NA	NA
102	4	Master	2	Masculin	3	En zone urbaine	4	jamais	22{Done}	4	D	Lorsqu'il n'y a pas de poubelle a proximite je garde mes dechets (chewing-gum, megots, mouchoirs, capsules...) sur moi	NA		NA	NA	NA	NA	NA	NA	NA	NA	NA	NA	5	7	4823		NA	NA	NA	NA	NA	NA	NA	NA	NA	NA
102	4	Master	2	Masculin	3	En zone urbaine	4	jamais	22{Done}	4	D	J'achete des plats deja cuisines	NA		NA	NA	NA	NA	NA	NA	NA	NA	NA	NA	9	5	4962		NA	NA	NA	NA	NA	NA	NA	NA	NA	NA
102	4	Master	2	Masculin	3	En zone urbaine	4	jamais	22{Done}	4	D	Je mange des produits locaux	NA		NA	NA	NA	NA	NA	NA	NA	NA	NA	NA	7	5	5767		NA	NA	NA	NA	NA	NA	NA	NA	NA	NA
102	4	Master	2	Masculin	3	En zone urbaine	4	jamais	22{Done}	4	D	J'achete des produits bio	NA		NA	NA	NA	NA	NA	NA	NA	NA	NA	NA	3	4	3093		NA	NA	NA	NA	NA	NA	NA	NA	NA	NA
102	4	Master	2	Masculin	3	En zone urbaine	4	jamais	22{Done}	4	D	J'utilise les transports publics quand je peux	NA		NA	NA	NA	NA	NA	NA	NA	NA	NA	NA	10	5	7011		NA	NA	NA	NA	NA	NA	NA	NA	NA	NA
102	4	Master	2	Masculin	3	En zone urbaine	4	jamais	22{Done}	4	D	J'eteins la lumiere en quittant une piece	NA		NA	NA	NA	NA	NA	NA	NA	NA	NA	NA	6	7	2906		NA	NA	NA	NA	NA	NA	NA	NA	NA	NA
102	4	Master	2	Masculin	3	En zone urbaine	4	jamais	22{Done}	4	D	J'ai parfois l'impression d'être l'un des animaux ou l'un des vegetaux qui souffrent.	NA		NA	NA	NA	NA	3	1	10482	NA	NA	NA	NA	NA	NA		NA	NA	NA	NA	NA	NA	NA	NA	NA	NA
102	4	Master	2	Masculin	3	En zone urbaine	4	jamais	22{Done}	4	D	Je me sens concerne.e par ce qu'eprouvent les animaux et les vegetaux qui souffrent.	NA		NA	NA	NA	NA	2	5	5115	NA	NA	NA	NA	NA	NA		NA	NA	NA	NA	NA	NA	NA	NA	NA	NA
102	4	Master	2	Masculin	3	En zone urbaine	4	jamais	22{Done}	4	D	Je ressens ce que les animaux et les plantes qui souffrent ressentent.	NA		NA	NA	NA	NA	8	3	8283	NA	NA	NA	NA	NA	NA		NA	NA	NA	NA	NA	NA	NA	NA	NA	NA
102	4	Master	2	Masculin	3	En zone urbaine	4	jamais	22{Done}	4	D	Quand je vois des animaux ou des vegetaux qui souffrent, j'imagine ce que je ressentirais a leur place.	NA		NA	NA	NA	NA	1	3	11937	NA	NA	NA	NA	NA	NA		NA	NA	NA	NA	NA	NA	NA	NA	NA	NA
102	4	Master	2	Masculin	3	En zone urbaine	4	jamais	22{Done}	4	D	Je ressens la douleur des animaux et des plantes qui souffrent.	NA		NA	NA	NA	NA	9	3	4949	NA	NA	NA	NA	NA	NA		NA	NA	NA	NA	NA	NA	NA	NA	NA	NA
102	4	Master	2	Masculin	3	En zone urbaine	4	jamais	22{Done}	4	D	Je ressens de la tendresse et de l'inquietude pour les animaux et les plantes qui souffrent.	NA		NA	NA	NA	NA	6	3	6717	NA	NA	NA	NA	NA	NA		NA	NA	NA	NA	NA	NA	NA	NA	NA	NA
102	4	Master	2	Masculin	3	En zone urbaine	4	jamais	22{Done}	4	D	J'eprouve de la compassion pour les animaux et les plantes qui souffrent.	NA		NA	NA	NA	NA	10	6	3740	NA	NA	NA	NA	NA	NA		NA	NA	NA	NA	NA	NA	NA	NA	NA	NA
102	4	Master	2	Masculin	3	En zone urbaine	4	jamais	22{Done}	4	D	Je peux tres facilement me mettre a la place des animaux et des plantes qui souffrent.	NA		NA	NA	NA	NA	4	4	6151	NA	NA	NA	NA	NA	NA		NA	NA	NA	NA	NA	NA	NA	NA	NA	NA
102	4	Master	2	Masculin	3	En zone urbaine	4	jamais	22{Done}	4	D	Je ressens de la tendresse et de l'inquietude pour les animaux et les plantes qui souffrent.	NA		NA	NA	NA	NA	7	6	4905	NA	NA	NA	NA	NA	NA		NA	NA	NA	NA	NA	NA	NA	NA	NA	NA
102	4	Master	2	Masculin	3	En zone urbaine	4	jamais	22{Done}	4	D	J'essaie de comprendre ce que ressentent les animaux et les plantes qui souffrent en imaginant leur point de vue.	NA		NA	NA	NA	NA	5	5	7334	NA	NA	NA	NA	NA	NA		NA	NA	NA	NA	NA	NA	NA	NA	NA	NA
102	4	Master	2	Masculin	3	En zone urbaine	4	jamais	22{Done}	4	D	Je prends plaisir a voir des inconnus prendre peur	NA		NA	27	3	12750	NA	NA	NA	NA	NA	NA	NA	NA	NA		NA	NA	NA	NA	NA	NA	NA	NA	NA	NA
102	4	Master	2	Masculin	3	En zone urbaine	4	jamais	22{Done}	4	D	J'admets que je prends plaisir a irriter les gens	NA		NA	36	1	4460	NA	NA	NA	NA	NA	NA	NA	NA	NA		NA	NA	NA	NA	NA	NA	NA	NA	NA	NA
102	4	Master	2	Masculin	3	En zone urbaine	4	jamais	22{Done}	4	D	Si je pouvais m'en tirer sans consequence, il y a des gens que je prendrais plaisir a blesser	NA		NA	35	1	8512	NA	NA	NA	NA	NA	NA	NA	NA	NA		NA	NA	NA	NA	NA	NA	NA	NA	NA	NA
102	4	Master	2	Masculin	3	En zone urbaine	4	jamais	22{Done}	4	D	J'ai de la difficulte a determiner ce qu'une autre personne ressent	NA		NA	5	2	7125	NA	NA	NA	NA	NA	NA	NA	NA	NA		NA	NA	NA	NA	NA	NA	NA	NA	NA	NA
102	4	Master	2	Masculin	3	En zone urbaine	4	jamais	22{Done}	4	D	Je pense que c'est amusant de malmener les gens une fois de temps en temps	NA		NA	25	1	5183	NA	NA	NA	NA	NA	NA	NA	NA	NA		NA	NA	NA	NA	NA	NA	NA	NA	NA	NA
102	4	Master	2	Masculin	3	En zone urbaine	4	jamais	22{Done}	4	D	Je ne suis pas bon pour comprendre les emotions des autres	NA		NA	9	2	4456	NA	NA	NA	NA	NA	NA	NA	NA	NA		NA	NA	NA	NA	NA	NA	NA	NA	NA	NA
102	4	Master	2	Masculin	3	En zone urbaine	4	jamais	22{Done}	4	D	Quand mes amis ont du bon temps, je deviens souvent en colere	NA		NA	28	1	7165	NA	NA	NA	NA	NA	NA	NA	NA	NA		NA	NA	NA	NA	NA	NA	NA	NA	NA	NA
102	4	Master	2	Masculin	3	En zone urbaine	4	jamais	22{Done}	4	D	Je peux generalement predire comment quelqu'un va se sentir	NA		NA	7	3	4434	NA	NA	NA	NA	NA	NA	NA	NA	NA		NA	NA	NA	NA	NA	NA	NA	NA	NA	NA
102	4	Master	2	Masculin	3	En zone urbaine	4	jamais	22{Done}	4	D	J'essaie souvent d'aider les gens a se sentir mieux quand ils sont bouleverses	NA		NA	22	5	4325	NA	NA	NA	NA	NA	NA	NA	NA	NA		NA	NA	NA	NA	NA	NA	NA	NA	NA	NA
102	4	Master	2	Masculin	3	En zone urbaine	4	jamais	22{Done}	4	D	Je comprends generalement pourquoi les gens se sentent comme ils se sentent	NA		NA	4	3	6665	NA	NA	NA	NA	NA	NA	NA	NA	NA		NA	NA	NA	NA	NA	NA	NA	NA	NA	NA
102	4	Master	2	Masculin	3	En zone urbaine	4	jamais	22{Done}	4	D	Je peux dire quand quelqu'un a peur	NA		NA	2	4	3644	NA	NA	NA	NA	NA	NA	NA	NA	NA		NA	NA	NA	NA	NA	NA	NA	NA	NA	NA
102	4	Master	2	Masculin	3	En zone urbaine	4	jamais	22{Done}	4	D	Je prends plaisir a rendre les autres heureux	NA		NA	23	5	3998	NA	NA	NA	NA	NA	NA	NA	NA	NA		NA	NA	NA	NA	NA	NA	NA	NA	NA	NA
102	4	Master	2	Masculin	3	En zone urbaine	4	jamais	22{Done}	4	D	Je prends plaisir a faire en sorte que les autres se sentent stupides	NA		NA	31	1	6046	NA	NA	NA	NA	NA	NA	NA	NA	NA		NA	NA	NA	NA	NA	NA	NA	NA	NA	NA
102	4	Master	2	Masculin	3	En zone urbaine	4	jamais	22{Done}	4	D	Je me sens affreux(se) quand je blesse les sentiments de quelqu'un	NA		NA	19	5	3343	NA	NA	NA	NA	NA	NA	NA	NA	NA		NA	NA	NA	NA	NA	NA	NA	NA	NA	NA
102	4	Master	2	Masculin	3	En zone urbaine	4	jamais	22{Done}	4	D	Je m'en fous si les gens se sentent deprimes	NA		NA	17	1	3683	NA	NA	NA	NA	NA	NA	NA	NA	NA		NA	NA	NA	NA	NA	NA	NA	NA	NA	NA
102	4	Master	2	Masculin	3	En zone urbaine	4	jamais	22{Done}	4	D	Je peux generalement dire comment les gens se sentent	NA		NA	8	2	3694	NA	NA	NA	NA	NA	NA	NA	NA	NA		NA	NA	NA	NA	NA	NA	NA	NA	NA	NA
102	4	Master	2	Masculin	3	En zone urbaine	4	jamais	22{Done}	4	D	Parfois, il est amusant de voir les gens se faire humilier	NA		NA	34	1	3958	NA	NA	NA	NA	NA	NA	NA	NA	NA		NA	NA	NA	NA	NA	NA	NA	NA	NA	NA
102	4	Master	2	Masculin	3	En zone urbaine	4	jamais	22{Done}	4	D	Je peux dire quand les gens sont sur le point de perdre leur sang-froid	NA		NA	6	4	6260	NA	NA	NA	NA	NA	NA	NA	NA	NA		NA	NA	NA	NA	NA	NA	NA	NA	NA	NA
102	4	Master	2	Masculin	3	En zone urbaine	4	jamais	22{Done}	4	D	Des gens m'ont deja dit que j'etais insensible	NA		NA	24	1	5063	NA	NA	NA	NA	NA	NA	NA	NA	NA		NA	NA	NA	NA	NA	NA	NA	NA	NA	NA
102	4	Master	2	Masculin	3	En zone urbaine	4	jamais	22{Done}	4	D	J'aime regarder les gens se mettre en colere	NA		NA	26	2	4347	NA	NA	NA	NA	NA	NA	NA	NA	NA		NA	NA	NA	NA	NA	NA	NA	NA	NA	NA
102	4	Master	2	Masculin	3	En zone urbaine	4	jamais	22{Done}	4	D	J'ai de la difficulte a dire quand quelqu'un est triste	NA		NA	12	1	5118	NA	NA	NA	NA	NA	NA	NA	NA	NA		NA	NA	NA	NA	NA	NA	NA	NA	NA	NA
102	4	Master	2	Masculin	3	En zone urbaine	4	jamais	22{Done}	4	D	Quand mes amis se mettent en colere, j'ai souvent le goût de rire	NA		NA	32	3	8116	NA	NA	NA	NA	NA	NA	NA	NA	NA		NA	NA	NA	NA	NA	NA	NA	NA	NA	NA
102	4	Master	2	Masculin	3	En zone urbaine	4	jamais	22{Done}	4	D	J'aime faire se sentir les autres mal a l'aise	NA		NA	30	1	6249	NA	NA	NA	NA	NA	NA	NA	NA	NA		NA	NA	NA	NA	NA	NA	NA	NA	NA	NA
102	4	Master	2	Masculin	3	En zone urbaine	4	jamais	22{Done}	4	D	J'ai de la difficulte a lire les emotions des autres	NA		NA	1	1	4473	NA	NA	NA	NA	NA	NA	NA	NA	NA		NA	NA	NA	NA	NA	NA	NA	NA	NA	NA
102	4	Master	2	Masculin	3	En zone urbaine	4	jamais	22{Done}	4	D	Les sentiments des autres ne me derangent pas du tout	NA		NA	18	3	13593	NA	NA	NA	NA	NA	NA	NA	NA	NA		NA	NA	NA	NA	NA	NA	NA	NA	NA	NA
102	4	Master	2	Masculin	3	En zone urbaine	4	jamais	22{Done}	4	D	Les gens de bonne humeur me degoûtent	NA		NA	29	1	3390	NA	NA	NA	NA	NA	NA	NA	NA	NA		NA	NA	NA	NA	NA	NA	NA	NA	NA	NA
102	4	Master	2	Masculin	3	En zone urbaine	4	jamais	22{Done}	4	D	Les gens n'ont pas besoin de me le dire lorsqu'ils sont tristes, je le vois dans leur visage	NA		NA	11	4	11337	NA	NA	NA	NA	NA	NA	NA	NA	NA		NA	NA	NA	NA	NA	NA	NA	NA	NA	NA
102	4	Master	2	Masculin	3	En zone urbaine	4	jamais	22{Done}	4	D	Parfois, je prends plaisir a voir les gens pleurer	NA		NA	33	1	9333	NA	NA	NA	NA	NA	NA	NA	NA	NA		NA	NA	NA	NA	NA	NA	NA	NA	NA	NA
102	4	Master	2	Masculin	3	En zone urbaine	4	jamais	22{Done}	4	D	Je ne m'inquiete pas trop de blesser les sentiments des gens	NA		NA	15	1	3794	NA	NA	NA	NA	NA	NA	NA	NA	NA		NA	NA	NA	NA	NA	NA	NA	NA	NA	NA
102	4	Master	2	Masculin	3	En zone urbaine	4	jamais	22{Done}	4	D	Je me fous que les autres se sentent heureux	NA		NA	16	1	3854	NA	NA	NA	NA	NA	NA	NA	NA	NA		NA	NA	NA	NA	NA	NA	NA	NA	NA	NA
102	4	Master	2	Masculin	3	En zone urbaine	4	jamais	22{Done}	4	D	Je peux generalement deviner ce qui met quelqu'un en colere	NA		NA	10	4	4764	NA	NA	NA	NA	NA	NA	NA	NA	NA		NA	NA	NA	NA	NA	NA	NA	NA	NA	NA
102	4	Master	2	Masculin	3	En zone urbaine	4	jamais	22{Done}	4	D	C'est evident quand les gens font semblant d'être heureux	NA		NA	3	2	5533	NA	NA	NA	NA	NA	NA	NA	NA	NA		NA	NA	NA	NA	NA	NA	NA	NA	NA	NA
102	4	Master	2	Masculin	3	En zone urbaine	4	jamais	22{Done}	4	D	Ca me fait sentir bien d'aider quelqu'un dans le besoin	NA		NA	13	5	4423	NA	NA	NA	NA	NA	NA	NA	NA	NA		NA	NA	NA	NA	NA	NA	NA	NA	NA	NA
102	4	Master	2	Masculin	3	En zone urbaine	4	jamais	22{Done}	4	D	Les malheurs des autres ne me derangent pas beaucoup	NA		NA	20	1	5475	NA	NA	NA	NA	NA	NA	NA	NA	NA		NA	NA	NA	NA	NA	NA	NA	NA	NA	NA
102	4	Master	2	Masculin	3	En zone urbaine	4	jamais	22{Done}	4	D	Je deviens excite lorsque je donne a quelqu'un un cadeau que je pense qu'il va aimer	NA		NA	14	5	4813	NA	NA	NA	NA	NA	NA	NA	NA	NA		NA	NA	NA	NA	NA	NA	NA	NA	NA	NA
102	4	Master	2	Masculin	3	En zone urbaine	4	jamais	22{Done}	4	D	Si je vois que je suis en train de faire du mal a quelqu'un, je vais m'arrêter rapidement	NA		NA	21	5	4591	NA	NA	NA	NA	NA	NA	NA	NA	NA		NA	NA	NA	NA	NA	NA	NA	NA	NA	NA
102	4	Master	2	Masculin	3	En zone urbaine	4	jamais	22{Done}	4	D	J'essaie parfois de me venger plutôt que de pardonner et d'oublier.	7	{No}	6459	NA	NA	NA	NA	NA	NA	NA	NA	NA	NA	NA	NA		NA	NA	NA	NA	NA	NA	NA	NA	NA	NA
102	4	Master	2	Masculin	3	En zone urbaine	4	jamais	22{Done}	4	D	Il m'est arrive d'avoir le goût de casser quelque chose.	9	{Yes}	2536	NA	NA	NA	NA	NA	NA	NA	NA	NA	NA	NA	NA		NA	NA	NA	NA	NA	NA	NA	NA	NA	NA
102	4	Master	2	Masculin	3	En zone urbaine	4	jamais	22{Done}	4	D	Il m'est arrive d'être assez jaloux(se) du bonheur des autres.	11	{Yes}	3847	NA	NA	NA	NA	NA	NA	NA	NA	NA	NA	NA	NA		NA	NA	NA	NA	NA	NA	NA	NA	NA	NA
102	4	Master	2	Masculin	3	En zone urbaine	4	jamais	22{Done}	4	D	Je n'ai jamais dit deliberement quelque chose qui pouvait blesser quelqu'un.	13	{Yes}	7725	NA	NA	NA	NA	NA	NA	NA	NA	NA	NA	NA	NA		NA	NA	NA	NA	NA	NA	NA	NA	NA	NA
102	4	Master	2	Masculin	3	En zone urbaine	4	jamais	22{Done}	4	D	Quelques fois, j'ai eu envie de me rebeller contre des gens qui exercent l'autorite même si je savais qu'ils avaient raison.	4	{No}	9926	NA	NA	NA	NA	NA	NA	NA	NA	NA	NA	NA	NA		NA	NA	NA	NA	NA	NA	NA	NA	NA	NA
102	4	Master	2	Masculin	3	En zone urbaine	4	jamais	22{Done}	4	D	Il m'arrive parfois de penser que les gens qui vivent un malheur ont tout simplement ce qu'ils meritent.	12	{No}	11696	NA	NA	NA	NA	NA	NA	NA	NA	NA	NA	NA	NA		NA	NA	NA	NA	NA	NA	NA	NA	NA	NA
102	4	Master	2	Masculin	3	En zone urbaine	4	jamais	22{Done}	4	D	Il m'est deja arriver de profiter de quelqu'un.	6	{No}	3969	NA	NA	NA	NA	NA	NA	NA	NA	NA	NA	NA	NA		NA	NA	NA	NA	NA	NA	NA	NA	NA	NA
102	4	Master	2	Masculin	3	En zone urbaine	4	jamais	22{Done}	4	D	Je n'ai jamais ete contrarie(e) lorsque des gens ont exprime des idees tres differentes des miennes.	10	{No}	10248	NA	NA	NA	NA	NA	NA	NA	NA	NA	NA	NA	NA		NA	NA	NA	NA	NA	NA	NA	NA	NA	NA
102	4	Master	2	Masculin	3	En zone urbaine	4	jamais	22{Done}	4	D	Je suis toujours courtois(e), même envers les gens qui sont desagreables.	8	{Yes}	3141	NA	NA	NA	NA	NA	NA	NA	NA	NA	NA	NA	NA		NA	NA	NA	NA	NA	NA	NA	NA	NA	NA
102	4	Master	2	Masculin	3	En zone urbaine	4	jamais	22{Done}	4	D	Je me rappelle avoir deja fait semblant d'être malade pour echapper a une situation.	5	{Yes}	4214	NA	NA	NA	NA	NA	NA	NA	NA	NA	NA	NA	NA		NA	NA	NA	NA	NA	NA	NA	NA	NA	NA
102	4	Master	2	Masculin	3	En zone urbaine	4	jamais	22{Done}	4	D	Je n'ai jamais vraiment deteste quelqu'un.	1	{No}	4908	NA	NA	NA	NA	NA	NA	NA	NA	NA	NA	NA	NA		NA	NA	NA	NA	NA	NA	NA	NA	NA	NA
102	4	Master	2	Masculin	3	En zone urbaine	4	jamais	22{Done}	4	D	J'aime faire des commerages quelques fois.	3	{No}	4438	NA	NA	NA	NA	NA	NA	NA	NA	NA	NA	NA	NA		NA	NA	NA	NA	NA	NA	NA	NA	NA	NA
102	4	Master	2	Masculin	3	En zone urbaine	4	jamais	22{Done}	4	D	Je suis parfois irrite(e) si je n'arrive pas a mes fins.	2	{No}	4835	NA	NA	NA	NA	NA	NA	NA	NA	NA	NA	NA	NA		NA	NA	NA	NA	NA	NA	NA	NA	NA	NA
103	3	Licence	2	Masculin	3	En zone urbaine	1	durant votre enfance	23{Done}	4	D		NA		NA	NA	NA	NA	NA	NA	NA	NA	NA	NA	NA	NA	NA	Stim/P053.jpg	NA	9	50	0	0	4142	0.104	3482	25.208	10632
103	3	Licence	2	Masculin	3	En zone urbaine	1	durant votre enfance	23{Done}	4	D		NA		NA	NA	NA	NA	NA	NA	NA	NA	NA	NA	NA	NA	NA	Stim/H053.jpg	NA	9	31.354	4748	50	0	50	0	50	0
103	3	Licence	2	Masculin	3	En zone urbaine	1	durant votre enfance	23{Done}	4	D		NA		NA	NA	NA	NA	NA	NA	NA	NA	NA	NA	NA	NA	NA	Stim/P116.jpg	NA	9	65.625	2953	0.729	3749	0.625	1976	20.312	5171
103	3	Licence	2	Masculin	3	En zone urbaine	1	durant votre enfance	23{Done}	4	D		NA		NA	NA	NA	NA	NA	NA	NA	NA	NA	NA	NA	NA	NA	Stim/Gun 2.jpg	NA	9	50	0	50	0	50	0	69.688	3591
103	3	Licence	2	Masculin	3	En zone urbaine	1	durant votre enfance	23{Done}	4	D		NA		NA	NA	NA	NA	NA	NA	NA	NA	NA	NA	NA	NA	NA	Stim/P097.jpg	NA	9	68.021	4183	0.937	3597	1.25	2762	70.521	1976
103	3	Licence	2	Masculin	3	En zone urbaine	1	durant votre enfance	23{Done}	4	D		NA		NA	NA	NA	NA	NA	NA	NA	NA	NA	NA	NA	NA	NA	Stim/Lake 2.jpg	6	3	99.896	3622	0.208	2822	0.312	1565	0	4279
103	3	Licence	2	Masculin	3	En zone urbaine	1	durant votre enfance	23{Done}	4	D		NA		NA	NA	NA	NA	NA	NA	NA	NA	NA	NA	NA	NA	NA	Stim/Fire 11.jpg	1	4	25.417	6485	66.042	2779	77.083	3309	73.229	4736
103	3	Licence	2	Masculin	3	En zone urbaine	1	durant votre enfance	23{Done}	4	D		NA		NA	NA	NA	NA	NA	NA	NA	NA	NA	NA	NA	NA	NA	Stim/H034.jpg	12	8	37.5	9272	50	0	75.208	3962	28.333	3147
103	3	Licence	2	Masculin	3	En zone urbaine	1	durant votre enfance	23{Done}	4	D		NA		NA	NA	NA	NA	NA	NA	NA	NA	NA	NA	NA	NA	NA	Stim/225.jpg	5	4	18.021	3188	18.125	4015	50	0	20.312	3308
103	3	Licence	2	Masculin	3	En zone urbaine	1	durant votre enfance	23{Done}	4	D		NA		NA	NA	NA	NA	NA	NA	NA	NA	NA	NA	NA	NA	NA	Stim/Dog 12.jpg	30	5	99.896	2259	0.417	1837	0.417	1815	0.417	2525
103	3	Licence	2	Masculin	3	En zone urbaine	1	durant votre enfance	23{Done}	4	D		NA		NA	NA	NA	NA	NA	NA	NA	NA	NA	NA	NA	NA	NA	Stim/P122.jpg	27	5	99.792	2342	0.312	3330	0.521	1598	0.833	2219
103	3	Licence	2	Masculin	3	En zone urbaine	1	durant votre enfance	23{Done}	4	D		NA		NA	NA	NA	NA	NA	NA	NA	NA	NA	NA	NA	NA	NA	Stim/Mother 5.jpg	19	7	99.583	2835	0.312	1083	0.312	969	0.312	8507
103	3	Licence	2	Masculin	3	En zone urbaine	1	durant votre enfance	23{Done}	4	D		NA		NA	NA	NA	NA	NA	NA	NA	NA	NA	NA	NA	NA	NA	Stim/295.jpg	37	1	66.667	6011	0.312	2882	35.625	5098	76.771	2464
103	3	Licence	2	Masculin	3	En zone urbaine	1	durant votre enfance	23{Done}	4	D		NA		NA	NA	NA	NA	NA	NA	NA	NA	NA	NA	NA	NA	NA	Stim/Dog 21.jpg	29	5	99.792	2995	0.208	900	0.208	1620	0.208	1999
103	3	Licence	2	Masculin	3	En zone urbaine	1	durant votre enfance	23{Done}	4	D		NA		NA	NA	NA	NA	NA	NA	NA	NA	NA	NA	NA	NA	NA	Stim/Garbage dump 2.jpg	2	4	20.833	2614	66.458	3489	99.896	2969	80.729	2403
103	3	Licence	2	Masculin	3	En zone urbaine	1	durant votre enfance	23{Done}	4	D		NA		NA	NA	NA	NA	NA	NA	NA	NA	NA	NA	NA	NA	NA	Stim/Dog 26.jpg	25	6	0.208	3378	63.438	2218	99.583	2778	83.437	2274
103	3	Licence	2	Masculin	3	En zone urbaine	1	durant votre enfance	23{Done}	4	D		NA		NA	NA	NA	NA	NA	NA	NA	NA	NA	NA	NA	NA	NA	Stim/A115.jpg	21	6	50	0	50	0	50	0	72.083	2317
103	3	Licence	2	Masculin	3	En zone urbaine	1	durant votre enfance	23{Done}	4	D		NA		NA	NA	NA	NA	NA	NA	NA	NA	NA	NA	NA	NA	NA	Stim/H100.jpg	15	8	0.104	2380	81.25	1622	99.896	1632	86.979	2236
103	3	Licence	2	Masculin	3	En zone urbaine	1	durant votre enfance	23{Done}	4	D		NA		NA	NA	NA	NA	NA	NA	NA	NA	NA	NA	NA	NA	NA	Stim/P082.jpg	26	5	99.896	1328	0.417	1408	50	0	0.417	3883
103	3	Licence	2	Masculin	3	En zone urbaine	1	durant votre enfance	23{Done}	4	D		NA		NA	NA	NA	NA	NA	NA	NA	NA	NA	NA	NA	NA	NA	Stim/285.jpg	36	1	72.917	3299	23.125	2098	0.625	2560	15.833	2861
103	3	Licence	2	Masculin	3	En zone urbaine	1	durant votre enfance	23{Done}	4	D		NA		NA	NA	NA	NA	NA	NA	NA	NA	NA	NA	NA	NA	NA	Stim/Destruction 7.jpg	35	2	0	2525	78.437	2416	78.437	1145	78.125	7493
103	3	Licence	2	Masculin	3	En zone urbaine	1	durant votre enfance	23{Done}	4	D		NA		NA	NA	NA	NA	NA	NA	NA	NA	NA	NA	NA	NA	NA	Stim/Happy pose 2.jpg	20	7	99.792	2281	26.146	2309	1.354	1851	71.771	5302
103	3	Licence	2	Masculin	3	En zone urbaine	1	durant votre enfance	23{Done}	4	D		NA		NA	NA	NA	NA	NA	NA	NA	NA	NA	NA	NA	NA	NA	Stim/H064.jpg	13	8	0.625	9949	70	2030	72.604	3084	94.583	2323
103	3	Licence	2	Masculin	3	En zone urbaine	1	durant votre enfance	23{Done}	4	D		NA		NA	NA	NA	NA	NA	NA	NA	NA	NA	NA	NA	NA	NA	Stim/Couple 8.jpg	16	7	98.958	1508	1.042	1172	1.042	4147	0.833	3208
103	3	Licence	2	Masculin	3	En zone urbaine	1	durant votre enfance	23{Done}	4	D		NA		NA	NA	NA	NA	NA	NA	NA	NA	NA	NA	NA	NA	NA	Stim/Skyscraper 2.jpg	39	1	22.396	2037	71.563	6068	30	5756	77.708	3599
103	3	Licence	2	Masculin	3	En zone urbaine	1	durant votre enfance	23{Done}	4	D		NA		NA	NA	NA	NA	NA	NA	NA	NA	NA	NA	NA	NA	NA	Stim/P067.jpg	8	3	99.167	2053	0	1297	0.625	2334	0.625	2014
103	3	Licence	2	Masculin	3	En zone urbaine	1	durant votre enfance	23{Done}	4	D		NA		NA	NA	NA	NA	NA	NA	NA	NA	NA	NA	NA	NA	NA	Stim/H091.jpg	14	8	8.021	2545	64.896	2664	89.583	1585	82.708	2945
103	3	Licence	2	Masculin	3	En zone urbaine	1	durant votre enfance	23{Done}	4	D		NA		NA	NA	NA	NA	NA	NA	NA	NA	NA	NA	NA	NA	NA	Stim/Eating 1.jpg	18	7	99.583	2395	0.521	9365	21.771	2502	0	3293
103	3	Licence	2	Masculin	3	En zone urbaine	1	durant votre enfance	23{Done}	4	D		NA		NA	NA	NA	NA	NA	NA	NA	NA	NA	NA	NA	NA	NA	Stim/P054.jpg	9	3	99.896	2007	0.104	991	0.104	1404	0.104	1772
103	3	Licence	2	Masculin	3	En zone urbaine	1	durant votre enfance	23{Done}	4	D		NA		NA	NA	NA	NA	NA	NA	NA	NA	NA	NA	NA	NA	NA	Stim/103.jpg	3	4	15.417	2584	71.667	3451	88.958	1651	80.729	1729
103	3	Licence	2	Masculin	3	En zone urbaine	1	durant votre enfance	23{Done}	4	D		NA		NA	NA	NA	NA	NA	NA	NA	NA	NA	NA	NA	NA	NA	Stim/Street 5.jpg	40	1	12.917	2718	67.917	2043	79.479	1781	76.979	2036
103	3	Licence	2	Masculin	3	En zone urbaine	1	durant votre enfance	23{Done}	4	D		NA		NA	NA	NA	NA	NA	NA	NA	NA	NA	NA	NA	NA	NA	Stim/A091.jpg	23	6	0.312	3324	50	0	75.104	3184	90	1848
103	3	Licence	2	Masculin	3	En zone urbaine	1	durant votre enfance	23{Done}	4	D		NA		NA	NA	NA	NA	NA	NA	NA	NA	NA	NA	NA	NA	NA	Stim/P098.jpg	28	5	99.687	1725	0.521	1464	0.521	1222	0.833	1714
103	3	Licence	2	Masculin	3	En zone urbaine	1	durant votre enfance	23{Done}	4	D		NA		NA	NA	NA	NA	NA	NA	NA	NA	NA	NA	NA	NA	NA	Stim/H078.jpg	11	8	21.667	3107	66.771	1230	88.437	1626	66.667	1670
103	3	Licence	2	Masculin	3	En zone urbaine	1	durant votre enfance	23{Done}	4	D		NA		NA	NA	NA	NA	NA	NA	NA	NA	NA	NA	NA	NA	NA	Stim/218.jpg	4	4	0.104	1829	77.292	1282	76.667	2912	78.229	2183
103	3	Licence	2	Masculin	3	En zone urbaine	1	durant votre enfance	23{Done}	4	D		NA		NA	NA	NA	NA	NA	NA	NA	NA	NA	NA	NA	NA	NA	Stim/176.jpg	33	2	1.042	2190	32.187	5507	82.396	4167	24.375	3110
103	3	Licence	2	Masculin	3	En zone urbaine	1	durant votre enfance	23{Done}	4	D		NA		NA	NA	NA	NA	NA	NA	NA	NA	NA	NA	NA	NA	NA	Stim/Dancing 5.jpg	17	7	99.687	2495	0.312	2422	0.312	1177	50	0
103	3	Licence	2	Masculin	3	En zone urbaine	1	durant votre enfance	23{Done}	4	D		NA		NA	NA	NA	NA	NA	NA	NA	NA	NA	NA	NA	NA	NA	Stim/296.jpg	7	3	99.583	2655	0.417	1343	0.417	3495	0.417	2363
103	3	Licence	2	Masculin	3	En zone urbaine	1	durant votre enfance	23{Done}	4	D		NA		NA	NA	NA	NA	NA	NA	NA	NA	NA	NA	NA	NA	NA	Stim/A116.jpg	22	6	0.417	2854	50	0	99.167	6076	71.25	2986
103	3	Licence	2	Masculin	3	En zone urbaine	1	durant votre enfance	23{Done}	4	D		NA		NA	NA	NA	NA	NA	NA	NA	NA	NA	NA	NA	NA	NA	Stim/Destruction 8.jpg	34	2	9.792	2439	0.104	11838	69.792	2602	14.063	8212
103	3	Licence	2	Masculin	3	En zone urbaine	1	durant votre enfance	23{Done}	4	D		NA		NA	NA	NA	NA	NA	NA	NA	NA	NA	NA	NA	NA	NA	Stim/266.jpg	32	2	0.417	2962	24.271	1701	95.729	4347	0.208	2095
103	3	Licence	2	Masculin	3	En zone urbaine	1	durant votre enfance	23{Done}	4	D		NA		NA	NA	NA	NA	NA	NA	NA	NA	NA	NA	NA	NA	NA	Stim/216.jpg	31	2	0.417	3515	20.937	1627	83.542	1336	0.521	1367
103	3	Licence	2	Masculin	3	En zone urbaine	1	durant votre enfance	23{Done}	4	D		NA		NA	NA	NA	NA	NA	NA	NA	NA	NA	NA	NA	NA	NA	Stim/Sidewalk 4.jpg	38	1	99.479	2258	0.521	1397	0.521	1691	0.104	1656
103	3	Licence	2	Masculin	3	En zone urbaine	1	durant votre enfance	23{Done}	4	D		NA		NA	NA	NA	NA	NA	NA	NA	NA	NA	NA	NA	NA	NA	Stim/Dog 24.jpg	24	6	10.833	2913	21.042	2088	99.375	1469	67.708	5147
103	3	Licence	2	Masculin	3	En zone urbaine	1	durant votre enfance	23{Done}	4	D		NA		NA	NA	NA	NA	NA	NA	NA	NA	NA	NA	NA	NA	NA	Stim/P055.jpg	10	3	99.375	1151	0.312	1020	0.312	882	0.312	2139
103	3	Licence	2	Masculin	3	En zone urbaine	1	durant votre enfance	23{Done}	4	D	Proteger l'environnement est plus important que proteger l'emploi des gens	NA		NA	NA	NA	NA	NA	NA	NA	10	4	7447	NA	NA	NA		NA	NA	NA	NA	NA	NA	NA	NA	NA	NA
103	3	Licence	2	Masculin	3	En zone urbaine	1	durant votre enfance	23{Done}	4	D	Un couple marie devrait pouvoir avoir autant d'enfants qu'il le souhaite, du moment qu'il peut subvenir correctement a leurs besoins	NA		NA	NA	NA	NA	NA	NA	NA	12	7	8244	NA	NA	NA		NA	NA	NA	NA	NA	NA	NA	NA	NA	NA
103	3	Licence	2	Masculin	3	En zone urbaine	1	durant votre enfance	23{Done}	4	D	Je suis oppose a l'idee du controle et de la regulation de l'utilisation des matieres premieres par les gouvernements dans le but de les faire durer plus longtemps	NA		NA	NA	NA	NA	NA	NA	NA	2	2	8972	NA	NA	NA		NA	NA	NA	NA	NA	NA	NA	NA	NA	NA
103	3	Licence	2	Masculin	3	En zone urbaine	1	durant votre enfance	23{Done}	4	D	Nous devons garder les lacs et les rivieres propres pour proteger l'environnement, et non pour permettre aux gens de profiter des sports nautiques	NA		NA	NA	NA	NA	NA	NA	NA	4	6	6288	NA	NA	NA		NA	NA	NA	NA	NA	NA	NA	NA	NA	NA
103	3	Licence	2	Masculin	3	En zone urbaine	1	durant votre enfance	23{Done}	4	D	J'aimerais rejoindre et participer activement a un groupe ecologiste	NA		NA	NA	NA	NA	NA	NA	NA	3	5	4883	NA	NA	NA		NA	NA	NA	NA	NA	NA	NA	NA	NA	NA
103	3	Licence	2	Masculin	3	En zone urbaine	1	durant votre enfance	23{Done}	4	D	Je ne suis pas le genre de personne qui fait des efforts pour economiser les ressources naturelles	NA		NA	NA	NA	NA	NA	NA	NA	8	5	5532	NA	NA	NA		NA	NA	NA	NA	NA	NA	NA	NA	NA	NA
103	3	Licence	2	Masculin	3	En zone urbaine	1	durant votre enfance	23{Done}	4	D	La science moderne resoudra nos problemes environnementaux	NA		NA	NA	NA	NA	NA	NA	NA	5	3	4377	NA	NA	NA		NA	NA	NA	NA	NA	NA	NA	NA	NA	NA
103	3	Licence	2	Masculin	3	En zone urbaine	1	durant votre enfance	23{Done}	4	D	Je trouve que passer du temps dans la nature est ennuyeux	NA		NA	NA	NA	NA	NA	NA	NA	1	1	3123	NA	NA	NA		NA	NA	NA	NA	NA	NA	NA	NA	NA	NA
103	3	Licence	2	Masculin	3	En zone urbaine	1	durant votre enfance	23{Done}	4	D	Je prefere un jardin sauvage et naturel a un jardin soigne et bien ordonne	NA		NA	NA	NA	NA	NA	NA	NA	7	5	7140	NA	NA	NA		NA	NA	NA	NA	NA	NA	NA	NA	NA	NA
103	3	Licence	2	Masculin	3	En zone urbaine	1	durant votre enfance	23{Done}	4	D	Ca me rend triste de voir les forets detruites pour l'agriculture	NA		NA	NA	NA	NA	NA	NA	NA	11	6	2669	NA	NA	NA		NA	NA	NA	NA	NA	NA	NA	NA	NA	NA
103	3	Licence	2	Masculin	3	En zone urbaine	1	durant votre enfance	23{Done}	4	D	Les êtres humains exploitent trop l'environnement	NA		NA	NA	NA	NA	NA	NA	NA	6	6	4942	NA	NA	NA		NA	NA	NA	NA	NA	NA	NA	NA	NA	NA
103	3	Licence	2	Masculin	3	En zone urbaine	1	durant votre enfance	23{Done}	4	D	L'être humain a ete cree ou a evolue pour dominer le reste de la nature	NA		NA	NA	NA	NA	NA	NA	NA	9	1	3883	NA	NA	NA		NA	NA	NA	NA	NA	NA	NA	NA	NA	NA
103	3	Licence	2	Masculin	3	En zone urbaine	1	durant votre enfance	23{Done}	4	D	Je mange des produits locaux	NA		NA	NA	NA	NA	NA	NA	NA	NA	NA	NA	7	2	3674		NA	NA	NA	NA	NA	NA	NA	NA	NA	NA
103	3	Licence	2	Masculin	3	En zone urbaine	1	durant votre enfance	23{Done}	4	D	Je prends ma voiture/moto/scooter pour des trajets courts	NA		NA	NA	NA	NA	NA	NA	NA	NA	NA	NA	11	4	7240		NA	NA	NA	NA	NA	NA	NA	NA	NA	NA
103	3	Licence	2	Masculin	3	En zone urbaine	1	durant votre enfance	23{Done}	4	D	J'utilise les transports publics quand je peux	NA		NA	NA	NA	NA	NA	NA	NA	NA	NA	NA	10	6	3235		NA	NA	NA	NA	NA	NA	NA	NA	NA	NA
103	3	Licence	2	Masculin	3	En zone urbaine	1	durant votre enfance	23{Done}	4	D	Je trie mes dechets	NA		NA	NA	NA	NA	NA	NA	NA	NA	NA	NA	4	1	1819		NA	NA	NA	NA	NA	NA	NA	NA	NA	NA
103	3	Licence	2	Masculin	3	En zone urbaine	1	durant votre enfance	23{Done}	4	D	J'achete des produits bio	NA		NA	NA	NA	NA	NA	NA	NA	NA	NA	NA	3	1	1697		NA	NA	NA	NA	NA	NA	NA	NA	NA	NA
103	3	Licence	2	Masculin	3	En zone urbaine	1	durant votre enfance	23{Done}	4	D	J'eteins la lumiere en quittant une piece	NA		NA	NA	NA	NA	NA	NA	NA	NA	NA	NA	6	7	2339		NA	NA	NA	NA	NA	NA	NA	NA	NA	NA
103	3	Licence	2	Masculin	3	En zone urbaine	1	durant votre enfance	23{Done}	4	D	J'achete des produits qui ne sont pas de saison	NA		NA	NA	NA	NA	NA	NA	NA	NA	NA	NA	8	5	2802		NA	NA	NA	NA	NA	NA	NA	NA	NA	NA
103	3	Licence	2	Masculin	3	En zone urbaine	1	durant votre enfance	23{Done}	4	D	Je fais des trajets a pied ou a velo	NA		NA	NA	NA	NA	NA	NA	NA	NA	NA	NA	12	6	2640		NA	NA	NA	NA	NA	NA	NA	NA	NA	NA
103	3	Licence	2	Masculin	3	En zone urbaine	1	durant votre enfance	23{Done}	4	D	Lorsqu'il n'y a pas de poubelle a proximite je garde mes dechets (chewing-gum, megots, mouchoirs, capsules...) sur moi	NA		NA	NA	NA	NA	NA	NA	NA	NA	NA	NA	5	7	3915		NA	NA	NA	NA	NA	NA	NA	NA	NA	NA
103	3	Licence	2	Masculin	3	En zone urbaine	1	durant votre enfance	23{Done}	4	D	J'achete des plats deja cuisines	NA		NA	NA	NA	NA	NA	NA	NA	NA	NA	NA	9	4	3428		NA	NA	NA	NA	NA	NA	NA	NA	NA	NA
103	3	Licence	2	Masculin	3	En zone urbaine	1	durant votre enfance	23{Done}	4	D	J'achete des produits les moins polluants possible	NA		NA	NA	NA	NA	NA	NA	NA	NA	NA	NA	1	2	2528		NA	NA	NA	NA	NA	NA	NA	NA	NA	NA
103	3	Licence	2	Masculin	3	En zone urbaine	1	durant votre enfance	23{Done}	4	D	Je choisis des produits a partir de materiaux recycles	NA		NA	NA	NA	NA	NA	NA	NA	NA	NA	NA	2	2	1864		NA	NA	NA	NA	NA	NA	NA	NA	NA	NA
103	3	Licence	2	Masculin	3	En zone urbaine	1	durant votre enfance	23{Done}	4	D	Je me sens concerne.e par ce qu'eprouvent les animaux et les vegetaux qui souffrent.	NA		NA	NA	NA	NA	2	5	6381	NA	NA	NA	NA	NA	NA		NA	NA	NA	NA	NA	NA	NA	NA	NA	NA
103	3	Licence	2	Masculin	3	En zone urbaine	1	durant votre enfance	23{Done}	4	D	J'ai parfois l'impression d'être l'un des animaux ou l'un des vegetaux qui souffrent.	NA		NA	NA	NA	NA	3	1	5348	NA	NA	NA	NA	NA	NA		NA	NA	NA	NA	NA	NA	NA	NA	NA	NA
103	3	Licence	2	Masculin	3	En zone urbaine	1	durant votre enfance	23{Done}	4	D	Je ressens la douleur des animaux et des plantes qui souffrent.	NA		NA	NA	NA	NA	9	1	2164	NA	NA	NA	NA	NA	NA		NA	NA	NA	NA	NA	NA	NA	NA	NA	NA
103	3	Licence	2	Masculin	3	En zone urbaine	1	durant votre enfance	23{Done}	4	D	J'essaie de comprendre ce que ressentent les animaux et les plantes qui souffrent en imaginant leur point de vue.	NA		NA	NA	NA	NA	5	1	2920	NA	NA	NA	NA	NA	NA		NA	NA	NA	NA	NA	NA	NA	NA	NA	NA
103	3	Licence	2	Masculin	3	En zone urbaine	1	durant votre enfance	23{Done}	4	D	Quand je vois des animaux ou des vegetaux qui souffrent, j'imagine ce que je ressentirais a leur place.	NA		NA	NA	NA	NA	1	1	2319	NA	NA	NA	NA	NA	NA		NA	NA	NA	NA	NA	NA	NA	NA	NA	NA
103	3	Licence	2	Masculin	3	En zone urbaine	1	durant votre enfance	23{Done}	4	D	Je ressens de la tendresse et de l'inquietude pour les animaux et les plantes qui souffrent.	NA		NA	NA	NA	NA	7	5	7474	NA	NA	NA	NA	NA	NA		NA	NA	NA	NA	NA	NA	NA	NA	NA	NA
103	3	Licence	2	Masculin	3	En zone urbaine	1	durant votre enfance	23{Done}	4	D	Je ressens ce que les animaux et les plantes qui souffrent ressentent.	NA		NA	NA	NA	NA	8	2	6798	NA	NA	NA	NA	NA	NA		NA	NA	NA	NA	NA	NA	NA	NA	NA	NA
103	3	Licence	2	Masculin	3	En zone urbaine	1	durant votre enfance	23{Done}	4	D	Je ressens de la tendresse et de l'inquietude pour les animaux et les plantes qui souffrent.	NA		NA	NA	NA	NA	6	1	3910	NA	NA	NA	NA	NA	NA		NA	NA	NA	NA	NA	NA	NA	NA	NA	NA
103	3	Licence	2	Masculin	3	En zone urbaine	1	durant votre enfance	23{Done}	4	D	J'eprouve de la compassion pour les animaux et les plantes qui souffrent.	NA		NA	NA	NA	NA	10	2	3626	NA	NA	NA	NA	NA	NA		NA	NA	NA	NA	NA	NA	NA	NA	NA	NA
103	3	Licence	2	Masculin	3	En zone urbaine	1	durant votre enfance	23{Done}	4	D	Je peux tres facilement me mettre a la place des animaux et des plantes qui souffrent.	NA		NA	NA	NA	NA	4	1	4837	NA	NA	NA	NA	NA	NA		NA	NA	NA	NA	NA	NA	NA	NA	NA	NA
103	3	Licence	2	Masculin	3	En zone urbaine	1	durant votre enfance	23{Done}	4	D	Je peux dire quand quelqu'un a peur	NA		NA	2	2	9886	NA	NA	NA	NA	NA	NA	NA	NA	NA		NA	NA	NA	NA	NA	NA	NA	NA	NA	NA
103	3	Licence	2	Masculin	3	En zone urbaine	1	durant votre enfance	23{Done}	4	D	Je peux generalement predire comment quelqu'un va se sentir	NA		NA	7	5	5690	NA	NA	NA	NA	NA	NA	NA	NA	NA		NA	NA	NA	NA	NA	NA	NA	NA	NA	NA
103	3	Licence	2	Masculin	3	En zone urbaine	1	durant votre enfance	23{Done}	4	D	Si je vois que je suis en train de faire du mal a quelqu'un, je vais m'arrêter rapidement	NA		NA	21	2	12291	NA	NA	NA	NA	NA	NA	NA	NA	NA		NA	NA	NA	NA	NA	NA	NA	NA	NA	NA
103	3	Licence	2	Masculin	3	En zone urbaine	1	durant votre enfance	23{Done}	4	D	Je me sens affreux(se) quand je blesse les sentiments de quelqu'un	NA		NA	19	1	2952	NA	NA	NA	NA	NA	NA	NA	NA	NA		NA	NA	NA	NA	NA	NA	NA	NA	NA	NA
103	3	Licence	2	Masculin	3	En zone urbaine	1	durant votre enfance	23{Done}	4	D	Quand mes amis ont du bon temps, je deviens souvent en colere	NA		NA	28	1	7164	NA	NA	NA	NA	NA	NA	NA	NA	NA		NA	NA	NA	NA	NA	NA	NA	NA	NA	NA
103	3	Licence	2	Masculin	3	En zone urbaine	1	durant votre enfance	23{Done}	4	D	Je peux generalement dire comment les gens se sentent	NA		NA	8	5	2777	NA	NA	NA	NA	NA	NA	NA	NA	NA		NA	NA	NA	NA	NA	NA	NA	NA	NA	NA
103	3	Licence	2	Masculin	3	En zone urbaine	1	durant votre enfance	23{Done}	4	D	Des gens m'ont deja dit que j'etais insensible	NA		NA	24	5	3309	NA	NA	NA	NA	NA	NA	NA	NA	NA		NA	NA	NA	NA	NA	NA	NA	NA	NA	NA
103	3	Licence	2	Masculin	3	En zone urbaine	1	durant votre enfance	23{Done}	4	D	Les gens n'ont pas besoin de me le dire lorsqu'ils sont tristes, je le vois dans leur visage	NA		NA	11	2	6760	NA	NA	NA	NA	NA	NA	NA	NA	NA		NA	NA	NA	NA	NA	NA	NA	NA	NA	NA
103	3	Licence	2	Masculin	3	En zone urbaine	1	durant votre enfance	23{Done}	4	D	Je me fous que les autres se sentent heureux	NA		NA	16	4	7136	NA	NA	NA	NA	NA	NA	NA	NA	NA		NA	NA	NA	NA	NA	NA	NA	NA	NA	NA
103	3	Licence	2	Masculin	3	En zone urbaine	1	durant votre enfance	23{Done}	4	D	Je ne suis pas bon pour comprendre les emotions des autres	NA		NA	9	5	2934	NA	NA	NA	NA	NA	NA	NA	NA	NA		NA	NA	NA	NA	NA	NA	NA	NA	NA	NA
103	3	Licence	2	Masculin	3	En zone urbaine	1	durant votre enfance	23{Done}	4	D	Les sentiments des autres ne me derangent pas du tout	NA		NA	18	5	4426	NA	NA	NA	NA	NA	NA	NA	NA	NA		NA	NA	NA	NA	NA	NA	NA	NA	NA	NA
103	3	Licence	2	Masculin	3	En zone urbaine	1	durant votre enfance	23{Done}	4	D	J'essaie souvent d'aider les gens a se sentir mieux quand ils sont bouleverses	NA		NA	22	2	3266	NA	NA	NA	NA	NA	NA	NA	NA	NA		NA	NA	NA	NA	NA	NA	NA	NA	NA	NA
103	3	Licence	2	Masculin	3	En zone urbaine	1	durant votre enfance	23{Done}	4	D	J'admets que je prends plaisir a irriter les gens	NA		NA	36	1	6000	NA	NA	NA	NA	NA	NA	NA	NA	NA		NA	NA	NA	NA	NA	NA	NA	NA	NA	NA
103	3	Licence	2	Masculin	3	En zone urbaine	1	durant votre enfance	23{Done}	4	D	Parfois, il est amusant de voir les gens se faire humilier	NA		NA	34	1	2427	NA	NA	NA	NA	NA	NA	NA	NA	NA		NA	NA	NA	NA	NA	NA	NA	NA	NA	NA
103	3	Licence	2	Masculin	3	En zone urbaine	1	durant votre enfance	23{Done}	4	D	J'ai de la difficulte a lire les emotions des autres	NA		NA	1	5	2112	NA	NA	NA	NA	NA	NA	NA	NA	NA		NA	NA	NA	NA	NA	NA	NA	NA	NA	NA
103	3	Licence	2	Masculin	3	En zone urbaine	1	durant votre enfance	23{Done}	4	D	Je prends plaisir a voir des inconnus prendre peur	NA		NA	27	1	2643	NA	NA	NA	NA	NA	NA	NA	NA	NA		NA	NA	NA	NA	NA	NA	NA	NA	NA	NA
103	3	Licence	2	Masculin	3	En zone urbaine	1	durant votre enfance	23{Done}	4	D	Je comprends generalement pourquoi les gens se sentent comme ils se sentent	NA		NA	4	1	2741	NA	NA	NA	NA	NA	NA	NA	NA	NA		NA	NA	NA	NA	NA	NA	NA	NA	NA	NA
103	3	Licence	2	Masculin	3	En zone urbaine	1	durant votre enfance	23{Done}	4	D	Je prends plaisir a faire en sorte que les autres se sentent stupides	NA		NA	31	1	1820	NA	NA	NA	NA	NA	NA	NA	NA	NA		NA	NA	NA	NA	NA	NA	NA	NA	NA	NA
103	3	Licence	2	Masculin	3	En zone urbaine	1	durant votre enfance	23{Done}	4	D	J'aime regarder les gens se mettre en colere	NA		NA	26	1	1325	NA	NA	NA	NA	NA	NA	NA	NA	NA		NA	NA	NA	NA	NA	NA	NA	NA	NA	NA
103	3	Licence	2	Masculin	3	En zone urbaine	1	durant votre enfance	23{Done}	4	D	Je ne m'inquiete pas trop de blesser les sentiments des gens	NA		NA	15	1	5803	NA	NA	NA	NA	NA	NA	NA	NA	NA		NA	NA	NA	NA	NA	NA	NA	NA	NA	NA
103	3	Licence	2	Masculin	3	En zone urbaine	1	durant votre enfance	23{Done}	4	D	Je deviens excite lorsque je donne a quelqu'un un cadeau que je pense qu'il va aimer	NA		NA	14	5	3898	NA	NA	NA	NA	NA	NA	NA	NA	NA		NA	NA	NA	NA	NA	NA	NA	NA	NA	NA
103	3	Licence	2	Masculin	3	En zone urbaine	1	durant votre enfance	23{Done}	4	D	C'est evident quand les gens font semblant d'être heureux	NA		NA	3	3	4811	NA	NA	NA	NA	NA	NA	NA	NA	NA		NA	NA	NA	NA	NA	NA	NA	NA	NA	NA
103	3	Licence	2	Masculin	3	En zone urbaine	1	durant votre enfance	23{Done}	4	D	J'ai de la difficulte a determiner ce qu'une autre personne ressent	NA		NA	5	4	2992	NA	NA	NA	NA	NA	NA	NA	NA	NA		NA	NA	NA	NA	NA	NA	NA	NA	NA	NA
103	3	Licence	2	Masculin	3	En zone urbaine	1	durant votre enfance	23{Done}	4	D	Je peux generalement deviner ce qui met quelqu'un en colere	NA		NA	10	1	3629	NA	NA	NA	NA	NA	NA	NA	NA	NA		NA	NA	NA	NA	NA	NA	NA	NA	NA	NA
103	3	Licence	2	Masculin	3	En zone urbaine	1	durant votre enfance	23{Done}	4	D	Ca me fait sentir bien d'aider quelqu'un dans le besoin	NA		NA	13	2	2820	NA	NA	NA	NA	NA	NA	NA	NA	NA		NA	NA	NA	NA	NA	NA	NA	NA	NA	NA
103	3	Licence	2	Masculin	3	En zone urbaine	1	durant votre enfance	23{Done}	4	D	Quand mes amis se mettent en colere, j'ai souvent le goût de rire	NA		NA	32	4	3976	NA	NA	NA	NA	NA	NA	NA	NA	NA		NA	NA	NA	NA	NA	NA	NA	NA	NA	NA
103	3	Licence	2	Masculin	3	En zone urbaine	1	durant votre enfance	23{Done}	4	D	Je peux dire quand les gens sont sur le point de perdre leur sang-froid	NA		NA	6	5	3411	NA	NA	NA	NA	NA	NA	NA	NA	NA		NA	NA	NA	NA	NA	NA	NA	NA	NA	NA
103	3	Licence	2	Masculin	3	En zone urbaine	1	durant votre enfance	23{Done}	4	D	Parfois, je prends plaisir a voir les gens pleurer	NA		NA	33	1	2315	NA	NA	NA	NA	NA	NA	NA	NA	NA		NA	NA	NA	NA	NA	NA	NA	NA	NA	NA
103	3	Licence	2	Masculin	3	En zone urbaine	1	durant votre enfance	23{Done}	4	D	Je pense que c'est amusant de malmener les gens une fois de temps en temps	NA		NA	25	1	2891	NA	NA	NA	NA	NA	NA	NA	NA	NA		NA	NA	NA	NA	NA	NA	NA	NA	NA	NA
103	3	Licence	2	Masculin	3	En zone urbaine	1	durant votre enfance	23{Done}	4	D	Les gens de bonne humeur me degoûtent	NA		NA	29	1	1749	NA	NA	NA	NA	NA	NA	NA	NA	NA		NA	NA	NA	NA	NA	NA	NA	NA	NA	NA
103	3	Licence	2	Masculin	3	En zone urbaine	1	durant votre enfance	23{Done}	4	D	J'ai de la difficulte a dire quand quelqu'un est triste	NA		NA	12	5	2441	NA	NA	NA	NA	NA	NA	NA	NA	NA		NA	NA	NA	NA	NA	NA	NA	NA	NA	NA
103	3	Licence	2	Masculin	3	En zone urbaine	1	durant votre enfance	23{Done}	4	D	Je m'en fous si les gens se sentent deprimes	NA		NA	17	4	7339	NA	NA	NA	NA	NA	NA	NA	NA	NA		NA	NA	NA	NA	NA	NA	NA	NA	NA	NA
103	3	Licence	2	Masculin	3	En zone urbaine	1	durant votre enfance	23{Done}	4	D	J'aime faire se sentir les autres mal a l'aise	NA		NA	30	1	1689	NA	NA	NA	NA	NA	NA	NA	NA	NA		NA	NA	NA	NA	NA	NA	NA	NA	NA	NA
103	3	Licence	2	Masculin	3	En zone urbaine	1	durant votre enfance	23{Done}	4	D	Si je pouvais m'en tirer sans consequence, il y a des gens que je prendrais plaisir a blesser	NA		NA	35	1	3193	NA	NA	NA	NA	NA	NA	NA	NA	NA		NA	NA	NA	NA	NA	NA	NA	NA	NA	NA
103	3	Licence	2	Masculin	3	En zone urbaine	1	durant votre enfance	23{Done}	4	D	Les malheurs des autres ne me derangent pas beaucoup	NA		NA	20	5	2442	NA	NA	NA	NA	NA	NA	NA	NA	NA		NA	NA	NA	NA	NA	NA	NA	NA	NA	NA
103	3	Licence	2	Masculin	3	En zone urbaine	1	durant votre enfance	23{Done}	4	D	Je prends plaisir a rendre les autres heureux	NA		NA	23	3	6354	NA	NA	NA	NA	NA	NA	NA	NA	NA		NA	NA	NA	NA	NA	NA	NA	NA	NA	NA
103	3	Licence	2	Masculin	3	En zone urbaine	1	durant votre enfance	23{Done}	4	D	Je n'ai jamais ete contrarie(e) lorsque des gens ont exprime des idees tres differentes des miennes.	10	{Yes}	7001	NA	NA	NA	NA	NA	NA	NA	NA	NA	NA	NA	NA		NA	NA	NA	NA	NA	NA	NA	NA	NA	NA
103	3	Licence	2	Masculin	3	En zone urbaine	1	durant votre enfance	23{Done}	4	D	Je n'ai jamais vraiment deteste quelqu'un.	1	{Yes}	8262	NA	NA	NA	NA	NA	NA	NA	NA	NA	NA	NA	NA		NA	NA	NA	NA	NA	NA	NA	NA	NA	NA
103	3	Licence	2	Masculin	3	En zone urbaine	1	durant votre enfance	23{Done}	4	D	J'essaie parfois de me venger plutôt que de pardonner et d'oublier.	7	{No}	3170	NA	NA	NA	NA	NA	NA	NA	NA	NA	NA	NA	NA		NA	NA	NA	NA	NA	NA	NA	NA	NA	NA
103	3	Licence	2	Masculin	3	En zone urbaine	1	durant votre enfance	23{Done}	4	D	Je suis toujours courtois(e), même envers les gens qui sont desagreables.	8	{Yes}	2234	NA	NA	NA	NA	NA	NA	NA	NA	NA	NA	NA	NA		NA	NA	NA	NA	NA	NA	NA	NA	NA	NA
103	3	Licence	2	Masculin	3	En zone urbaine	1	durant votre enfance	23{Done}	4	D	J'aime faire des commerages quelques fois.	3	{No}	1861	NA	NA	NA	NA	NA	NA	NA	NA	NA	NA	NA	NA		NA	NA	NA	NA	NA	NA	NA	NA	NA	NA
103	3	Licence	2	Masculin	3	En zone urbaine	1	durant votre enfance	23{Done}	4	D	Je me rappelle avoir deja fait semblant d'être malade pour echapper a une situation.	5	{No}	6970	NA	NA	NA	NA	NA	NA	NA	NA	NA	NA	NA	NA		NA	NA	NA	NA	NA	NA	NA	NA	NA	NA
103	3	Licence	2	Masculin	3	En zone urbaine	1	durant votre enfance	23{Done}	4	D	Il m'arrive parfois de penser que les gens qui vivent un malheur ont tout simplement ce qu'ils meritent.	12	{No}	7368	NA	NA	NA	NA	NA	NA	NA	NA	NA	NA	NA	NA		NA	NA	NA	NA	NA	NA	NA	NA	NA	NA
103	3	Licence	2	Masculin	3	En zone urbaine	1	durant votre enfance	23{Done}	4	D	Il m'est arrive d'être assez jaloux(se) du bonheur des autres.	11	{No}	2008	NA	NA	NA	NA	NA	NA	NA	NA	NA	NA	NA	NA		NA	NA	NA	NA	NA	NA	NA	NA	NA	NA
103	3	Licence	2	Masculin	3	En zone urbaine	1	durant votre enfance	23{Done}	4	D	Il m'est deja arriver de profiter de quelqu'un.	6	{No}	3165	NA	NA	NA	NA	NA	NA	NA	NA	NA	NA	NA	NA		NA	NA	NA	NA	NA	NA	NA	NA	NA	NA
103	3	Licence	2	Masculin	3	En zone urbaine	1	durant votre enfance	23{Done}	4	D	Il m'est arrive d'avoir le goût de casser quelque chose.	9	{Yes}	2158	NA	NA	NA	NA	NA	NA	NA	NA	NA	NA	NA	NA		NA	NA	NA	NA	NA	NA	NA	NA	NA	NA
103	3	Licence	2	Masculin	3	En zone urbaine	1	durant votre enfance	23{Done}	4	D	Je n'ai jamais dit deliberement quelque chose qui pouvait blesser quelqu'un.	13	{No}	4550	NA	NA	NA	NA	NA	NA	NA	NA	NA	NA	NA	NA		NA	NA	NA	NA	NA	NA	NA	NA	NA	NA
103	3	Licence	2	Masculin	3	En zone urbaine	1	durant votre enfance	23{Done}	4	D	Je suis parfois irrite(e) si je n'arrive pas a mes fins.	2	{Yes}	3821	NA	NA	NA	NA	NA	NA	NA	NA	NA	NA	NA	NA		NA	NA	NA	NA	NA	NA	NA	NA	NA	NA
103	3	Licence	2	Masculin	3	En zone urbaine	1	durant votre enfance	23{Done}	4	D	Quelques fois, j'ai eu envie de me rebeller contre des gens qui exercent l'autorite même si je savais qu'ils avaient raison.	4	{No}	4115	NA	NA	NA	NA	NA	NA	NA	NA	NA	NA	NA	NA		NA	NA	NA	NA	NA	NA	NA	NA	NA	NA
104	3	Licence	1	Feminin	2	En zone semi rurale	3	depuis toujours ou presque	19{Done}	5	E		NA		NA	NA	NA	NA	NA	NA	NA	NA	NA	NA	NA	NA	NA	Stim/P116.jpg	NA	9	87.292	3342	20.521	4463	1.979	4319	36.562	5574
104	3	Licence	1	Feminin	2	En zone semi rurale	3	depuis toujours ou presque	19{Done}	5	E		NA		NA	NA	NA	NA	NA	NA	NA	NA	NA	NA	NA	NA	NA	Stim/H053.jpg	NA	9	2.917	4897	80.937	3328	88.958	5253	89.896	5935
104	3	Licence	1	Feminin	2	En zone semi rurale	3	depuis toujours ou presque	19{Done}	5	E		NA		NA	NA	NA	NA	NA	NA	NA	NA	NA	NA	NA	NA	NA	Stim/Gun 2.jpg	NA	9	27.812	3978	72.708	3150	71.875	3119	71.458	4677
104	3	Licence	1	Feminin	2	En zone semi rurale	3	depuis toujours ou presque	19{Done}	5	E		NA		NA	NA	NA	NA	NA	NA	NA	NA	NA	NA	NA	NA	NA	Stim/P097.jpg	NA	9	69.375	5345	22.187	6375	19.271	2936	68.333	3725
104	3	Licence	1	Feminin	2	En zone semi rurale	3	depuis toujours ou presque	19{Done}	5	E		NA		NA	NA	NA	NA	NA	NA	NA	NA	NA	NA	NA	NA	NA	Stim/P053.jpg	NA	9	91.042	2555	9.687	3481	10.521	2529	13.854	2656
104	3	Licence	1	Feminin	2	En zone semi rurale	3	depuis toujours ou presque	19{Done}	5	E		NA		NA	NA	NA	NA	NA	NA	NA	NA	NA	NA	NA	NA	NA	Stim/Street 5.jpg	40	1	32.917	6476	55.833	5808	57.604	6573	40.625	4720
104	3	Licence	1	Feminin	2	En zone semi rurale	3	depuis toujours ou presque	19{Done}	5	E		NA		NA	NA	NA	NA	NA	NA	NA	NA	NA	NA	NA	NA	NA	Stim/103.jpg	3	4	15.938	2696	75.417	3413	75.729	2621	68.958	2832
104	3	Licence	1	Feminin	2	En zone semi rurale	3	depuis toujours ou presque	19{Done}	5	E		NA		NA	NA	NA	NA	NA	NA	NA	NA	NA	NA	NA	NA	NA	Stim/P082.jpg	26	5	93.958	3287	9.271	3039	7.292	3395	14.688	3278
104	3	Licence	1	Feminin	2	En zone semi rurale	3	depuis toujours ou presque	19{Done}	5	E		NA		NA	NA	NA	NA	NA	NA	NA	NA	NA	NA	NA	NA	NA	Stim/A116.jpg	22	6	1.25	2980	90.312	3748	95.208	2698	81.771	3315
104	3	Licence	1	Feminin	2	En zone semi rurale	3	depuis toujours ou presque	19{Done}	5	E		NA		NA	NA	NA	NA	NA	NA	NA	NA	NA	NA	NA	NA	NA	Stim/H078.jpg	11	8	1.667	4277	97.604	3180	96.979	2119	94.062	3411
104	3	Licence	1	Feminin	2	En zone semi rurale	3	depuis toujours ou presque	19{Done}	5	E		NA		NA	NA	NA	NA	NA	NA	NA	NA	NA	NA	NA	NA	NA	Stim/P055.jpg	10	3	98.333	3343	1.979	2491	2.813	2053	5.833	3789
104	3	Licence	1	Feminin	2	En zone semi rurale	3	depuis toujours ou presque	19{Done}	5	E		NA		NA	NA	NA	NA	NA	NA	NA	NA	NA	NA	NA	NA	NA	Stim/Dancing 5.jpg	17	7	95.729	4551	1.146	3658	1.979	3070	40.625	3021
104	3	Licence	1	Feminin	2	En zone semi rurale	3	depuis toujours ou presque	19{Done}	5	E		NA		NA	NA	NA	NA	NA	NA	NA	NA	NA	NA	NA	NA	NA	Stim/H100.jpg	15	8	0.937	2502	93.854	2954	97.292	3082	92.5	3947
104	3	Licence	1	Feminin	2	En zone semi rurale	3	depuis toujours ou presque	19{Done}	5	E		NA		NA	NA	NA	NA	NA	NA	NA	NA	NA	NA	NA	NA	NA	Stim/Skyscraper 2.jpg	39	1	45.313	4565	50	0	50	0	46.042	1647
104	3	Licence	1	Feminin	2	En zone semi rurale	3	depuis toujours ou presque	19{Done}	5	E		NA		NA	NA	NA	NA	NA	NA	NA	NA	NA	NA	NA	NA	NA	Stim/216.jpg	31	2	4.271	5046	72.5	3469	54.063	6906	56.667	2937
104	3	Licence	1	Feminin	2	En zone semi rurale	3	depuis toujours ou presque	19{Done}	5	E		NA		NA	NA	NA	NA	NA	NA	NA	NA	NA	NA	NA	NA	NA	Stim/Couple 8.jpg	16	7	90.417	4334	11.979	3440	6.875	2331	44.792	2199
104	3	Licence	1	Feminin	2	En zone semi rurale	3	depuis toujours ou presque	19{Done}	5	E		NA		NA	NA	NA	NA	NA	NA	NA	NA	NA	NA	NA	NA	NA	Stim/285.jpg	36	1	52.188	5421	42.813	4392	46.979	3438	45.417	2030
104	3	Licence	1	Feminin	2	En zone semi rurale	3	depuis toujours ou presque	19{Done}	5	E		NA		NA	NA	NA	NA	NA	NA	NA	NA	NA	NA	NA	NA	NA	Stim/Destruction 8.jpg	34	2	0.625	3767	92.396	3903	73.854	3391	63.958	3857
104	3	Licence	1	Feminin	2	En zone semi rurale	3	depuis toujours ou presque	19{Done}	5	E		NA		NA	NA	NA	NA	NA	NA	NA	NA	NA	NA	NA	NA	NA	Stim/P122.jpg	27	5	96.354	4340	5.625	3595	3.542	2267	40.833	3408
104	3	Licence	1	Feminin	2	En zone semi rurale	3	depuis toujours ou presque	19{Done}	5	E		NA		NA	NA	NA	NA	NA	NA	NA	NA	NA	NA	NA	NA	NA	Stim/Sidewalk 4.jpg	38	1	67.083	4324	18.958	2584	15.729	2302	18.021	3280
104	3	Licence	1	Feminin	2	En zone semi rurale	3	depuis toujours ou presque	19{Done}	5	E		NA		NA	NA	NA	NA	NA	NA	NA	NA	NA	NA	NA	NA	NA	Stim/Garbage dump 2.jpg	2	4	0.729	3062	98.542	3020	69.688	5420	68.542	2616
104	3	Licence	1	Feminin	2	En zone semi rurale	3	depuis toujours ou presque	19{Done}	5	E		NA		NA	NA	NA	NA	NA	NA	NA	NA	NA	NA	NA	NA	NA	Stim/Happy pose 2.jpg	20	7	80.521	4452	10.521	5267	2.708	2141	43.333	1982
104	3	Licence	1	Feminin	2	En zone semi rurale	3	depuis toujours ou presque	19{Done}	5	E		NA		NA	NA	NA	NA	NA	NA	NA	NA	NA	NA	NA	NA	NA	Stim/Destruction 7.jpg	35	2	0.729	2917	89.896	6259	72.292	5496	66.042	2546
104	3	Licence	1	Feminin	2	En zone semi rurale	3	depuis toujours ou presque	19{Done}	5	E		NA		NA	NA	NA	NA	NA	NA	NA	NA	NA	NA	NA	NA	NA	Stim/A091.jpg	23	6	3.542	3789	93.854	2113	75.208	2737	60.938	4598
104	3	Licence	1	Feminin	2	En zone semi rurale	3	depuis toujours ou presque	19{Done}	5	E		NA		NA	NA	NA	NA	NA	NA	NA	NA	NA	NA	NA	NA	NA	Stim/225.jpg	5	4	4.583	2421	81.146	1536	63.75	3000	54.792	3448
104	3	Licence	1	Feminin	2	En zone semi rurale	3	depuis toujours ou presque	19{Done}	5	E		NA		NA	NA	NA	NA	NA	NA	NA	NA	NA	NA	NA	NA	NA	Stim/296.jpg	7	3	97.812	4069	1.146	2237	1.458	1507	61.667	6731
104	3	Licence	1	Feminin	2	En zone semi rurale	3	depuis toujours ou presque	19{Done}	5	E		NA		NA	NA	NA	NA	NA	NA	NA	NA	NA	NA	NA	NA	NA	Stim/H064.jpg	13	8	1.042	2675	96.354	2328	97.396	3148	81.875	3698
104	3	Licence	1	Feminin	2	En zone semi rurale	3	depuis toujours ou presque	19{Done}	5	E		NA		NA	NA	NA	NA	NA	NA	NA	NA	NA	NA	NA	NA	NA	Stim/A115.jpg	21	6	34.792	3656	77.396	5111	66.875	3652	58.646	2560
104	3	Licence	1	Feminin	2	En zone semi rurale	3	depuis toujours ou presque	19{Done}	5	E		NA		NA	NA	NA	NA	NA	NA	NA	NA	NA	NA	NA	NA	NA	Stim/Mother 5.jpg	19	7	93.021	6092	2.292	2343	3.333	1495	40.417	1734
104	3	Licence	1	Feminin	2	En zone semi rurale	3	depuis toujours ou presque	19{Done}	5	E		NA		NA	NA	NA	NA	NA	NA	NA	NA	NA	NA	NA	NA	NA	Stim/H034.jpg	12	8	15	2697	67.604	2250	69.792	1492	60.313	1872
104	3	Licence	1	Feminin	2	En zone semi rurale	3	depuis toujours ou presque	19{Done}	5	E		NA		NA	NA	NA	NA	NA	NA	NA	NA	NA	NA	NA	NA	NA	Stim/P098.jpg	28	5	95.625	3743	6.458	2483	2.708	1652	35.625	5042
104	3	Licence	1	Feminin	2	En zone semi rurale	3	depuis toujours ou presque	19{Done}	5	E		NA		NA	NA	NA	NA	NA	NA	NA	NA	NA	NA	NA	NA	NA	Stim/218.jpg	4	4	2.292	2681	75	2636	65	1819	75	2209
104	3	Licence	1	Feminin	2	En zone semi rurale	3	depuis toujours ou presque	19{Done}	5	E		NA		NA	NA	NA	NA	NA	NA	NA	NA	NA	NA	NA	NA	NA	Stim/176.jpg	33	2	3.854	4877	71.25	2569	70.417	1392	66.667	2280
104	3	Licence	1	Feminin	2	En zone semi rurale	3	depuis toujours ou presque	19{Done}	5	E		NA		NA	NA	NA	NA	NA	NA	NA	NA	NA	NA	NA	NA	NA	Stim/295.jpg	37	1	57.604	6044	50	0	3.021	2506	44.167	1715
104	3	Licence	1	Feminin	2	En zone semi rurale	3	depuis toujours ou presque	19{Done}	5	E		NA		NA	NA	NA	NA	NA	NA	NA	NA	NA	NA	NA	NA	NA	Stim/Lake 2.jpg	6	3	98.75	3171	0.937	2791	0.729	2014	6.146	2712
104	3	Licence	1	Feminin	2	En zone semi rurale	3	depuis toujours ou presque	19{Done}	5	E		NA		NA	NA	NA	NA	NA	NA	NA	NA	NA	NA	NA	NA	NA	Stim/Dog 24.jpg	24	6	11.875	3695	94.479	2380	90.729	2623	78.542	2230
104	3	Licence	1	Feminin	2	En zone semi rurale	3	depuis toujours ou presque	19{Done}	5	E		NA		NA	NA	NA	NA	NA	NA	NA	NA	NA	NA	NA	NA	NA	Stim/Fire 11.jpg	1	4	9.062	3226	89.271	1325	83.437	2294	85.729	4351
104	3	Licence	1	Feminin	2	En zone semi rurale	3	depuis toujours ou presque	19{Done}	5	E		NA		NA	NA	NA	NA	NA	NA	NA	NA	NA	NA	NA	NA	NA	Stim/Dog 12.jpg	30	5	98.125	3017	2.813	3487	2.604	1166	34.583	1782
104	3	Licence	1	Feminin	2	En zone semi rurale	3	depuis toujours ou presque	19{Done}	5	E		NA		NA	NA	NA	NA	NA	NA	NA	NA	NA	NA	NA	NA	NA	Stim/P054.jpg	9	3	95.417	2285	1.979	2345	1.458	1654	8.021	2539
104	3	Licence	1	Feminin	2	En zone semi rurale	3	depuis toujours ou presque	19{Done}	5	E		NA		NA	NA	NA	NA	NA	NA	NA	NA	NA	NA	NA	NA	NA	Stim/266.jpg	32	2	5.625	2986	79.896	4623	75.521	1578	61.875	2099
104	3	Licence	1	Feminin	2	En zone semi rurale	3	depuis toujours ou presque	19{Done}	5	E		NA		NA	NA	NA	NA	NA	NA	NA	NA	NA	NA	NA	NA	NA	Stim/Dog 21.jpg	29	5	96.458	3413	3.125	1971	1.042	1674	54.583	2303
104	3	Licence	1	Feminin	2	En zone semi rurale	3	depuis toujours ou presque	19{Done}	5	E		NA		NA	NA	NA	NA	NA	NA	NA	NA	NA	NA	NA	NA	NA	Stim/Dog 26.jpg	25	6	5.417	2892	92.292	1947	91.875	2011	76.979	1547
104	3	Licence	1	Feminin	2	En zone semi rurale	3	depuis toujours ou presque	19{Done}	5	E		NA		NA	NA	NA	NA	NA	NA	NA	NA	NA	NA	NA	NA	NA	Stim/Eating 1.jpg	18	7	90	5398	16.146	1825	5.312	1943	57.396	6391
104	3	Licence	1	Feminin	2	En zone semi rurale	3	depuis toujours ou presque	19{Done}	5	E		NA		NA	NA	NA	NA	NA	NA	NA	NA	NA	NA	NA	NA	NA	Stim/P067.jpg	8	3	97.708	3426	1.25	3263	1.042	2919	44.583	2157
104	3	Licence	1	Feminin	2	En zone semi rurale	3	depuis toujours ou presque	19{Done}	5	E		NA		NA	NA	NA	NA	NA	NA	NA	NA	NA	NA	NA	NA	NA	Stim/H091.jpg	14	8	7.396	2122	89.792	1569	95.521	1023	75.625	1845
104	3	Licence	1	Feminin	2	En zone semi rurale	3	depuis toujours ou presque	19{Done}	5	E	Nous devons garder les lacs et les rivieres propres pour proteger l'environnement, et non pour permettre aux gens de profiter des sports nautiques	NA		NA	NA	NA	NA	NA	NA	NA	4	6	12589	NA	NA	NA		NA	NA	NA	NA	NA	NA	NA	NA	NA	NA
104	3	Licence	1	Feminin	2	En zone semi rurale	3	depuis toujours ou presque	19{Done}	5	E	Je suis oppose a l'idee du controle et de la regulation de l'utilisation des matieres premieres par les gouvernements dans le but de les faire durer plus longtemps	NA		NA	NA	NA	NA	NA	NA	NA	2	3	19924	NA	NA	NA		NA	NA	NA	NA	NA	NA	NA	NA	NA	NA
104	3	Licence	1	Feminin	2	En zone semi rurale	3	depuis toujours ou presque	19{Done}	5	E	J'aimerais rejoindre et participer activement a un groupe ecologiste	NA		NA	NA	NA	NA	NA	NA	NA	3	5	3083	NA	NA	NA		NA	NA	NA	NA	NA	NA	NA	NA	NA	NA
104	3	Licence	1	Feminin	2	En zone semi rurale	3	depuis toujours ou presque	19{Done}	5	E	Les êtres humains exploitent trop l'environnement	NA		NA	NA	NA	NA	NA	NA	NA	6	6	5837	NA	NA	NA		NA	NA	NA	NA	NA	NA	NA	NA	NA	NA
104	3	Licence	1	Feminin	2	En zone semi rurale	3	depuis toujours ou presque	19{Done}	5	E	Je ne suis pas le genre de personne qui fait des efforts pour economiser les ressources naturelles	NA		NA	NA	NA	NA	NA	NA	NA	8	1	6087	NA	NA	NA		NA	NA	NA	NA	NA	NA	NA	NA	NA	NA
104	3	Licence	1	Feminin	2	En zone semi rurale	3	depuis toujours ou presque	19{Done}	5	E	L'être humain a ete cree ou a evolue pour dominer le reste de la nature	NA		NA	NA	NA	NA	NA	NA	NA	9	1	8816	NA	NA	NA		NA	NA	NA	NA	NA	NA	NA	NA	NA	NA
104	3	Licence	1	Feminin	2	En zone semi rurale	3	depuis toujours ou presque	19{Done}	5	E	Je prefere un jardin sauvage et naturel a un jardin soigne et bien ordonne	NA		NA	NA	NA	NA	NA	NA	NA	7	4	13166	NA	NA	NA		NA	NA	NA	NA	NA	NA	NA	NA	NA	NA
104	3	Licence	1	Feminin	2	En zone semi rurale	3	depuis toujours ou presque	19{Done}	5	E	Proteger l'environnement est plus important que proteger l'emploi des gens	NA		NA	NA	NA	NA	NA	NA	NA	10	5	9058	NA	NA	NA		NA	NA	NA	NA	NA	NA	NA	NA	NA	NA
104	3	Licence	1	Feminin	2	En zone semi rurale	3	depuis toujours ou presque	19{Done}	5	E	Un couple marie devrait pouvoir avoir autant d'enfants qu'il le souhaite, du moment qu'il peut subvenir correctement a leurs besoins	NA		NA	NA	NA	NA	NA	NA	NA	12	5	8905	NA	NA	NA		NA	NA	NA	NA	NA	NA	NA	NA	NA	NA
104	3	Licence	1	Feminin	2	En zone semi rurale	3	depuis toujours ou presque	19{Done}	5	E	La science moderne resoudra nos problemes environnementaux	NA		NA	NA	NA	NA	NA	NA	NA	5	4	4949	NA	NA	NA		NA	NA	NA	NA	NA	NA	NA	NA	NA	NA
104	3	Licence	1	Feminin	2	En zone semi rurale	3	depuis toujours ou presque	19{Done}	5	E	Ca me rend triste de voir les forets detruites pour l'agriculture	NA		NA	NA	NA	NA	NA	NA	NA	11	5	8738	NA	NA	NA		NA	NA	NA	NA	NA	NA	NA	NA	NA	NA
104	3	Licence	1	Feminin	2	En zone semi rurale	3	depuis toujours ou presque	19{Done}	5	E	Je trouve que passer du temps dans la nature est ennuyeux	NA		NA	NA	NA	NA	NA	NA	NA	1	1	4645	NA	NA	NA		NA	NA	NA	NA	NA	NA	NA	NA	NA	NA
104	3	Licence	1	Feminin	2	En zone semi rurale	3	depuis toujours ou presque	19{Done}	5	E	J'eteins la lumiere en quittant une piece	NA		NA	NA	NA	NA	NA	NA	NA	NA	NA	NA	6	7	2831		NA	NA	NA	NA	NA	NA	NA	NA	NA	NA
104	3	Licence	1	Feminin	2	En zone semi rurale	3	depuis toujours ou presque	19{Done}	5	E	J'achete des produits qui ne sont pas de saison	NA		NA	NA	NA	NA	NA	NA	NA	NA	NA	NA	8	5	5376		NA	NA	NA	NA	NA	NA	NA	NA	NA	NA
104	3	Licence	1	Feminin	2	En zone semi rurale	3	depuis toujours ou presque	19{Done}	5	E	Je fais des trajets a pied ou a velo	NA		NA	NA	NA	NA	NA	NA	NA	NA	NA	NA	12	5	2959		NA	NA	NA	NA	NA	NA	NA	NA	NA	NA
104	3	Licence	1	Feminin	2	En zone semi rurale	3	depuis toujours ou presque	19{Done}	5	E	J'achete des produits bio	NA		NA	NA	NA	NA	NA	NA	NA	NA	NA	NA	3	2	4387		NA	NA	NA	NA	NA	NA	NA	NA	NA	NA
104	3	Licence	1	Feminin	2	En zone semi rurale	3	depuis toujours ou presque	19{Done}	5	E	Je trie mes dechets	NA		NA	NA	NA	NA	NA	NA	NA	NA	NA	NA	4	6	3245		NA	NA	NA	NA	NA	NA	NA	NA	NA	NA
104	3	Licence	1	Feminin	2	En zone semi rurale	3	depuis toujours ou presque	19{Done}	5	E	Lorsqu'il n'y a pas de poubelle a proximite je garde mes dechets (chewing-gum, megots, mouchoirs, capsules...) sur moi	NA		NA	NA	NA	NA	NA	NA	NA	NA	NA	NA	5	6	5792		NA	NA	NA	NA	NA	NA	NA	NA	NA	NA
104	3	Licence	1	Feminin	2	En zone semi rurale	3	depuis toujours ou presque	19{Done}	5	E	Je prends ma voiture/moto/scooter pour des trajets courts	NA		NA	NA	NA	NA	NA	NA	NA	NA	NA	NA	11	2	8064		NA	NA	NA	NA	NA	NA	NA	NA	NA	NA
104	3	Licence	1	Feminin	2	En zone semi rurale	3	depuis toujours ou presque	19{Done}	5	E	Je mange des produits locaux	NA		NA	NA	NA	NA	NA	NA	NA	NA	NA	NA	7	5	4442		NA	NA	NA	NA	NA	NA	NA	NA	NA	NA
104	3	Licence	1	Feminin	2	En zone semi rurale	3	depuis toujours ou presque	19{Done}	5	E	J'utilise les transports publics quand je peux	NA		NA	NA	NA	NA	NA	NA	NA	NA	NA	NA	10	7	2835		NA	NA	NA	NA	NA	NA	NA	NA	NA	NA
104	3	Licence	1	Feminin	2	En zone semi rurale	3	depuis toujours ou presque	19{Done}	5	E	Je choisis des produits a partir de materiaux recycles	NA		NA	NA	NA	NA	NA	NA	NA	NA	NA	NA	2	5	6814		NA	NA	NA	NA	NA	NA	NA	NA	NA	NA
104	3	Licence	1	Feminin	2	En zone semi rurale	3	depuis toujours ou presque	19{Done}	5	E	J'achete des plats deja cuisines	NA		NA	NA	NA	NA	NA	NA	NA	NA	NA	NA	9	3	3507		NA	NA	NA	NA	NA	NA	NA	NA	NA	NA
104	3	Licence	1	Feminin	2	En zone semi rurale	3	depuis toujours ou presque	19{Done}	5	E	J'achete des produits les moins polluants possible	NA		NA	NA	NA	NA	NA	NA	NA	NA	NA	NA	1	5	5360		NA	NA	NA	NA	NA	NA	NA	NA	NA	NA
104	3	Licence	1	Feminin	2	En zone semi rurale	3	depuis toujours ou presque	19{Done}	5	E	Je me sens concerne.e par ce qu'eprouvent les animaux et les vegetaux qui souffrent.	NA		NA	NA	NA	NA	2	6	4326	NA	NA	NA	NA	NA	NA		NA	NA	NA	NA	NA	NA	NA	NA	NA	NA
104	3	Licence	1	Feminin	2	En zone semi rurale	3	depuis toujours ou presque	19{Done}	5	E	J'essaie de comprendre ce que ressentent les animaux et les plantes qui souffrent en imaginant leur point de vue.	NA		NA	NA	NA	NA	5	6	5593	NA	NA	NA	NA	NA	NA		NA	NA	NA	NA	NA	NA	NA	NA	NA	NA
104	3	Licence	1	Feminin	2	En zone semi rurale	3	depuis toujours ou presque	19{Done}	5	E	Je ressens ce que les animaux et les plantes qui souffrent ressentent.	NA		NA	NA	NA	NA	8	3	8171	NA	NA	NA	NA	NA	NA		NA	NA	NA	NA	NA	NA	NA	NA	NA	NA
104	3	Licence	1	Feminin	2	En zone semi rurale	3	depuis toujours ou presque	19{Done}	5	E	Je peux tres facilement me mettre a la place des animaux et des plantes qui souffrent.	NA		NA	NA	NA	NA	4	4	6513	NA	NA	NA	NA	NA	NA		NA	NA	NA	NA	NA	NA	NA	NA	NA	NA
104	3	Licence	1	Feminin	2	En zone semi rurale	3	depuis toujours ou presque	19{Done}	5	E	J'ai parfois l'impression d'être l'un des animaux ou l'un des vegetaux qui souffrent.	NA		NA	NA	NA	NA	3	3	5526	NA	NA	NA	NA	NA	NA		NA	NA	NA	NA	NA	NA	NA	NA	NA	NA
104	3	Licence	1	Feminin	2	En zone semi rurale	3	depuis toujours ou presque	19{Done}	5	E	J'eprouve de la compassion pour les animaux et les plantes qui souffrent.	NA		NA	NA	NA	NA	10	5	6227	NA	NA	NA	NA	NA	NA		NA	NA	NA	NA	NA	NA	NA	NA	NA	NA
104	3	Licence	1	Feminin	2	En zone semi rurale	3	depuis toujours ou presque	19{Done}	5	E	Je ressens la douleur des animaux et des plantes qui souffrent.	NA		NA	NA	NA	NA	9	2	4126	NA	NA	NA	NA	NA	NA		NA	NA	NA	NA	NA	NA	NA	NA	NA	NA
104	3	Licence	1	Feminin	2	En zone semi rurale	3	depuis toujours ou presque	19{Done}	5	E	Quand je vois des animaux ou des vegetaux qui souffrent, j'imagine ce que je ressentirais a leur place.	NA		NA	NA	NA	NA	1	3	5530	NA	NA	NA	NA	NA	NA		NA	NA	NA	NA	NA	NA	NA	NA	NA	NA
104	3	Licence	1	Feminin	2	En zone semi rurale	3	depuis toujours ou presque	19{Done}	5	E	Je ressens de la tendresse et de l'inquietude pour les animaux et les plantes qui souffrent.	NA		NA	NA	NA	NA	6	3	9886	NA	NA	NA	NA	NA	NA		NA	NA	NA	NA	NA	NA	NA	NA	NA	NA
104	3	Licence	1	Feminin	2	En zone semi rurale	3	depuis toujours ou presque	19{Done}	5	E	Je ressens de la tendresse et de l'inquietude pour les animaux et les plantes qui souffrent.	NA		NA	NA	NA	NA	7	7	5197	NA	NA	NA	NA	NA	NA		NA	NA	NA	NA	NA	NA	NA	NA	NA	NA
104	3	Licence	1	Feminin	2	En zone semi rurale	3	depuis toujours ou presque	19{Done}	5	E	Je ne m'inquiete pas trop de blesser les sentiments des gens	NA		NA	15	1	7088	NA	NA	NA	NA	NA	NA	NA	NA	NA		NA	NA	NA	NA	NA	NA	NA	NA	NA	NA
104	3	Licence	1	Feminin	2	En zone semi rurale	3	depuis toujours ou presque	19{Done}	5	E	J'aime faire se sentir les autres mal a l'aise	NA		NA	30	1	4277	NA	NA	NA	NA	NA	NA	NA	NA	NA		NA	NA	NA	NA	NA	NA	NA	NA	NA	NA
104	3	Licence	1	Feminin	2	En zone semi rurale	3	depuis toujours ou presque	19{Done}	5	E	Je deviens excite lorsque je donne a quelqu'un un cadeau que je pense qu'il va aimer	NA		NA	14	5	5932	NA	NA	NA	NA	NA	NA	NA	NA	NA		NA	NA	NA	NA	NA	NA	NA	NA	NA	NA
104	3	Licence	1	Feminin	2	En zone semi rurale	3	depuis toujours ou presque	19{Done}	5	E	Je me sens affreux(se) quand je blesse les sentiments de quelqu'un	NA		NA	19	5	3926	NA	NA	NA	NA	NA	NA	NA	NA	NA		NA	NA	NA	NA	NA	NA	NA	NA	NA	NA
104	3	Licence	1	Feminin	2	En zone semi rurale	3	depuis toujours ou presque	19{Done}	5	E	Quand mes amis se mettent en colere, j'ai souvent le goût de rire	NA		NA	32	1	6164	NA	NA	NA	NA	NA	NA	NA	NA	NA		NA	NA	NA	NA	NA	NA	NA	NA	NA	NA
104	3	Licence	1	Feminin	2	En zone semi rurale	3	depuis toujours ou presque	19{Done}	5	E	Je me fous que les autres se sentent heureux	NA		NA	16	1	5445	NA	NA	NA	NA	NA	NA	NA	NA	NA		NA	NA	NA	NA	NA	NA	NA	NA	NA	NA
104	3	Licence	1	Feminin	2	En zone semi rurale	3	depuis toujours ou presque	19{Done}	5	E	Je peux generalement predire comment quelqu'un va se sentir	NA		NA	7	4	5236	NA	NA	NA	NA	NA	NA	NA	NA	NA		NA	NA	NA	NA	NA	NA	NA	NA	NA	NA
104	3	Licence	1	Feminin	2	En zone semi rurale	3	depuis toujours ou presque	19{Done}	5	E	Les gens n'ont pas besoin de me le dire lorsqu'ils sont tristes, je le vois dans leur visage	NA		NA	11	3	5625	NA	NA	NA	NA	NA	NA	NA	NA	NA		NA	NA	NA	NA	NA	NA	NA	NA	NA	NA
104	3	Licence	1	Feminin	2	En zone semi rurale	3	depuis toujours ou presque	19{Done}	5	E	Je prends plaisir a rendre les autres heureux	NA		NA	23	5	3453	NA	NA	NA	NA	NA	NA	NA	NA	NA		NA	NA	NA	NA	NA	NA	NA	NA	NA	NA
104	3	Licence	1	Feminin	2	En zone semi rurale	3	depuis toujours ou presque	19{Done}	5	E	J'essaie souvent d'aider les gens a se sentir mieux quand ils sont bouleverses	NA		NA	22	5	3480	NA	NA	NA	NA	NA	NA	NA	NA	NA		NA	NA	NA	NA	NA	NA	NA	NA	NA	NA
104	3	Licence	1	Feminin	2	En zone semi rurale	3	depuis toujours ou presque	19{Done}	5	E	Je m'en fous si les gens se sentent deprimes	NA		NA	17	1	4817	NA	NA	NA	NA	NA	NA	NA	NA	NA		NA	NA	NA	NA	NA	NA	NA	NA	NA	NA
104	3	Licence	1	Feminin	2	En zone semi rurale	3	depuis toujours ou presque	19{Done}	5	E	Parfois, il est amusant de voir les gens se faire humilier	NA		NA	34	1	3449	NA	NA	NA	NA	NA	NA	NA	NA	NA		NA	NA	NA	NA	NA	NA	NA	NA	NA	NA
104	3	Licence	1	Feminin	2	En zone semi rurale	3	depuis toujours ou presque	19{Done}	5	E	Je comprends generalement pourquoi les gens se sentent comme ils se sentent	NA		NA	4	4	5785	NA	NA	NA	NA	NA	NA	NA	NA	NA		NA	NA	NA	NA	NA	NA	NA	NA	NA	NA
104	3	Licence	1	Feminin	2	En zone semi rurale	3	depuis toujours ou presque	19{Done}	5	E	Les malheurs des autres ne me derangent pas beaucoup	NA		NA	20	1	4694	NA	NA	NA	NA	NA	NA	NA	NA	NA		NA	NA	NA	NA	NA	NA	NA	NA	NA	NA
104	3	Licence	1	Feminin	2	En zone semi rurale	3	depuis toujours ou presque	19{Done}	5	E	Parfois, je prends plaisir a voir les gens pleurer	NA		NA	33	1	3468	NA	NA	NA	NA	NA	NA	NA	NA	NA		NA	NA	NA	NA	NA	NA	NA	NA	NA	NA
104	3	Licence	1	Feminin	2	En zone semi rurale	3	depuis toujours ou presque	19{Done}	5	E	J'ai de la difficulte a determiner ce qu'une autre personne ressent	NA		NA	5	2	5863	NA	NA	NA	NA	NA	NA	NA	NA	NA		NA	NA	NA	NA	NA	NA	NA	NA	NA	NA
104	3	Licence	1	Feminin	2	En zone semi rurale	3	depuis toujours ou presque	19{Done}	5	E	J'ai de la difficulte a dire quand quelqu'un est triste	NA		NA	12	2	3955	NA	NA	NA	NA	NA	NA	NA	NA	NA		NA	NA	NA	NA	NA	NA	NA	NA	NA	NA
104	3	Licence	1	Feminin	2	En zone semi rurale	3	depuis toujours ou presque	19{Done}	5	E	Je prends plaisir a voir des inconnus prendre peur	NA		NA	27	1	3504	NA	NA	NA	NA	NA	NA	NA	NA	NA		NA	NA	NA	NA	NA	NA	NA	NA	NA	NA
104	3	Licence	1	Feminin	2	En zone semi rurale	3	depuis toujours ou presque	19{Done}	5	E	Si je vois que je suis en train de faire du mal a quelqu'un, je vais m'arrêter rapidement	NA		NA	21	5	5594	NA	NA	NA	NA	NA	NA	NA	NA	NA		NA	NA	NA	NA	NA	NA	NA	NA	NA	NA
104	3	Licence	1	Feminin	2	En zone semi rurale	3	depuis toujours ou presque	19{Done}	5	E	Si je pouvais m'en tirer sans consequence, il y a des gens que je prendrais plaisir a blesser	NA		NA	35	1	5648	NA	NA	NA	NA	NA	NA	NA	NA	NA		NA	NA	NA	NA	NA	NA	NA	NA	NA	NA
104	3	Licence	1	Feminin	2	En zone semi rurale	3	depuis toujours ou presque	19{Done}	5	E	Je peux generalement dire comment les gens se sentent	NA		NA	8	3	6122	NA	NA	NA	NA	NA	NA	NA	NA	NA		NA	NA	NA	NA	NA	NA	NA	NA	NA	NA
104	3	Licence	1	Feminin	2	En zone semi rurale	3	depuis toujours ou presque	19{Done}	5	E	Je peux dire quand quelqu'un a peur	NA		NA	2	4	2770	NA	NA	NA	NA	NA	NA	NA	NA	NA		NA	NA	NA	NA	NA	NA	NA	NA	NA	NA
104	3	Licence	1	Feminin	2	En zone semi rurale	3	depuis toujours ou presque	19{Done}	5	E	Je ne suis pas bon pour comprendre les emotions des autres	NA		NA	9	2	6124	NA	NA	NA	NA	NA	NA	NA	NA	NA		NA	NA	NA	NA	NA	NA	NA	NA	NA	NA
104	3	Licence	1	Feminin	2	En zone semi rurale	3	depuis toujours ou presque	19{Done}	5	E	Ca me fait sentir bien d'aider quelqu'un dans le besoin	NA		NA	13	5	2931	NA	NA	NA	NA	NA	NA	NA	NA	NA		NA	NA	NA	NA	NA	NA	NA	NA	NA	NA
104	3	Licence	1	Feminin	2	En zone semi rurale	3	depuis toujours ou presque	19{Done}	5	E	Je pense que c'est amusant de malmener les gens une fois de temps en temps	NA		NA	25	1	3456	NA	NA	NA	NA	NA	NA	NA	NA	NA		NA	NA	NA	NA	NA	NA	NA	NA	NA	NA
104	3	Licence	1	Feminin	2	En zone semi rurale	3	depuis toujours ou presque	19{Done}	5	E	Quand mes amis ont du bon temps, je deviens souvent en colere	NA		NA	28	1	3962	NA	NA	NA	NA	NA	NA	NA	NA	NA		NA	NA	NA	NA	NA	NA	NA	NA	NA	NA
104	3	Licence	1	Feminin	2	En zone semi rurale	3	depuis toujours ou presque	19{Done}	5	E	Les gens de bonne humeur me degoûtent	NA		NA	29	1	2128	NA	NA	NA	NA	NA	NA	NA	NA	NA		NA	NA	NA	NA	NA	NA	NA	NA	NA	NA
104	3	Licence	1	Feminin	2	En zone semi rurale	3	depuis toujours ou presque	19{Done}	5	E	J'ai de la difficulte a lire les emotions des autres	NA		NA	1	2	4566	NA	NA	NA	NA	NA	NA	NA	NA	NA		NA	NA	NA	NA	NA	NA	NA	NA	NA	NA
104	3	Licence	1	Feminin	2	En zone semi rurale	3	depuis toujours ou presque	19{Done}	5	E	J'admets que je prends plaisir a irriter les gens	NA		NA	36	1	3447	NA	NA	NA	NA	NA	NA	NA	NA	NA		NA	NA	NA	NA	NA	NA	NA	NA	NA	NA
104	3	Licence	1	Feminin	2	En zone semi rurale	3	depuis toujours ou presque	19{Done}	5	E	Des gens m'ont deja dit que j'etais insensible	NA		NA	24	1	3017	NA	NA	NA	NA	NA	NA	NA	NA	NA		NA	NA	NA	NA	NA	NA	NA	NA	NA	NA
104	3	Licence	1	Feminin	2	En zone semi rurale	3	depuis toujours ou presque	19{Done}	5	E	Je peux dire quand les gens sont sur le point de perdre leur sang-froid	NA		NA	6	4	5771	NA	NA	NA	NA	NA	NA	NA	NA	NA		NA	NA	NA	NA	NA	NA	NA	NA	NA	NA
104	3	Licence	1	Feminin	2	En zone semi rurale	3	depuis toujours ou presque	19{Done}	5	E	Je prends plaisir a faire en sorte que les autres se sentent stupides	NA		NA	31	1	3972	NA	NA	NA	NA	NA	NA	NA	NA	NA		NA	NA	NA	NA	NA	NA	NA	NA	NA	NA
104	3	Licence	1	Feminin	2	En zone semi rurale	3	depuis toujours ou presque	19{Done}	5	E	Les sentiments des autres ne me derangent pas du tout	NA		NA	18	5	8578	NA	NA	NA	NA	NA	NA	NA	NA	NA		NA	NA	NA	NA	NA	NA	NA	NA	NA	NA
104	3	Licence	1	Feminin	2	En zone semi rurale	3	depuis toujours ou presque	19{Done}	5	E	C'est evident quand les gens font semblant d'être heureux	NA		NA	3	3	7686	NA	NA	NA	NA	NA	NA	NA	NA	NA		NA	NA	NA	NA	NA	NA	NA	NA	NA	NA
104	3	Licence	1	Feminin	2	En zone semi rurale	3	depuis toujours ou presque	19{Done}	5	E	Je peux generalement deviner ce qui met quelqu'un en colere	NA		NA	10	2	4408	NA	NA	NA	NA	NA	NA	NA	NA	NA		NA	NA	NA	NA	NA	NA	NA	NA	NA	NA
104	3	Licence	1	Feminin	2	En zone semi rurale	3	depuis toujours ou presque	19{Done}	5	E	J'aime regarder les gens se mettre en colere	NA		NA	26	1	3177	NA	NA	NA	NA	NA	NA	NA	NA	NA		NA	NA	NA	NA	NA	NA	NA	NA	NA	NA
104	3	Licence	1	Feminin	2	En zone semi rurale	3	depuis toujours ou presque	19{Done}	5	E	Il m'est arrive d'être assez jaloux(se) du bonheur des autres.	11	{No}	3352	NA	NA	NA	NA	NA	NA	NA	NA	NA	NA	NA	NA		NA	NA	NA	NA	NA	NA	NA	NA	NA	NA
104	3	Licence	1	Feminin	2	En zone semi rurale	3	depuis toujours ou presque	19{Done}	5	E	Je n'ai jamais vraiment deteste quelqu'un.	1	{Yes}	5615	NA	NA	NA	NA	NA	NA	NA	NA	NA	NA	NA	NA		NA	NA	NA	NA	NA	NA	NA	NA	NA	NA
104	3	Licence	1	Feminin	2	En zone semi rurale	3	depuis toujours ou presque	19{Done}	5	E	J'aime faire des commerages quelques fois.	3	{Yes}	2581	NA	NA	NA	NA	NA	NA	NA	NA	NA	NA	NA	NA		NA	NA	NA	NA	NA	NA	NA	NA	NA	NA
104	3	Licence	1	Feminin	2	En zone semi rurale	3	depuis toujours ou presque	19{Done}	5	E	Quelques fois, j'ai eu envie de me rebeller contre des gens qui exercent l'autorite même si je savais qu'ils avaient raison.	4	{No}	8283	NA	NA	NA	NA	NA	NA	NA	NA	NA	NA	NA	NA		NA	NA	NA	NA	NA	NA	NA	NA	NA	NA
104	3	Licence	1	Feminin	2	En zone semi rurale	3	depuis toujours ou presque	19{Done}	5	E	Je me rappelle avoir deja fait semblant d'être malade pour echapper a une situation.	5	{No}	9198	NA	NA	NA	NA	NA	NA	NA	NA	NA	NA	NA	NA		NA	NA	NA	NA	NA	NA	NA	NA	NA	NA
104	3	Licence	1	Feminin	2	En zone semi rurale	3	depuis toujours ou presque	19{Done}	5	E	Je n'ai jamais ete contrarie(e) lorsque des gens ont exprime des idees tres differentes des miennes.	10	{No}	8437	NA	NA	NA	NA	NA	NA	NA	NA	NA	NA	NA	NA		NA	NA	NA	NA	NA	NA	NA	NA	NA	NA
104	3	Licence	1	Feminin	2	En zone semi rurale	3	depuis toujours ou presque	19{Done}	5	E	Je suis toujours courtois(e), même envers les gens qui sont desagreables.	8	{No}	5506	NA	NA	NA	NA	NA	NA	NA	NA	NA	NA	NA	NA		NA	NA	NA	NA	NA	NA	NA	NA	NA	NA
104	3	Licence	1	Feminin	2	En zone semi rurale	3	depuis toujours ou presque	19{Done}	5	E	Il m'arrive parfois de penser que les gens qui vivent un malheur ont tout simplement ce qu'ils meritent.	12	{No}	5900	NA	NA	NA	NA	NA	NA	NA	NA	NA	NA	NA	NA		NA	NA	NA	NA	NA	NA	NA	NA	NA	NA
104	3	Licence	1	Feminin	2	En zone semi rurale	3	depuis toujours ou presque	19{Done}	5	E	Il m'est arrive d'avoir le goût de casser quelque chose.	9	{No}	2862	NA	NA	NA	NA	NA	NA	NA	NA	NA	NA	NA	NA		NA	NA	NA	NA	NA	NA	NA	NA	NA	NA
104	3	Licence	1	Feminin	2	En zone semi rurale	3	depuis toujours ou presque	19{Done}	5	E	Je n'ai jamais dit deliberement quelque chose qui pouvait blesser quelqu'un.	13	{No}	4514	NA	NA	NA	NA	NA	NA	NA	NA	NA	NA	NA	NA		NA	NA	NA	NA	NA	NA	NA	NA	NA	NA
104	3	Licence	1	Feminin	2	En zone semi rurale	3	depuis toujours ou presque	19{Done}	5	E	Il m'est deja arriver de profiter de quelqu'un.	6	{No}	3380	NA	NA	NA	NA	NA	NA	NA	NA	NA	NA	NA	NA		NA	NA	NA	NA	NA	NA	NA	NA	NA	NA
104	3	Licence	1	Feminin	2	En zone semi rurale	3	depuis toujours ou presque	19{Done}	5	E	Je suis parfois irrite(e) si je n'arrive pas a mes fins.	2	{No}	3842	NA	NA	NA	NA	NA	NA	NA	NA	NA	NA	NA	NA		NA	NA	NA	NA	NA	NA	NA	NA	NA	NA
104	3	Licence	1	Feminin	2	En zone semi rurale	3	depuis toujours ou presque	19{Done}	5	E	J'essaie parfois de me venger plutôt que de pardonner et d'oublier.	7	{No}	2815	NA	NA	NA	NA	NA	NA	NA	NA	NA	NA	NA	NA		NA	NA	NA	NA	NA	NA	NA	NA	NA	NA
105	3	Licence	2	Masculin	2	En zone semi rurale	1	durant votre enfance	25{Done}	5	E		NA		NA	NA	NA	NA	NA	NA	NA	NA	NA	NA	NA	NA	NA	Stim/P097.jpg	NA	9	80.104	3018	5.521	2908	16.25	4006	68.229	3295
105	3	Licence	2	Masculin	2	En zone semi rurale	1	durant votre enfance	25{Done}	5	E		NA		NA	NA	NA	NA	NA	NA	NA	NA	NA	NA	NA	NA	NA	Stim/H053.jpg	NA	9	39.583	4245	59.375	3455	57.708	3316	59.375	4132
105	3	Licence	2	Masculin	2	En zone semi rurale	1	durant votre enfance	25{Done}	5	E		NA		NA	NA	NA	NA	NA	NA	NA	NA	NA	NA	NA	NA	NA	Stim/Gun 2.jpg	NA	9	15.938	4216	60.313	3127	61.146	2598	89.792	3798
105	3	Licence	2	Masculin	2	En zone semi rurale	1	durant votre enfance	25{Done}	5	E		NA		NA	NA	NA	NA	NA	NA	NA	NA	NA	NA	NA	NA	NA	Stim/P116.jpg	NA	9	99.687	2236	4.896	3993	3.229	3702	24.062	4870
105	3	Licence	2	Masculin	2	En zone semi rurale	1	durant votre enfance	25{Done}	5	E		NA		NA	NA	NA	NA	NA	NA	NA	NA	NA	NA	NA	NA	NA	Stim/P053.jpg	NA	9	98.75	3631	5.833	1712	1.25	2322	5.729	3285
105	3	Licence	2	Masculin	2	En zone semi rurale	1	durant votre enfance	25{Done}	5	E		NA		NA	NA	NA	NA	NA	NA	NA	NA	NA	NA	NA	NA	NA	Stim/H078.jpg	11	8	14.792	4258	79.271	2346	86.667	2187	76.354	2045
105	3	Licence	2	Masculin	2	En zone semi rurale	1	durant votre enfance	25{Done}	5	E		NA		NA	NA	NA	NA	NA	NA	NA	NA	NA	NA	NA	NA	NA	Stim/296.jpg	7	3	99.062	2727	0.625	2256	0.417	3649	16.979	2789
105	3	Licence	2	Masculin	2	En zone semi rurale	1	durant votre enfance	25{Done}	5	E		NA		NA	NA	NA	NA	NA	NA	NA	NA	NA	NA	NA	NA	NA	Stim/Street 5.jpg	40	1	44.688	4670	0.417	4684	5.312	1706	55.313	2183
105	3	Licence	2	Masculin	2	En zone semi rurale	1	durant votre enfance	25{Done}	5	E		NA		NA	NA	NA	NA	NA	NA	NA	NA	NA	NA	NA	NA	NA	Stim/P098.jpg	28	5	78.854	3113	0	2353	0	1373	30.104	3587
105	3	Licence	2	Masculin	2	En zone semi rurale	1	durant votre enfance	25{Done}	5	E		NA		NA	NA	NA	NA	NA	NA	NA	NA	NA	NA	NA	NA	NA	Stim/Dog 24.jpg	24	6	8.646	4972	93.958	2504	99.271	2072	88.021	1836
105	3	Licence	2	Masculin	2	En zone semi rurale	1	durant votre enfance	25{Done}	5	E		NA		NA	NA	NA	NA	NA	NA	NA	NA	NA	NA	NA	NA	NA	Stim/H100.jpg	15	8	1.563	4346	80	1912	94.792	1682	97.083	2143
105	3	Licence	2	Masculin	2	En zone semi rurale	1	durant votre enfance	25{Done}	5	E		NA		NA	NA	NA	NA	NA	NA	NA	NA	NA	NA	NA	NA	NA	Stim/Couple 8.jpg	16	7	91.25	5801	3.646	1355	3.646	1028	3.646	3964
105	3	Licence	2	Masculin	2	En zone semi rurale	1	durant votre enfance	25{Done}	5	E		NA		NA	NA	NA	NA	NA	NA	NA	NA	NA	NA	NA	NA	NA	Stim/103.jpg	3	4	7.396	2730	89.896	2578	75.313	3185	89.479	2246
105	3	Licence	2	Masculin	2	En zone semi rurale	1	durant votre enfance	25{Done}	5	E		NA		NA	NA	NA	NA	NA	NA	NA	NA	NA	NA	NA	NA	NA	Stim/Dog 12.jpg	30	5	99.479	2795	5.833	990	1.042	769	6.042	2842
105	3	Licence	2	Masculin	2	En zone semi rurale	1	durant votre enfance	25{Done}	5	E		NA		NA	NA	NA	NA	NA	NA	NA	NA	NA	NA	NA	NA	NA	Stim/Fire 11.jpg	1	4	2.083	2653	91.667	1625	91.667	718	97.812	3534
105	3	Licence	2	Masculin	2	En zone semi rurale	1	durant votre enfance	25{Done}	5	E		NA		NA	NA	NA	NA	NA	NA	NA	NA	NA	NA	NA	NA	NA	Stim/Dog 21.jpg	29	5	99.375	3959	0.833	1864	0.833	1180	1.667	2437
105	3	Licence	2	Masculin	2	En zone semi rurale	1	durant votre enfance	25{Done}	5	E		NA		NA	NA	NA	NA	NA	NA	NA	NA	NA	NA	NA	NA	NA	Stim/Garbage dump 2.jpg	2	4	0.104	2533	97.812	1355	77.5	2289	96.979	2803
105	3	Licence	2	Masculin	2	En zone semi rurale	1	durant votre enfance	25{Done}	5	E		NA		NA	NA	NA	NA	NA	NA	NA	NA	NA	NA	NA	NA	NA	Stim/176.jpg	33	2	3.958	2076	80.625	2065	62.604	2306	88.958	2203
105	3	Licence	2	Masculin	2	En zone semi rurale	1	durant votre enfance	25{Done}	5	E		NA		NA	NA	NA	NA	NA	NA	NA	NA	NA	NA	NA	NA	NA	Stim/Eating 1.jpg	18	7	90	2287	1.771	1869	0.729	425	28.75	3514
105	3	Licence	2	Masculin	2	En zone semi rurale	1	durant votre enfance	25{Done}	5	E		NA		NA	NA	NA	NA	NA	NA	NA	NA	NA	NA	NA	NA	NA	Stim/Mother 5.jpg	19	7	94.687	5783	2.083	975	2.083	463	2.188	1875
105	3	Licence	2	Masculin	2	En zone semi rurale	1	durant votre enfance	25{Done}	5	E		NA		NA	NA	NA	NA	NA	NA	NA	NA	NA	NA	NA	NA	NA	Stim/295.jpg	37	1	50	0	50	0	50	0	50	0
105	3	Licence	2	Masculin	2	En zone semi rurale	1	durant votre enfance	25{Done}	5	E		NA		NA	NA	NA	NA	NA	NA	NA	NA	NA	NA	NA	NA	NA	Stim/A091.jpg	23	6	1.979	2023	97.604	1171	97.396	1509	98.646	2729
105	3	Licence	2	Masculin	2	En zone semi rurale	1	durant votre enfance	25{Done}	5	E		NA		NA	NA	NA	NA	NA	NA	NA	NA	NA	NA	NA	NA	NA	Stim/216.jpg	31	2	7.396	3091	76.354	1559	97.5	2137	83.542	2100
105	3	Licence	2	Masculin	2	En zone semi rurale	1	durant votre enfance	25{Done}	5	E		NA		NA	NA	NA	NA	NA	NA	NA	NA	NA	NA	NA	NA	NA	Stim/P122.jpg	27	5	93.125	2997	0.833	1871	0.833	333	4.063	3552
105	3	Licence	2	Masculin	2	En zone semi rurale	1	durant votre enfance	25{Done}	5	E		NA		NA	NA	NA	NA	NA	NA	NA	NA	NA	NA	NA	NA	NA	Stim/A116.jpg	22	6	16.771	3123	83.437	1722	96.562	2358	95.417	2102
105	3	Licence	2	Masculin	2	En zone semi rurale	1	durant votre enfance	25{Done}	5	E		NA		NA	NA	NA	NA	NA	NA	NA	NA	NA	NA	NA	NA	NA	Stim/Skyscraper 2.jpg	39	1	50	0	1.771	3718	2.188	2352	50	0
105	3	Licence	2	Masculin	2	En zone semi rurale	1	durant votre enfance	25{Done}	5	E		NA		NA	NA	NA	NA	NA	NA	NA	NA	NA	NA	NA	NA	NA	Stim/Lake 2.jpg	6	3	99.792	1883	0.208	1158	0.208	770	0	2887
105	3	Licence	2	Masculin	2	En zone semi rurale	1	durant votre enfance	25{Done}	5	E		NA		NA	NA	NA	NA	NA	NA	NA	NA	NA	NA	NA	NA	NA	Stim/H064.jpg	13	8	13.958	6309	84.062	1472	89.271	955	91.458	1654
105	3	Licence	2	Masculin	2	En zone semi rurale	1	durant votre enfance	25{Done}	5	E		NA		NA	NA	NA	NA	NA	NA	NA	NA	NA	NA	NA	NA	NA	Stim/H034.jpg	12	8	11.771	2550	93.854	2474	93.542	1818	91.354	2236
105	3	Licence	2	Masculin	2	En zone semi rurale	1	durant votre enfance	25{Done}	5	E		NA		NA	NA	NA	NA	NA	NA	NA	NA	NA	NA	NA	NA	NA	Stim/Happy pose 2.jpg	20	7	93.75	5727	6.458	5719	6.458	540	96.25	3062
105	3	Licence	2	Masculin	2	En zone semi rurale	1	durant votre enfance	25{Done}	5	E		NA		NA	NA	NA	NA	NA	NA	NA	NA	NA	NA	NA	NA	NA	Stim/Destruction 8.jpg	34	2	5.625	2472	81.667	1542	73.646	3555	94.687	1559
105	3	Licence	2	Masculin	2	En zone semi rurale	1	durant votre enfance	25{Done}	5	E		NA		NA	NA	NA	NA	NA	NA	NA	NA	NA	NA	NA	NA	NA	Stim/285.jpg	36	1	50	0	10.729	2452	0.625	2407	24.167	2772
105	3	Licence	2	Masculin	2	En zone semi rurale	1	durant votre enfance	25{Done}	5	E		NA		NA	NA	NA	NA	NA	NA	NA	NA	NA	NA	NA	NA	NA	Stim/P082.jpg	26	5	99.792	3581	0.521	888	0.521	273	0.729	2763
105	3	Licence	2	Masculin	2	En zone semi rurale	1	durant votre enfance	25{Done}	5	E		NA		NA	NA	NA	NA	NA	NA	NA	NA	NA	NA	NA	NA	NA	Stim/Sidewalk 4.jpg	38	1	90.937	3707	0.833	2498	0.521	1179	2.188	1703
105	3	Licence	2	Masculin	2	En zone semi rurale	1	durant votre enfance	25{Done}	5	E		NA		NA	NA	NA	NA	NA	NA	NA	NA	NA	NA	NA	NA	NA	Stim/225.jpg	5	4	13.333	2490	74.167	3523	73.542	1556	94.792	2098
105	3	Licence	2	Masculin	2	En zone semi rurale	1	durant votre enfance	25{Done}	5	E		NA		NA	NA	NA	NA	NA	NA	NA	NA	NA	NA	NA	NA	NA	Stim/Dog 26.jpg	25	6	1.458	3288	77.5	4911	98.854	3236	93.958	4483
105	3	Licence	2	Masculin	2	En zone semi rurale	1	durant votre enfance	25{Done}	5	E		NA		NA	NA	NA	NA	NA	NA	NA	NA	NA	NA	NA	NA	NA	Stim/A115.jpg	21	6	15.313	3505	69.896	1474	89.167	1105	76.979	1837
105	3	Licence	2	Masculin	2	En zone semi rurale	1	durant votre enfance	25{Done}	5	E		NA		NA	NA	NA	NA	NA	NA	NA	NA	NA	NA	NA	NA	NA	Stim/Dancing 5.jpg	17	7	99.479	5860	41.979	1680	0.417	2717	30.104	2963
105	3	Licence	2	Masculin	2	En zone semi rurale	1	durant votre enfance	25{Done}	5	E		NA		NA	NA	NA	NA	NA	NA	NA	NA	NA	NA	NA	NA	NA	Stim/H091.jpg	14	8	1.042	3081	85.521	1702	88.229	1134	98.75	2710
105	3	Licence	2	Masculin	2	En zone semi rurale	1	durant votre enfance	25{Done}	5	E		NA		NA	NA	NA	NA	NA	NA	NA	NA	NA	NA	NA	NA	NA	Stim/266.jpg	32	2	11.042	2636	74.375	1652	67.292	4554	80.417	3039
105	3	Licence	2	Masculin	2	En zone semi rurale	1	durant votre enfance	25{Done}	5	E		NA		NA	NA	NA	NA	NA	NA	NA	NA	NA	NA	NA	NA	NA	Stim/Destruction 7.jpg	35	2	3.958	3518	65.417	4447	77.5	2436	89.687	2955
105	3	Licence	2	Masculin	2	En zone semi rurale	1	durant votre enfance	25{Done}	5	E		NA		NA	NA	NA	NA	NA	NA	NA	NA	NA	NA	NA	NA	NA	Stim/P054.jpg	9	3	99.479	2040	1.042	1923	0.625	1066	0.521	1397
105	3	Licence	2	Masculin	2	En zone semi rurale	1	durant votre enfance	25{Done}	5	E		NA		NA	NA	NA	NA	NA	NA	NA	NA	NA	NA	NA	NA	NA	Stim/P055.jpg	10	3	99.896	1785	0.521	4448	0.521	613	0.521	1978
105	3	Licence	2	Masculin	2	En zone semi rurale	1	durant votre enfance	25{Done}	5	E		NA		NA	NA	NA	NA	NA	NA	NA	NA	NA	NA	NA	NA	NA	Stim/218.jpg	4	4	18.229	2692	69.688	2037	71.771	1932	77.708	1770
105	3	Licence	2	Masculin	2	En zone semi rurale	1	durant votre enfance	25{Done}	5	E		NA		NA	NA	NA	NA	NA	NA	NA	NA	NA	NA	NA	NA	NA	Stim/P067.jpg	8	3	99.792	2614	0.521	1777	0.521	461	0	2478
105	3	Licence	2	Masculin	2	En zone semi rurale	1	durant votre enfance	25{Done}	5	E	Ca me rend triste de voir les forets detruites pour l'agriculture	NA		NA	NA	NA	NA	NA	NA	NA	11	5	4172	NA	NA	NA		NA	NA	NA	NA	NA	NA	NA	NA	NA	NA
105	3	Licence	2	Masculin	2	En zone semi rurale	1	durant votre enfance	25{Done}	5	E	Un couple marie devrait pouvoir avoir autant d'enfants qu'il le souhaite, du moment qu'il peut subvenir correctement a leurs besoins	NA		NA	NA	NA	NA	NA	NA	NA	12	5	7459	NA	NA	NA		NA	NA	NA	NA	NA	NA	NA	NA	NA	NA
105	3	Licence	2	Masculin	2	En zone semi rurale	1	durant votre enfance	25{Done}	5	E	Nous devons garder les lacs et les rivieres propres pour proteger l'environnement, et non pour permettre aux gens de profiter des sports nautiques	NA		NA	NA	NA	NA	NA	NA	NA	4	7	6669	NA	NA	NA		NA	NA	NA	NA	NA	NA	NA	NA	NA	NA
105	3	Licence	2	Masculin	2	En zone semi rurale	1	durant votre enfance	25{Done}	5	E	Je ne suis pas le genre de personne qui fait des efforts pour economiser les ressources naturelles	NA		NA	NA	NA	NA	NA	NA	NA	8	2	7949	NA	NA	NA		NA	NA	NA	NA	NA	NA	NA	NA	NA	NA
105	3	Licence	2	Masculin	2	En zone semi rurale	1	durant votre enfance	25{Done}	5	E	Les êtres humains exploitent trop l'environnement	NA		NA	NA	NA	NA	NA	NA	NA	6	6	2730	NA	NA	NA		NA	NA	NA	NA	NA	NA	NA	NA	NA	NA
105	3	Licence	2	Masculin	2	En zone semi rurale	1	durant votre enfance	25{Done}	5	E	La science moderne resoudra nos problemes environnementaux	NA		NA	NA	NA	NA	NA	NA	NA	5	6	6560	NA	NA	NA		NA	NA	NA	NA	NA	NA	NA	NA	NA	NA
105	3	Licence	2	Masculin	2	En zone semi rurale	1	durant votre enfance	25{Done}	5	E	Je suis oppose a l'idee du controle et de la regulation de l'utilisation des matieres premieres par les gouvernements dans le but de les faire durer plus longtemps	NA		NA	NA	NA	NA	NA	NA	NA	2	1	8192	NA	NA	NA		NA	NA	NA	NA	NA	NA	NA	NA	NA	NA
105	3	Licence	2	Masculin	2	En zone semi rurale	1	durant votre enfance	25{Done}	5	E	Proteger l'environnement est plus important que proteger l'emploi des gens	NA		NA	NA	NA	NA	NA	NA	NA	10	7	4573	NA	NA	NA		NA	NA	NA	NA	NA	NA	NA	NA	NA	NA
105	3	Licence	2	Masculin	2	En zone semi rurale	1	durant votre enfance	25{Done}	5	E	Je prefere un jardin sauvage et naturel a un jardin soigne et bien ordonne	NA		NA	NA	NA	NA	NA	NA	NA	7	7	7518	NA	NA	NA		NA	NA	NA	NA	NA	NA	NA	NA	NA	NA
105	3	Licence	2	Masculin	2	En zone semi rurale	1	durant votre enfance	25{Done}	5	E	L'être humain a ete cree ou a evolue pour dominer le reste de la nature	NA		NA	NA	NA	NA	NA	NA	NA	9	1	4315	NA	NA	NA		NA	NA	NA	NA	NA	NA	NA	NA	NA	NA
105	3	Licence	2	Masculin	2	En zone semi rurale	1	durant votre enfance	25{Done}	5	E	J'aimerais rejoindre et participer activement a un groupe ecologiste	NA		NA	NA	NA	NA	NA	NA	NA	3	4	2739	NA	NA	NA		NA	NA	NA	NA	NA	NA	NA	NA	NA	NA
105	3	Licence	2	Masculin	2	En zone semi rurale	1	durant votre enfance	25{Done}	5	E	Je trouve que passer du temps dans la nature est ennuyeux	NA		NA	NA	NA	NA	NA	NA	NA	1	1	3227	NA	NA	NA		NA	NA	NA	NA	NA	NA	NA	NA	NA	NA
105	3	Licence	2	Masculin	2	En zone semi rurale	1	durant votre enfance	25{Done}	5	E	J'utilise les transports publics quand je peux	NA		NA	NA	NA	NA	NA	NA	NA	NA	NA	NA	10	7	2555		NA	NA	NA	NA	NA	NA	NA	NA	NA	NA
105	3	Licence	2	Masculin	2	En zone semi rurale	1	durant votre enfance	25{Done}	5	E	Je fais des trajets a pied ou a velo	NA		NA	NA	NA	NA	NA	NA	NA	NA	NA	NA	12	7	1547		NA	NA	NA	NA	NA	NA	NA	NA	NA	NA
105	3	Licence	2	Masculin	2	En zone semi rurale	1	durant votre enfance	25{Done}	5	E	J'eteins la lumiere en quittant une piece	NA		NA	NA	NA	NA	NA	NA	NA	NA	NA	NA	6	7	1673		NA	NA	NA	NA	NA	NA	NA	NA	NA	NA
105	3	Licence	2	Masculin	2	En zone semi rurale	1	durant votre enfance	25{Done}	5	E	Je prends ma voiture/moto/scooter pour des trajets courts	NA		NA	NA	NA	NA	NA	NA	NA	NA	NA	NA	11	1	2408		NA	NA	NA	NA	NA	NA	NA	NA	NA	NA
105	3	Licence	2	Masculin	2	En zone semi rurale	1	durant votre enfance	25{Done}	5	E	J'achete des produits qui ne sont pas de saison	NA		NA	NA	NA	NA	NA	NA	NA	NA	NA	NA	8	3	9109		NA	NA	NA	NA	NA	NA	NA	NA	NA	NA
105	3	Licence	2	Masculin	2	En zone semi rurale	1	durant votre enfance	25{Done}	5	E	Je mange des produits locaux	NA		NA	NA	NA	NA	NA	NA	NA	NA	NA	NA	7	1	5134		NA	NA	NA	NA	NA	NA	NA	NA	NA	NA
105	3	Licence	2	Masculin	2	En zone semi rurale	1	durant votre enfance	25{Done}	5	E	J'achete des produits les moins polluants possible	NA		NA	NA	NA	NA	NA	NA	NA	NA	NA	NA	1	5	3722		NA	NA	NA	NA	NA	NA	NA	NA	NA	NA
105	3	Licence	2	Masculin	2	En zone semi rurale	1	durant votre enfance	25{Done}	5	E	Je trie mes dechets	NA		NA	NA	NA	NA	NA	NA	NA	NA	NA	NA	4	7	1606		NA	NA	NA	NA	NA	NA	NA	NA	NA	NA
105	3	Licence	2	Masculin	2	En zone semi rurale	1	durant votre enfance	25{Done}	5	E	Je choisis des produits a partir de materiaux recycles	NA		NA	NA	NA	NA	NA	NA	NA	NA	NA	NA	2	6	3559		NA	NA	NA	NA	NA	NA	NA	NA	NA	NA
105	3	Licence	2	Masculin	2	En zone semi rurale	1	durant votre enfance	25{Done}	5	E	J'achete des plats deja cuisines	NA		NA	NA	NA	NA	NA	NA	NA	NA	NA	NA	9	2	2947		NA	NA	NA	NA	NA	NA	NA	NA	NA	NA
105	3	Licence	2	Masculin	2	En zone semi rurale	1	durant votre enfance	25{Done}	5	E	Lorsqu'il n'y a pas de poubelle a proximite je garde mes dechets (chewing-gum, megots, mouchoirs, capsules...) sur moi	NA		NA	NA	NA	NA	NA	NA	NA	NA	NA	NA	5	7	5679		NA	NA	NA	NA	NA	NA	NA	NA	NA	NA
105	3	Licence	2	Masculin	2	En zone semi rurale	1	durant votre enfance	25{Done}	5	E	J'achete des produits bio	NA		NA	NA	NA	NA	NA	NA	NA	NA	NA	NA	3	5	3237		NA	NA	NA	NA	NA	NA	NA	NA	NA	NA
105	3	Licence	2	Masculin	2	En zone semi rurale	1	durant votre enfance	25{Done}	5	E	Je peux tres facilement me mettre a la place des animaux et des plantes qui souffrent.	NA		NA	NA	NA	NA	4	6	4271	NA	NA	NA	NA	NA	NA		NA	NA	NA	NA	NA	NA	NA	NA	NA	NA
105	3	Licence	2	Masculin	2	En zone semi rurale	1	durant votre enfance	25{Done}	5	E	Je ressens de la tendresse et de l'inquietude pour les animaux et les plantes qui souffrent.	NA		NA	NA	NA	NA	7	5	4150	NA	NA	NA	NA	NA	NA		NA	NA	NA	NA	NA	NA	NA	NA	NA	NA
105	3	Licence	2	Masculin	2	En zone semi rurale	1	durant votre enfance	25{Done}	5	E	Je me sens concerne.e par ce qu'eprouvent les animaux et les vegetaux qui souffrent.	NA		NA	NA	NA	NA	2	5	2257	NA	NA	NA	NA	NA	NA		NA	NA	NA	NA	NA	NA	NA	NA	NA	NA
105	3	Licence	2	Masculin	2	En zone semi rurale	1	durant votre enfance	25{Done}	5	E	Je ressens de la tendresse et de l'inquietude pour les animaux et les plantes qui souffrent.	NA		NA	NA	NA	NA	6	5	3836	NA	NA	NA	NA	NA	NA		NA	NA	NA	NA	NA	NA	NA	NA	NA	NA
105	3	Licence	2	Masculin	2	En zone semi rurale	1	durant votre enfance	25{Done}	5	E	Je ressens ce que les animaux et les plantes qui souffrent ressentent.	NA		NA	NA	NA	NA	8	5	2302	NA	NA	NA	NA	NA	NA		NA	NA	NA	NA	NA	NA	NA	NA	NA	NA
105	3	Licence	2	Masculin	2	En zone semi rurale	1	durant votre enfance	25{Done}	5	E	Quand je vois des animaux ou des vegetaux qui souffrent, j'imagine ce que je ressentirais a leur place.	NA		NA	NA	NA	NA	1	7	4634	NA	NA	NA	NA	NA	NA		NA	NA	NA	NA	NA	NA	NA	NA	NA	NA
105	3	Licence	2	Masculin	2	En zone semi rurale	1	durant votre enfance	25{Done}	5	E	J'ai parfois l'impression d'être l'un des animaux ou l'un des vegetaux qui souffrent.	NA		NA	NA	NA	NA	3	3	7326	NA	NA	NA	NA	NA	NA		NA	NA	NA	NA	NA	NA	NA	NA	NA	NA
105	3	Licence	2	Masculin	2	En zone semi rurale	1	durant votre enfance	25{Done}	5	E	J'essaie de comprendre ce que ressentent les animaux et les plantes qui souffrent en imaginant leur point de vue.	NA		NA	NA	NA	NA	5	7	5542	NA	NA	NA	NA	NA	NA		NA	NA	NA	NA	NA	NA	NA	NA	NA	NA
105	3	Licence	2	Masculin	2	En zone semi rurale	1	durant votre enfance	25{Done}	5	E	Je ressens la douleur des animaux et des plantes qui souffrent.	NA		NA	NA	NA	NA	9	4	5111	NA	NA	NA	NA	NA	NA		NA	NA	NA	NA	NA	NA	NA	NA	NA	NA
105	3	Licence	2	Masculin	2	En zone semi rurale	1	durant votre enfance	25{Done}	5	E	J'eprouve de la compassion pour les animaux et les plantes qui souffrent.	NA		NA	NA	NA	NA	10	5	2013	NA	NA	NA	NA	NA	NA		NA	NA	NA	NA	NA	NA	NA	NA	NA	NA
105	3	Licence	2	Masculin	2	En zone semi rurale	1	durant votre enfance	25{Done}	5	E	J'ai de la difficulte a dire quand quelqu'un est triste	NA		NA	12	1	4256	NA	NA	NA	NA	NA	NA	NA	NA	NA		NA	NA	NA	NA	NA	NA	NA	NA	NA	NA
105	3	Licence	2	Masculin	2	En zone semi rurale	1	durant votre enfance	25{Done}	5	E	Je peux generalement predire comment quelqu'un va se sentir	NA		NA	7	4	3173	NA	NA	NA	NA	NA	NA	NA	NA	NA		NA	NA	NA	NA	NA	NA	NA	NA	NA	NA
105	3	Licence	2	Masculin	2	En zone semi rurale	1	durant votre enfance	25{Done}	5	E	Je comprends generalement pourquoi les gens se sentent comme ils se sentent	NA		NA	4	4	4338	NA	NA	NA	NA	NA	NA	NA	NA	NA		NA	NA	NA	NA	NA	NA	NA	NA	NA	NA
105	3	Licence	2	Masculin	2	En zone semi rurale	1	durant votre enfance	25{Done}	5	E	Je peux generalement deviner ce qui met quelqu'un en colere	NA		NA	10	4	2875	NA	NA	NA	NA	NA	NA	NA	NA	NA		NA	NA	NA	NA	NA	NA	NA	NA	NA	NA
105	3	Licence	2	Masculin	2	En zone semi rurale	1	durant votre enfance	25{Done}	5	E	J'aime faire se sentir les autres mal a l'aise	NA		NA	30	4	2622	NA	NA	NA	NA	NA	NA	NA	NA	NA		NA	NA	NA	NA	NA	NA	NA	NA	NA	NA
105	3	Licence	2	Masculin	2	En zone semi rurale	1	durant votre enfance	25{Done}	5	E	Je peux dire quand quelqu'un a peur	NA		NA	2	4	2517	NA	NA	NA	NA	NA	NA	NA	NA	NA		NA	NA	NA	NA	NA	NA	NA	NA	NA	NA
105	3	Licence	2	Masculin	2	En zone semi rurale	1	durant votre enfance	25{Done}	5	E	Je prends plaisir a faire en sorte que les autres se sentent stupides	NA		NA	31	1	4538	NA	NA	NA	NA	NA	NA	NA	NA	NA		NA	NA	NA	NA	NA	NA	NA	NA	NA	NA
105	3	Licence	2	Masculin	2	En zone semi rurale	1	durant votre enfance	25{Done}	5	E	C'est evident quand les gens font semblant d'être heureux	NA		NA	3	4	4435	NA	NA	NA	NA	NA	NA	NA	NA	NA		NA	NA	NA	NA	NA	NA	NA	NA	NA	NA
105	3	Licence	2	Masculin	2	En zone semi rurale	1	durant votre enfance	25{Done}	5	E	Ca me fait sentir bien d'aider quelqu'un dans le besoin	NA		NA	13	4	3030	NA	NA	NA	NA	NA	NA	NA	NA	NA		NA	NA	NA	NA	NA	NA	NA	NA	NA	NA
105	3	Licence	2	Masculin	2	En zone semi rurale	1	durant votre enfance	25{Done}	5	E	Je me sens affreux(se) quand je blesse les sentiments de quelqu'un	NA		NA	19	5	3095	NA	NA	NA	NA	NA	NA	NA	NA	NA		NA	NA	NA	NA	NA	NA	NA	NA	NA	NA
105	3	Licence	2	Masculin	2	En zone semi rurale	1	durant votre enfance	25{Done}	5	E	Je peux dire quand les gens sont sur le point de perdre leur sang-froid	NA		NA	6	4	3395	NA	NA	NA	NA	NA	NA	NA	NA	NA		NA	NA	NA	NA	NA	NA	NA	NA	NA	NA
105	3	Licence	2	Masculin	2	En zone semi rurale	1	durant votre enfance	25{Done}	5	E	Je me fous que les autres se sentent heureux	NA		NA	16	2	9898	NA	NA	NA	NA	NA	NA	NA	NA	NA		NA	NA	NA	NA	NA	NA	NA	NA	NA	NA
105	3	Licence	2	Masculin	2	En zone semi rurale	1	durant votre enfance	25{Done}	5	E	Je ne suis pas bon pour comprendre les emotions des autres	NA		NA	9	2	2983	NA	NA	NA	NA	NA	NA	NA	NA	NA		NA	NA	NA	NA	NA	NA	NA	NA	NA	NA
105	3	Licence	2	Masculin	2	En zone semi rurale	1	durant votre enfance	25{Done}	5	E	Quand mes amis se mettent en colere, j'ai souvent le goût de rire	NA		NA	32	1	6387	NA	NA	NA	NA	NA	NA	NA	NA	NA		NA	NA	NA	NA	NA	NA	NA	NA	NA	NA
105	3	Licence	2	Masculin	2	En zone semi rurale	1	durant votre enfance	25{Done}	5	E	Je prends plaisir a rendre les autres heureux	NA		NA	23	4	2527	NA	NA	NA	NA	NA	NA	NA	NA	NA		NA	NA	NA	NA	NA	NA	NA	NA	NA	NA
105	3	Licence	2	Masculin	2	En zone semi rurale	1	durant votre enfance	25{Done}	5	E	J'ai de la difficulte a determiner ce qu'une autre personne ressent	NA		NA	5	2	5739	NA	NA	NA	NA	NA	NA	NA	NA	NA		NA	NA	NA	NA	NA	NA	NA	NA	NA	NA
105	3	Licence	2	Masculin	2	En zone semi rurale	1	durant votre enfance	25{Done}	5	E	Je pense que c'est amusant de malmener les gens une fois de temps en temps	NA		NA	25	1	2625	NA	NA	NA	NA	NA	NA	NA	NA	NA		NA	NA	NA	NA	NA	NA	NA	NA	NA	NA
105	3	Licence	2	Masculin	2	En zone semi rurale	1	durant votre enfance	25{Done}	5	E	Des gens m'ont deja dit que j'etais insensible	NA		NA	24	1	3575	NA	NA	NA	NA	NA	NA	NA	NA	NA		NA	NA	NA	NA	NA	NA	NA	NA	NA	NA
105	3	Licence	2	Masculin	2	En zone semi rurale	1	durant votre enfance	25{Done}	5	E	Si je pouvais m'en tirer sans consequence, il y a des gens que je prendrais plaisir a blesser	NA		NA	35	1	4681	NA	NA	NA	NA	NA	NA	NA	NA	NA		NA	NA	NA	NA	NA	NA	NA	NA	NA	NA
105	3	Licence	2	Masculin	2	En zone semi rurale	1	durant votre enfance	25{Done}	5	E	Parfois, il est amusant de voir les gens se faire humilier	NA		NA	34	1	2005	NA	NA	NA	NA	NA	NA	NA	NA	NA		NA	NA	NA	NA	NA	NA	NA	NA	NA	NA
105	3	Licence	2	Masculin	2	En zone semi rurale	1	durant votre enfance	25{Done}	5	E	J'ai de la difficulte a lire les emotions des autres	NA		NA	1	2	5474	NA	NA	NA	NA	NA	NA	NA	NA	NA		NA	NA	NA	NA	NA	NA	NA	NA	NA	NA
105	3	Licence	2	Masculin	2	En zone semi rurale	1	durant votre enfance	25{Done}	5	E	J'admets que je prends plaisir a irriter les gens	NA		NA	36	4	5677	NA	NA	NA	NA	NA	NA	NA	NA	NA		NA	NA	NA	NA	NA	NA	NA	NA	NA	NA
105	3	Licence	2	Masculin	2	En zone semi rurale	1	durant votre enfance	25{Done}	5	E	Je ne m'inquiete pas trop de blesser les sentiments des gens	NA		NA	15	1	3138	NA	NA	NA	NA	NA	NA	NA	NA	NA		NA	NA	NA	NA	NA	NA	NA	NA	NA	NA
105	3	Licence	2	Masculin	2	En zone semi rurale	1	durant votre enfance	25{Done}	5	E	Les gens de bonne humeur me degoûtent	NA		NA	29	1	2284	NA	NA	NA	NA	NA	NA	NA	NA	NA		NA	NA	NA	NA	NA	NA	NA	NA	NA	NA
105	3	Licence	2	Masculin	2	En zone semi rurale	1	durant votre enfance	25{Done}	5	E	Parfois, je prends plaisir a voir les gens pleurer	NA		NA	33	1	2658	NA	NA	NA	NA	NA	NA	NA	NA	NA		NA	NA	NA	NA	NA	NA	NA	NA	NA	NA
105	3	Licence	2	Masculin	2	En zone semi rurale	1	durant votre enfance	25{Done}	5	E	J'aime regarder les gens se mettre en colere	NA		NA	26	2	12080	NA	NA	NA	NA	NA	NA	NA	NA	NA		NA	NA	NA	NA	NA	NA	NA	NA	NA	NA
105	3	Licence	2	Masculin	2	En zone semi rurale	1	durant votre enfance	25{Done}	5	E	Je m'en fous si les gens se sentent deprimes	NA		NA	17	2	4939	NA	NA	NA	NA	NA	NA	NA	NA	NA		NA	NA	NA	NA	NA	NA	NA	NA	NA	NA
105	3	Licence	2	Masculin	2	En zone semi rurale	1	durant votre enfance	25{Done}	5	E	Je deviens excite lorsque je donne a quelqu'un un cadeau que je pense qu'il va aimer	NA		NA	14	5	9258	NA	NA	NA	NA	NA	NA	NA	NA	NA		NA	NA	NA	NA	NA	NA	NA	NA	NA	NA
105	3	Licence	2	Masculin	2	En zone semi rurale	1	durant votre enfance	25{Done}	5	E	Je prends plaisir a voir des inconnus prendre peur	NA		NA	27	2	3920	NA	NA	NA	NA	NA	NA	NA	NA	NA		NA	NA	NA	NA	NA	NA	NA	NA	NA	NA
105	3	Licence	2	Masculin	2	En zone semi rurale	1	durant votre enfance	25{Done}	5	E	Je peux generalement dire comment les gens se sentent	NA		NA	8	3	3551	NA	NA	NA	NA	NA	NA	NA	NA	NA		NA	NA	NA	NA	NA	NA	NA	NA	NA	NA
105	3	Licence	2	Masculin	2	En zone semi rurale	1	durant votre enfance	25{Done}	5	E	Si je vois que je suis en train de faire du mal a quelqu'un, je vais m'arrêter rapidement	NA		NA	21	2	6206	NA	NA	NA	NA	NA	NA	NA	NA	NA		NA	NA	NA	NA	NA	NA	NA	NA	NA	NA
105	3	Licence	2	Masculin	2	En zone semi rurale	1	durant votre enfance	25{Done}	5	E	Quand mes amis ont du bon temps, je deviens souvent en colere	NA		NA	28	1	3516	NA	NA	NA	NA	NA	NA	NA	NA	NA		NA	NA	NA	NA	NA	NA	NA	NA	NA	NA
105	3	Licence	2	Masculin	2	En zone semi rurale	1	durant votre enfance	25{Done}	5	E	Les malheurs des autres ne me derangent pas beaucoup	NA		NA	20	3	6711	NA	NA	NA	NA	NA	NA	NA	NA	NA		NA	NA	NA	NA	NA	NA	NA	NA	NA	NA
105	3	Licence	2	Masculin	2	En zone semi rurale	1	durant votre enfance	25{Done}	5	E	J'essaie souvent d'aider les gens a se sentir mieux quand ils sont bouleverses	NA		NA	22	4	5781	NA	NA	NA	NA	NA	NA	NA	NA	NA		NA	NA	NA	NA	NA	NA	NA	NA	NA	NA
105	3	Licence	2	Masculin	2	En zone semi rurale	1	durant votre enfance	25{Done}	5	E	Les sentiments des autres ne me derangent pas du tout	NA		NA	18	1	3678	NA	NA	NA	NA	NA	NA	NA	NA	NA		NA	NA	NA	NA	NA	NA	NA	NA	NA	NA
105	3	Licence	2	Masculin	2	En zone semi rurale	1	durant votre enfance	25{Done}	5	E	Les gens n'ont pas besoin de me le dire lorsqu'ils sont tristes, je le vois dans leur visage	NA		NA	11	4	6656	NA	NA	NA	NA	NA	NA	NA	NA	NA		NA	NA	NA	NA	NA	NA	NA	NA	NA	NA
105	3	Licence	2	Masculin	2	En zone semi rurale	1	durant votre enfance	25{Done}	5	E	J'essaie parfois de me venger plutôt que de pardonner et d'oublier.	7	{No}	8880	NA	NA	NA	NA	NA	NA	NA	NA	NA	NA	NA	NA		NA	NA	NA	NA	NA	NA	NA	NA	NA	NA
105	3	Licence	2	Masculin	2	En zone semi rurale	1	durant votre enfance	25{Done}	5	E	Je suis toujours courtois(e), même envers les gens qui sont desagreables.	8	{Yes}	3619	NA	NA	NA	NA	NA	NA	NA	NA	NA	NA	NA	NA		NA	NA	NA	NA	NA	NA	NA	NA	NA	NA
105	3	Licence	2	Masculin	2	En zone semi rurale	1	durant votre enfance	25{Done}	5	E	Je suis parfois irrite(e) si je n'arrive pas a mes fins.	2	{Yes}	2472	NA	NA	NA	NA	NA	NA	NA	NA	NA	NA	NA	NA		NA	NA	NA	NA	NA	NA	NA	NA	NA	NA
105	3	Licence	2	Masculin	2	En zone semi rurale	1	durant votre enfance	25{Done}	5	E	Il m'est deja arriver de profiter de quelqu'un.	6	{Yes}	1827	NA	NA	NA	NA	NA	NA	NA	NA	NA	NA	NA	NA		NA	NA	NA	NA	NA	NA	NA	NA	NA	NA
105	3	Licence	2	Masculin	2	En zone semi rurale	1	durant votre enfance	25{Done}	5	E	Il m'est arrive d'avoir le goût de casser quelque chose.	9	{Yes}	3120	NA	NA	NA	NA	NA	NA	NA	NA	NA	NA	NA	NA		NA	NA	NA	NA	NA	NA	NA	NA	NA	NA
105	3	Licence	2	Masculin	2	En zone semi rurale	1	durant votre enfance	25{Done}	5	E	Je me rappelle avoir deja fait semblant d'être malade pour echapper a une situation.	5	{Yes}	2554	NA	NA	NA	NA	NA	NA	NA	NA	NA	NA	NA	NA		NA	NA	NA	NA	NA	NA	NA	NA	NA	NA
105	3	Licence	2	Masculin	2	En zone semi rurale	1	durant votre enfance	25{Done}	5	E	J'aime faire des commerages quelques fois.	3	{Yes}	2106	NA	NA	NA	NA	NA	NA	NA	NA	NA	NA	NA	NA		NA	NA	NA	NA	NA	NA	NA	NA	NA	NA
105	3	Licence	2	Masculin	2	En zone semi rurale	1	durant votre enfance	25{Done}	5	E	Je n'ai jamais vraiment deteste quelqu'un.	1	{Yes}	3900	NA	NA	NA	NA	NA	NA	NA	NA	NA	NA	NA	NA		NA	NA	NA	NA	NA	NA	NA	NA	NA	NA
105	3	Licence	2	Masculin	2	En zone semi rurale	1	durant votre enfance	25{Done}	5	E	Quelques fois, j'ai eu envie de me rebeller contre des gens qui exercent l'autorite même si je savais qu'ils avaient raison.	4	{Yes}	5205	NA	NA	NA	NA	NA	NA	NA	NA	NA	NA	NA	NA		NA	NA	NA	NA	NA	NA	NA	NA	NA	NA
105	3	Licence	2	Masculin	2	En zone semi rurale	1	durant votre enfance	25{Done}	5	E	Il m'arrive parfois de penser que les gens qui vivent un malheur ont tout simplement ce qu'ils meritent.	12	{Yes}	6147	NA	NA	NA	NA	NA	NA	NA	NA	NA	NA	NA	NA		NA	NA	NA	NA	NA	NA	NA	NA	NA	NA
105	3	Licence	2	Masculin	2	En zone semi rurale	1	durant votre enfance	25{Done}	5	E	Je n'ai jamais ete contrarie(e) lorsque des gens ont exprime des idees tres differentes des miennes.	10	{No}	7715	NA	NA	NA	NA	NA	NA	NA	NA	NA	NA	NA	NA		NA	NA	NA	NA	NA	NA	NA	NA	NA	NA
105	3	Licence	2	Masculin	2	En zone semi rurale	1	durant votre enfance	25{Done}	5	E	Il m'est arrive d'être assez jaloux(se) du bonheur des autres.	11	{Yes}	2141	NA	NA	NA	NA	NA	NA	NA	NA	NA	NA	NA	NA		NA	NA	NA	NA	NA	NA	NA	NA	NA	NA
105	3	Licence	2	Masculin	2	En zone semi rurale	1	durant votre enfance	25{Done}	5	E	Je n'ai jamais dit deliberement quelque chose qui pouvait blesser quelqu'un.	13	{No}	7262	NA	NA	NA	NA	NA	NA	NA	NA	NA	NA	NA	NA		NA	NA	NA	NA	NA	NA	NA	NA	NA	NA
106	3	Licence	2	Masculin	2	En zone semi rurale	3	depuis toujours ou presque	20{Done}	5	E		NA		NA	NA	NA	NA	NA	NA	NA	NA	NA	NA	NA	NA	NA	Stim/P097.jpg	NA	9	100	4689	0	6593	0	4633	63.646	15362
106	3	Licence	2	Masculin	2	En zone semi rurale	3	depuis toujours ou presque	20{Done}	5	E		NA		NA	NA	NA	NA	NA	NA	NA	NA	NA	NA	NA	NA	NA	Stim/H053.jpg	NA	9	26.979	10214	54.479	15023	57.292	8391	73.646	15268
106	3	Licence	2	Masculin	2	En zone semi rurale	3	depuis toujours ou presque	20{Done}	5	E		NA		NA	NA	NA	NA	NA	NA	NA	NA	NA	NA	NA	NA	NA	Stim/Gun 2.jpg	NA	9	0.729	6114	63.021	10275	76.667	6873	61.979	7147
106	3	Licence	2	Masculin	2	En zone semi rurale	3	depuis toujours ou presque	20{Done}	5	E		NA		NA	NA	NA	NA	NA	NA	NA	NA	NA	NA	NA	NA	NA	Stim/P053.jpg	NA	9	100	8184	0	9255	0	3726	39.479	6124
106	3	Licence	2	Masculin	2	En zone semi rurale	3	depuis toujours ou presque	20{Done}	5	E		NA		NA	NA	NA	NA	NA	NA	NA	NA	NA	NA	NA	NA	NA	Stim/P116.jpg	NA	9	100	5024	0	7476	0.208	4141	32.812	3840
106	3	Licence	2	Masculin	2	En zone semi rurale	3	depuis toujours ou presque	20{Done}	5	E		NA		NA	NA	NA	NA	NA	NA	NA	NA	NA	NA	NA	NA	NA	Stim/H078.jpg	11	8	0	7756	100	6438	100	5041	75	7979
106	3	Licence	2	Masculin	2	En zone semi rurale	3	depuis toujours ou presque	20{Done}	5	E		NA		NA	NA	NA	NA	NA	NA	NA	NA	NA	NA	NA	NA	NA	Stim/A116.jpg	22	6	0	5189	100	4142	100	5976	73.021	4293
106	3	Licence	2	Masculin	2	En zone semi rurale	3	depuis toujours ou presque	20{Done}	5	E		NA		NA	NA	NA	NA	NA	NA	NA	NA	NA	NA	NA	NA	NA	Stim/Sidewalk 4.jpg	38	1	100	4209	0	4207	0	4117	27.083	8590
106	3	Licence	2	Masculin	2	En zone semi rurale	3	depuis toujours ou presque	20{Done}	5	E		NA		NA	NA	NA	NA	NA	NA	NA	NA	NA	NA	NA	NA	NA	Stim/A091.jpg	23	6	0	5500	100	7646	100	5850	73.438	4365
106	3	Licence	2	Masculin	2	En zone semi rurale	3	depuis toujours ou presque	20{Done}	5	E		NA		NA	NA	NA	NA	NA	NA	NA	NA	NA	NA	NA	NA	NA	Stim/Mother 5.jpg	19	7	98.125	4499	0	5993	0	4364	22.083	9334
106	3	Licence	2	Masculin	2	En zone semi rurale	3	depuis toujours ou presque	20{Done}	5	E		NA		NA	NA	NA	NA	NA	NA	NA	NA	NA	NA	NA	NA	NA	Stim/A115.jpg	21	6	0	4352	99.375	7223	99.167	5132	77.5	4981
106	3	Licence	2	Masculin	2	En zone semi rurale	3	depuis toujours ou presque	20{Done}	5	E		NA		NA	NA	NA	NA	NA	NA	NA	NA	NA	NA	NA	NA	NA	Stim/Skyscraper 2.jpg	39	1	71.875	8690	18.229	8181	0	4852	24.167	6143
106	3	Licence	2	Masculin	2	En zone semi rurale	3	depuis toujours ou presque	20{Done}	5	E		NA		NA	NA	NA	NA	NA	NA	NA	NA	NA	NA	NA	NA	NA	Stim/Eating 1.jpg	18	7	75.833	11016	0	4862	0	4495	32.812	4701
106	3	Licence	2	Masculin	2	En zone semi rurale	3	depuis toujours ou presque	20{Done}	5	E		NA		NA	NA	NA	NA	NA	NA	NA	NA	NA	NA	NA	NA	NA	Stim/266.jpg	32	2	0.417	7197	92.187	5111	80.104	9650	74.167	6139
106	3	Licence	2	Masculin	2	En zone semi rurale	3	depuis toujours ou presque	20{Done}	5	E		NA		NA	NA	NA	NA	NA	NA	NA	NA	NA	NA	NA	NA	NA	Stim/H100.jpg	15	8	0.937	6635	78.333	6701	100	7401	70.208	4688
106	3	Licence	2	Masculin	2	En zone semi rurale	3	depuis toujours ou presque	20{Done}	5	E		NA		NA	NA	NA	NA	NA	NA	NA	NA	NA	NA	NA	NA	NA	Stim/Dog 24.jpg	24	6	0	4712	99.896	6803	100	5420	80.937	3064
106	3	Licence	2	Masculin	2	En zone semi rurale	3	depuis toujours ou presque	20{Done}	5	E		NA		NA	NA	NA	NA	NA	NA	NA	NA	NA	NA	NA	NA	NA	Stim/Fire 11.jpg	1	4	6.354	6055	88.437	13961	99.792	3516	76.562	5097
106	3	Licence	2	Masculin	2	En zone semi rurale	3	depuis toujours ou presque	20{Done}	5	E		NA		NA	NA	NA	NA	NA	NA	NA	NA	NA	NA	NA	NA	NA	Stim/Street 5.jpg	40	1	71.667	5835	30.729	3598	24.167	5471	28.75	8093
106	3	Licence	2	Masculin	2	En zone semi rurale	3	depuis toujours ou presque	20{Done}	5	E		NA		NA	NA	NA	NA	NA	NA	NA	NA	NA	NA	NA	NA	NA	Stim/Garbage dump 2.jpg	2	4	0	6865	64.063	4212	69.792	4232	61.979	5488
106	3	Licence	2	Masculin	2	En zone semi rurale	3	depuis toujours ou presque	20{Done}	5	E		NA		NA	NA	NA	NA	NA	NA	NA	NA	NA	NA	NA	NA	NA	Stim/Destruction 8.jpg	34	2	0	5820	61.458	5893	62.292	6450	59.688	3734
106	3	Licence	2	Masculin	2	En zone semi rurale	3	depuis toujours ou presque	20{Done}	5	E		NA		NA	NA	NA	NA	NA	NA	NA	NA	NA	NA	NA	NA	NA	Stim/P082.jpg	26	5	100	8325	5.104	5640	0	9911	20.937	5945
106	3	Licence	2	Masculin	2	En zone semi rurale	3	depuis toujours ou presque	20{Done}	5	E		NA		NA	NA	NA	NA	NA	NA	NA	NA	NA	NA	NA	NA	NA	Stim/H064.jpg	13	8	0	3892	99.896	5823	100	3442	93.021	3885
106	3	Licence	2	Masculin	2	En zone semi rurale	3	depuis toujours ou presque	20{Done}	5	E		NA		NA	NA	NA	NA	NA	NA	NA	NA	NA	NA	NA	NA	NA	Stim/P098.jpg	28	5	83.333	10262	25.937	5139	0	4280	29.479	3232
106	3	Licence	2	Masculin	2	En zone semi rurale	3	depuis toujours ou presque	20{Done}	5	E		NA		NA	NA	NA	NA	NA	NA	NA	NA	NA	NA	NA	NA	NA	Stim/295.jpg	37	1	61.875	7150	0	4945	0	3922	31.25	5461
106	3	Licence	2	Masculin	2	En zone semi rurale	3	depuis toujours ou presque	20{Done}	5	E		NA		NA	NA	NA	NA	NA	NA	NA	NA	NA	NA	NA	NA	NA	Stim/176.jpg	33	2	0.417	8393	75.521	6861	73.021	7291	70.938	3915
106	3	Licence	2	Masculin	2	En zone semi rurale	3	depuis toujours ou presque	20{Done}	5	E		NA		NA	NA	NA	NA	NA	NA	NA	NA	NA	NA	NA	NA	NA	Stim/P067.jpg	8	3	100	5048	0	6741	0.208	7762	2.708	2243
106	3	Licence	2	Masculin	2	En zone semi rurale	3	depuis toujours ou presque	20{Done}	5	E		NA		NA	NA	NA	NA	NA	NA	NA	NA	NA	NA	NA	NA	NA	Stim/Lake 2.jpg	6	3	100	4352	0	4512	0	3896	18.125	3665
106	3	Licence	2	Masculin	2	En zone semi rurale	3	depuis toujours ou presque	20{Done}	5	E		NA		NA	NA	NA	NA	NA	NA	NA	NA	NA	NA	NA	NA	NA	Stim/103.jpg	3	4	9.792	8902	68.229	3937	79.271	6161	68.646	3650
106	3	Licence	2	Masculin	2	En zone semi rurale	3	depuis toujours ou presque	20{Done}	5	E		NA		NA	NA	NA	NA	NA	NA	NA	NA	NA	NA	NA	NA	NA	Stim/Dog 21.jpg	29	5	100	8772	0	4934	21.771	5075	16.458	3275
106	3	Licence	2	Masculin	2	En zone semi rurale	3	depuis toujours ou presque	20{Done}	5	E		NA		NA	NA	NA	NA	NA	NA	NA	NA	NA	NA	NA	NA	NA	Stim/H034.jpg	12	8	0	6381	100	3573	100	3343	92.187	2841
106	3	Licence	2	Masculin	2	En zone semi rurale	3	depuis toujours ou presque	20{Done}	5	E		NA		NA	NA	NA	NA	NA	NA	NA	NA	NA	NA	NA	NA	NA	Stim/Dancing 5.jpg	17	7	78.021	13249	23.021	7189	0	3496	26.771	4193
106	3	Licence	2	Masculin	2	En zone semi rurale	3	depuis toujours ou presque	20{Done}	5	E		NA		NA	NA	NA	NA	NA	NA	NA	NA	NA	NA	NA	NA	NA	Stim/Dog 26.jpg	25	6	0	3520	100	4481	100	5812	76.875	4850
106	3	Licence	2	Masculin	2	En zone semi rurale	3	depuis toujours ou presque	20{Done}	5	E		NA		NA	NA	NA	NA	NA	NA	NA	NA	NA	NA	NA	NA	NA	Stim/P054.jpg	9	3	100	9420	0	5060	0	4459	19.062	2857
106	3	Licence	2	Masculin	2	En zone semi rurale	3	depuis toujours ou presque	20{Done}	5	E		NA		NA	NA	NA	NA	NA	NA	NA	NA	NA	NA	NA	NA	NA	Stim/Destruction 7.jpg	35	2	11.563	8224	71.875	8042	86.667	5063	71.354	2771
106	3	Licence	2	Masculin	2	En zone semi rurale	3	depuis toujours ou presque	20{Done}	5	E		NA		NA	NA	NA	NA	NA	NA	NA	NA	NA	NA	NA	NA	NA	Stim/216.jpg	31	2	13.229	8167	67.396	5073	71.563	9072	71.979	2500
106	3	Licence	2	Masculin	2	En zone semi rurale	3	depuis toujours ou presque	20{Done}	5	E		NA		NA	NA	NA	NA	NA	NA	NA	NA	NA	NA	NA	NA	NA	Stim/Couple 8.jpg	16	7	100	7407	12.917	5594	0.208	4647	27.083	5596
106	3	Licence	2	Masculin	2	En zone semi rurale	3	depuis toujours ou presque	20{Done}	5	E		NA		NA	NA	NA	NA	NA	NA	NA	NA	NA	NA	NA	NA	NA	Stim/225.jpg	5	4	16.771	4328	68.958	6738	69.792	5764	66.458	2301
106	3	Licence	2	Masculin	2	En zone semi rurale	3	depuis toujours ou presque	20{Done}	5	E		NA		NA	NA	NA	NA	NA	NA	NA	NA	NA	NA	NA	NA	NA	Stim/296.jpg	7	3	99.687	6141	0.417	4199	0.208	3400	8.229	3296
106	3	Licence	2	Masculin	2	En zone semi rurale	3	depuis toujours ou presque	20{Done}	5	E		NA		NA	NA	NA	NA	NA	NA	NA	NA	NA	NA	NA	NA	NA	Stim/218.jpg	4	4	23.437	4943	63.646	4212	79.271	7134	68.542	4534
106	3	Licence	2	Masculin	2	En zone semi rurale	3	depuis toujours ou presque	20{Done}	5	E		NA		NA	NA	NA	NA	NA	NA	NA	NA	NA	NA	NA	NA	NA	Stim/Happy pose 2.jpg	20	7	99.896	7340	0.208	6551	0.417	4632	25.312	3106
106	3	Licence	2	Masculin	2	En zone semi rurale	3	depuis toujours ou presque	20{Done}	5	E		NA		NA	NA	NA	NA	NA	NA	NA	NA	NA	NA	NA	NA	NA	Stim/P122.jpg	27	5	99.896	7283	0.208	3327	0.521	4611	25.208	6249
106	3	Licence	2	Masculin	2	En zone semi rurale	3	depuis toujours ou presque	20{Done}	5	E		NA		NA	NA	NA	NA	NA	NA	NA	NA	NA	NA	NA	NA	NA	Stim/285.jpg	36	1	71.146	3485	27.604	2973	13.229	4716	28.542	4757
106	3	Licence	2	Masculin	2	En zone semi rurale	3	depuis toujours ou presque	20{Done}	5	E		NA		NA	NA	NA	NA	NA	NA	NA	NA	NA	NA	NA	NA	NA	Stim/Dog 12.jpg	30	5	99.792	6010	0.417	3885	0.312	3440	20.937	3275
106	3	Licence	2	Masculin	2	En zone semi rurale	3	depuis toujours ou presque	20{Done}	5	E		NA		NA	NA	NA	NA	NA	NA	NA	NA	NA	NA	NA	NA	NA	Stim/H091.jpg	14	8	0.104	3286	99.375	12281	99.687	4668	78.437	3041
106	3	Licence	2	Masculin	2	En zone semi rurale	3	depuis toujours ou presque	20{Done}	5	E		NA		NA	NA	NA	NA	NA	NA	NA	NA	NA	NA	NA	NA	NA	Stim/P055.jpg	10	3	99.687	6188	0.104	5509	0.521	3029	18.229	4044
106	3	Licence	2	Masculin	2	En zone semi rurale	3	depuis toujours ou presque	20{Done}	5	E	Les êtres humains exploitent trop l'environnement	NA		NA	NA	NA	NA	NA	NA	NA	6	7	7408	NA	NA	NA		NA	NA	NA	NA	NA	NA	NA	NA	NA	NA
106	3	Licence	2	Masculin	2	En zone semi rurale	3	depuis toujours ou presque	20{Done}	5	E	Proteger l'environnement est plus important que proteger l'emploi des gens	NA		NA	NA	NA	NA	NA	NA	NA	10	4	22061	NA	NA	NA		NA	NA	NA	NA	NA	NA	NA	NA	NA	NA
106	3	Licence	2	Masculin	2	En zone semi rurale	3	depuis toujours ou presque	20{Done}	5	E	Je ne suis pas le genre de personne qui fait des efforts pour economiser les ressources naturelles	NA		NA	NA	NA	NA	NA	NA	NA	8	3	13917	NA	NA	NA		NA	NA	NA	NA	NA	NA	NA	NA	NA	NA
106	3	Licence	2	Masculin	2	En zone semi rurale	3	depuis toujours ou presque	20{Done}	5	E	J'aimerais rejoindre et participer activement a un groupe ecologiste	NA		NA	NA	NA	NA	NA	NA	NA	3	4	5939	NA	NA	NA		NA	NA	NA	NA	NA	NA	NA	NA	NA	NA
106	3	Licence	2	Masculin	2	En zone semi rurale	3	depuis toujours ou presque	20{Done}	5	E	L'être humain a ete cree ou a evolue pour dominer le reste de la nature	NA		NA	NA	NA	NA	NA	NA	NA	9	2	23705	NA	NA	NA		NA	NA	NA	NA	NA	NA	NA	NA	NA	NA
106	3	Licence	2	Masculin	2	En zone semi rurale	3	depuis toujours ou presque	20{Done}	5	E	Ca me rend triste de voir les forets detruites pour l'agriculture	NA		NA	NA	NA	NA	NA	NA	NA	11	7	4698	NA	NA	NA		NA	NA	NA	NA	NA	NA	NA	NA	NA	NA
106	3	Licence	2	Masculin	2	En zone semi rurale	3	depuis toujours ou presque	20{Done}	5	E	La science moderne resoudra nos problemes environnementaux	NA		NA	NA	NA	NA	NA	NA	NA	5	5	7718	NA	NA	NA		NA	NA	NA	NA	NA	NA	NA	NA	NA	NA
106	3	Licence	2	Masculin	2	En zone semi rurale	3	depuis toujours ou presque	20{Done}	5	E	Un couple marie devrait pouvoir avoir autant d'enfants qu'il le souhaite, du moment qu'il peut subvenir correctement a leurs besoins	NA		NA	NA	NA	NA	NA	NA	NA	12	7	29755	NA	NA	NA		NA	NA	NA	NA	NA	NA	NA	NA	NA	NA
106	3	Licence	2	Masculin	2	En zone semi rurale	3	depuis toujours ou presque	20{Done}	5	E	Je trouve que passer du temps dans la nature est ennuyeux	NA		NA	NA	NA	NA	NA	NA	NA	1	1	6535	NA	NA	NA		NA	NA	NA	NA	NA	NA	NA	NA	NA	NA
106	3	Licence	2	Masculin	2	En zone semi rurale	3	depuis toujours ou presque	20{Done}	5	E	Je prefere un jardin sauvage et naturel a un jardin soigne et bien ordonne	NA		NA	NA	NA	NA	NA	NA	NA	7	5	16311	NA	NA	NA		NA	NA	NA	NA	NA	NA	NA	NA	NA	NA
106	3	Licence	2	Masculin	2	En zone semi rurale	3	depuis toujours ou presque	20{Done}	5	E	Je suis oppose a l'idee du controle et de la regulation de l'utilisation des matieres premieres par les gouvernements dans le but de les faire durer plus longtemps	NA		NA	NA	NA	NA	NA	NA	NA	2	1	17461	NA	NA	NA		NA	NA	NA	NA	NA	NA	NA	NA	NA	NA
106	3	Licence	2	Masculin	2	En zone semi rurale	3	depuis toujours ou presque	20{Done}	5	E	Nous devons garder les lacs et les rivieres propres pour proteger l'environnement, et non pour permettre aux gens de profiter des sports nautiques	NA		NA	NA	NA	NA	NA	NA	NA	4	7	15880	NA	NA	NA		NA	NA	NA	NA	NA	NA	NA	NA	NA	NA
106	3	Licence	2	Masculin	2	En zone semi rurale	3	depuis toujours ou presque	20{Done}	5	E	Je choisis des produits a partir de materiaux recycles	NA		NA	NA	NA	NA	NA	NA	NA	NA	NA	NA	2	2	14116		NA	NA	NA	NA	NA	NA	NA	NA	NA	NA
106	3	Licence	2	Masculin	2	En zone semi rurale	3	depuis toujours ou presque	20{Done}	5	E	Je trie mes dechets	NA		NA	NA	NA	NA	NA	NA	NA	NA	NA	NA	4	7	3291		NA	NA	NA	NA	NA	NA	NA	NA	NA	NA
106	3	Licence	2	Masculin	2	En zone semi rurale	3	depuis toujours ou presque	20{Done}	5	E	Je mange des produits locaux	NA		NA	NA	NA	NA	NA	NA	NA	NA	NA	NA	7	5	6101		NA	NA	NA	NA	NA	NA	NA	NA	NA	NA
106	3	Licence	2	Masculin	2	En zone semi rurale	3	depuis toujours ou presque	20{Done}	5	E	J'achete des produits les moins polluants possible	NA		NA	NA	NA	NA	NA	NA	NA	NA	NA	NA	1	5	9758		NA	NA	NA	NA	NA	NA	NA	NA	NA	NA
106	3	Licence	2	Masculin	2	En zone semi rurale	3	depuis toujours ou presque	20{Done}	5	E	Je fais des trajets a pied ou a velo	NA		NA	NA	NA	NA	NA	NA	NA	NA	NA	NA	12	7	4028		NA	NA	NA	NA	NA	NA	NA	NA	NA	NA
106	3	Licence	2	Masculin	2	En zone semi rurale	3	depuis toujours ou presque	20{Done}	5	E	J'achete des produits qui ne sont pas de saison	NA		NA	NA	NA	NA	NA	NA	NA	NA	NA	NA	8	5	11957		NA	NA	NA	NA	NA	NA	NA	NA	NA	NA
106	3	Licence	2	Masculin	2	En zone semi rurale	3	depuis toujours ou presque	20{Done}	5	E	J'achete des plats deja cuisines	NA		NA	NA	NA	NA	NA	NA	NA	NA	NA	NA	9	2	5019		NA	NA	NA	NA	NA	NA	NA	NA	NA	NA
106	3	Licence	2	Masculin	2	En zone semi rurale	3	depuis toujours ou presque	20{Done}	5	E	J'utilise les transports publics quand je peux	NA		NA	NA	NA	NA	NA	NA	NA	NA	NA	NA	10	7	3166		NA	NA	NA	NA	NA	NA	NA	NA	NA	NA
106	3	Licence	2	Masculin	2	En zone semi rurale	3	depuis toujours ou presque	20{Done}	5	E	J'eteins la lumiere en quittant une piece	NA		NA	NA	NA	NA	NA	NA	NA	NA	NA	NA	6	7	3462		NA	NA	NA	NA	NA	NA	NA	NA	NA	NA
106	3	Licence	2	Masculin	2	En zone semi rurale	3	depuis toujours ou presque	20{Done}	5	E	Je prends ma voiture/moto/scooter pour des trajets courts	NA		NA	NA	NA	NA	NA	NA	NA	NA	NA	NA	11	3	13435		NA	NA	NA	NA	NA	NA	NA	NA	NA	NA
106	3	Licence	2	Masculin	2	En zone semi rurale	3	depuis toujours ou presque	20{Done}	5	E	J'achete des produits bio	NA		NA	NA	NA	NA	NA	NA	NA	NA	NA	NA	3	2	5665		NA	NA	NA	NA	NA	NA	NA	NA	NA	NA
106	3	Licence	2	Masculin	2	En zone semi rurale	3	depuis toujours ou presque	20{Done}	5	E	Lorsqu'il n'y a pas de poubelle a proximite je garde mes dechets (chewing-gum, megots, mouchoirs, capsules...) sur moi	NA		NA	NA	NA	NA	NA	NA	NA	NA	NA	NA	5	6	7942		NA	NA	NA	NA	NA	NA	NA	NA	NA	NA
106	3	Licence	2	Masculin	2	En zone semi rurale	3	depuis toujours ou presque	20{Done}	5	E	J'eprouve de la compassion pour les animaux et les plantes qui souffrent.	NA		NA	NA	NA	NA	10	7	4673	NA	NA	NA	NA	NA	NA		NA	NA	NA	NA	NA	NA	NA	NA	NA	NA
106	3	Licence	2	Masculin	2	En zone semi rurale	3	depuis toujours ou presque	20{Done}	5	E	J'essaie de comprendre ce que ressentent les animaux et les plantes qui souffrent en imaginant leur point de vue.	NA		NA	NA	NA	NA	5	7	13303	NA	NA	NA	NA	NA	NA		NA	NA	NA	NA	NA	NA	NA	NA	NA	NA
106	3	Licence	2	Masculin	2	En zone semi rurale	3	depuis toujours ou presque	20{Done}	5	E	Quand je vois des animaux ou des vegetaux qui souffrent, j'imagine ce que je ressentirais a leur place.	NA		NA	NA	NA	NA	1	7	7277	NA	NA	NA	NA	NA	NA		NA	NA	NA	NA	NA	NA	NA	NA	NA	NA
106	3	Licence	2	Masculin	2	En zone semi rurale	3	depuis toujours ou presque	20{Done}	5	E	Je ressens ce que les animaux et les plantes qui souffrent ressentent.	NA		NA	NA	NA	NA	8	6	9666	NA	NA	NA	NA	NA	NA		NA	NA	NA	NA	NA	NA	NA	NA	NA	NA
106	3	Licence	2	Masculin	2	En zone semi rurale	3	depuis toujours ou presque	20{Done}	5	E	Je ressens de la tendresse et de l'inquietude pour les animaux et les plantes qui souffrent.	NA		NA	NA	NA	NA	6	6	9776	NA	NA	NA	NA	NA	NA		NA	NA	NA	NA	NA	NA	NA	NA	NA	NA
106	3	Licence	2	Masculin	2	En zone semi rurale	3	depuis toujours ou presque	20{Done}	5	E	Je ressens de la tendresse et de l'inquietude pour les animaux et les plantes qui souffrent.	NA		NA	NA	NA	NA	7	7	20616	NA	NA	NA	NA	NA	NA		NA	NA	NA	NA	NA	NA	NA	NA	NA	NA
106	3	Licence	2	Masculin	2	En zone semi rurale	3	depuis toujours ou presque	20{Done}	5	E	Je ressens la douleur des animaux et des plantes qui souffrent.	NA		NA	NA	NA	NA	9	6	3662	NA	NA	NA	NA	NA	NA		NA	NA	NA	NA	NA	NA	NA	NA	NA	NA
106	3	Licence	2	Masculin	2	En zone semi rurale	3	depuis toujours ou presque	20{Done}	5	E	Je peux tres facilement me mettre a la place des animaux et des plantes qui souffrent.	NA		NA	NA	NA	NA	4	6	4643	NA	NA	NA	NA	NA	NA		NA	NA	NA	NA	NA	NA	NA	NA	NA	NA
106	3	Licence	2	Masculin	2	En zone semi rurale	3	depuis toujours ou presque	20{Done}	5	E	Je me sens concerne.e par ce qu'eprouvent les animaux et les vegetaux qui souffrent.	NA		NA	NA	NA	NA	2	6	10492	NA	NA	NA	NA	NA	NA		NA	NA	NA	NA	NA	NA	NA	NA	NA	NA
106	3	Licence	2	Masculin	2	En zone semi rurale	3	depuis toujours ou presque	20{Done}	5	E	J'ai parfois l'impression d'être l'un des animaux ou l'un des vegetaux qui souffrent.	NA		NA	NA	NA	NA	3	4	7418	NA	NA	NA	NA	NA	NA		NA	NA	NA	NA	NA	NA	NA	NA	NA	NA
106	3	Licence	2	Masculin	2	En zone semi rurale	3	depuis toujours ou presque	20{Done}	5	E	Je ne suis pas bon pour comprendre les emotions des autres	NA		NA	9	1	12196	NA	NA	NA	NA	NA	NA	NA	NA	NA		NA	NA	NA	NA	NA	NA	NA	NA	NA	NA
106	3	Licence	2	Masculin	2	En zone semi rurale	3	depuis toujours ou presque	20{Done}	5	E	Des gens m'ont deja dit que j'etais insensible	NA		NA	24	1	3907	NA	NA	NA	NA	NA	NA	NA	NA	NA		NA	NA	NA	NA	NA	NA	NA	NA	NA	NA
106	3	Licence	2	Masculin	2	En zone semi rurale	3	depuis toujours ou presque	20{Done}	5	E	Je pense que c'est amusant de malmener les gens une fois de temps en temps	NA		NA	25	1	4524	NA	NA	NA	NA	NA	NA	NA	NA	NA		NA	NA	NA	NA	NA	NA	NA	NA	NA	NA
106	3	Licence	2	Masculin	2	En zone semi rurale	3	depuis toujours ou presque	20{Done}	5	E	Les malheurs des autres ne me derangent pas beaucoup	NA		NA	20	1	2586	NA	NA	NA	NA	NA	NA	NA	NA	NA		NA	NA	NA	NA	NA	NA	NA	NA	NA	NA
106	3	Licence	2	Masculin	2	En zone semi rurale	3	depuis toujours ou presque	20{Done}	5	E	C'est evident quand les gens font semblant d'être heureux	NA		NA	3	4	13592	NA	NA	NA	NA	NA	NA	NA	NA	NA		NA	NA	NA	NA	NA	NA	NA	NA	NA	NA
106	3	Licence	2	Masculin	2	En zone semi rurale	3	depuis toujours ou presque	20{Done}	5	E	Les sentiments des autres ne me derangent pas du tout	NA		NA	18	3	9807	NA	NA	NA	NA	NA	NA	NA	NA	NA		NA	NA	NA	NA	NA	NA	NA	NA	NA	NA
106	3	Licence	2	Masculin	2	En zone semi rurale	3	depuis toujours ou presque	20{Done}	5	E	Je prends plaisir a rendre les autres heureux	NA		NA	23	5	7617	NA	NA	NA	NA	NA	NA	NA	NA	NA		NA	NA	NA	NA	NA	NA	NA	NA	NA	NA
106	3	Licence	2	Masculin	2	En zone semi rurale	3	depuis toujours ou presque	20{Done}	5	E	Je peux generalement deviner ce qui met quelqu'un en colere	NA		NA	10	5	5015	NA	NA	NA	NA	NA	NA	NA	NA	NA		NA	NA	NA	NA	NA	NA	NA	NA	NA	NA
106	3	Licence	2	Masculin	2	En zone semi rurale	3	depuis toujours ou presque	20{Done}	5	E	Parfois, je prends plaisir a voir les gens pleurer	NA		NA	33	1	5994	NA	NA	NA	NA	NA	NA	NA	NA	NA		NA	NA	NA	NA	NA	NA	NA	NA	NA	NA
106	3	Licence	2	Masculin	2	En zone semi rurale	3	depuis toujours ou presque	20{Done}	5	E	Je prends plaisir a voir des inconnus prendre peur	NA		NA	27	1	3993	NA	NA	NA	NA	NA	NA	NA	NA	NA		NA	NA	NA	NA	NA	NA	NA	NA	NA	NA
106	3	Licence	2	Masculin	2	En zone semi rurale	3	depuis toujours ou presque	20{Done}	5	E	J'ai de la difficulte a lire les emotions des autres	NA		NA	1	1	4706	NA	NA	NA	NA	NA	NA	NA	NA	NA		NA	NA	NA	NA	NA	NA	NA	NA	NA	NA
106	3	Licence	2	Masculin	2	En zone semi rurale	3	depuis toujours ou presque	20{Done}	5	E	J'aime regarder les gens se mettre en colere	NA		NA	26	1	3380	NA	NA	NA	NA	NA	NA	NA	NA	NA		NA	NA	NA	NA	NA	NA	NA	NA	NA	NA
106	3	Licence	2	Masculin	2	En zone semi rurale	3	depuis toujours ou presque	20{Done}	5	E	Je me sens affreux(se) quand je blesse les sentiments de quelqu'un	NA		NA	19	5	5724	NA	NA	NA	NA	NA	NA	NA	NA	NA		NA	NA	NA	NA	NA	NA	NA	NA	NA	NA
106	3	Licence	2	Masculin	2	En zone semi rurale	3	depuis toujours ou presque	20{Done}	5	E	Je peux dire quand les gens sont sur le point de perdre leur sang-froid	NA		NA	6	5	4692	NA	NA	NA	NA	NA	NA	NA	NA	NA		NA	NA	NA	NA	NA	NA	NA	NA	NA	NA
106	3	Licence	2	Masculin	2	En zone semi rurale	3	depuis toujours ou presque	20{Done}	5	E	Parfois, il est amusant de voir les gens se faire humilier	NA		NA	34	1	5513	NA	NA	NA	NA	NA	NA	NA	NA	NA		NA	NA	NA	NA	NA	NA	NA	NA	NA	NA
106	3	Licence	2	Masculin	2	En zone semi rurale	3	depuis toujours ou presque	20{Done}	5	E	J'aime faire se sentir les autres mal a l'aise	NA		NA	30	1	4759	NA	NA	NA	NA	NA	NA	NA	NA	NA		NA	NA	NA	NA	NA	NA	NA	NA	NA	NA
106	3	Licence	2	Masculin	2	En zone semi rurale	3	depuis toujours ou presque	20{Done}	5	E	J'ai de la difficulte a determiner ce qu'une autre personne ressent	NA		NA	5	1	10267	NA	NA	NA	NA	NA	NA	NA	NA	NA		NA	NA	NA	NA	NA	NA	NA	NA	NA	NA
106	3	Licence	2	Masculin	2	En zone semi rurale	3	depuis toujours ou presque	20{Done}	5	E	Je prends plaisir a faire en sorte que les autres se sentent stupides	NA		NA	31	1	8662	NA	NA	NA	NA	NA	NA	NA	NA	NA		NA	NA	NA	NA	NA	NA	NA	NA	NA	NA
106	3	Licence	2	Masculin	2	En zone semi rurale	3	depuis toujours ou presque	20{Done}	5	E	J'ai de la difficulte a dire quand quelqu'un est triste	NA		NA	12	1	4481	NA	NA	NA	NA	NA	NA	NA	NA	NA		NA	NA	NA	NA	NA	NA	NA	NA	NA	NA
106	3	Licence	2	Masculin	2	En zone semi rurale	3	depuis toujours ou presque	20{Done}	5	E	J'admets que je prends plaisir a irriter les gens	NA		NA	36	1	2856	NA	NA	NA	NA	NA	NA	NA	NA	NA		NA	NA	NA	NA	NA	NA	NA	NA	NA	NA
106	3	Licence	2	Masculin	2	En zone semi rurale	3	depuis toujours ou presque	20{Done}	5	E	Je comprends generalement pourquoi les gens se sentent comme ils se sentent	NA		NA	4	4	7124	NA	NA	NA	NA	NA	NA	NA	NA	NA		NA	NA	NA	NA	NA	NA	NA	NA	NA	NA
106	3	Licence	2	Masculin	2	En zone semi rurale	3	depuis toujours ou presque	20{Done}	5	E	Je m'en fous si les gens se sentent deprimes	NA		NA	17	1	3840	NA	NA	NA	NA	NA	NA	NA	NA	NA		NA	NA	NA	NA	NA	NA	NA	NA	NA	NA
106	3	Licence	2	Masculin	2	En zone semi rurale	3	depuis toujours ou presque	20{Done}	5	E	Je peux generalement predire comment quelqu'un va se sentir	NA		NA	7	5	4447	NA	NA	NA	NA	NA	NA	NA	NA	NA		NA	NA	NA	NA	NA	NA	NA	NA	NA	NA
106	3	Licence	2	Masculin	2	En zone semi rurale	3	depuis toujours ou presque	20{Done}	5	E	J'essaie souvent d'aider les gens a se sentir mieux quand ils sont bouleverses	NA		NA	22	5	3505	NA	NA	NA	NA	NA	NA	NA	NA	NA		NA	NA	NA	NA	NA	NA	NA	NA	NA	NA
106	3	Licence	2	Masculin	2	En zone semi rurale	3	depuis toujours ou presque	20{Done}	5	E	Si je pouvais m'en tirer sans consequence, il y a des gens que je prendrais plaisir a blesser	NA		NA	35	1	5831	NA	NA	NA	NA	NA	NA	NA	NA	NA		NA	NA	NA	NA	NA	NA	NA	NA	NA	NA
106	3	Licence	2	Masculin	2	En zone semi rurale	3	depuis toujours ou presque	20{Done}	5	E	Je peux generalement dire comment les gens se sentent	NA		NA	8	5	2983	NA	NA	NA	NA	NA	NA	NA	NA	NA		NA	NA	NA	NA	NA	NA	NA	NA	NA	NA
106	3	Licence	2	Masculin	2	En zone semi rurale	3	depuis toujours ou presque	20{Done}	5	E	Je me fous que les autres se sentent heureux	NA		NA	16	1	3148	NA	NA	NA	NA	NA	NA	NA	NA	NA		NA	NA	NA	NA	NA	NA	NA	NA	NA	NA
106	3	Licence	2	Masculin	2	En zone semi rurale	3	depuis toujours ou presque	20{Done}	5	E	Je deviens excite lorsque je donne a quelqu'un un cadeau que je pense qu'il va aimer	NA		NA	14	5	6088	NA	NA	NA	NA	NA	NA	NA	NA	NA		NA	NA	NA	NA	NA	NA	NA	NA	NA	NA
106	3	Licence	2	Masculin	2	En zone semi rurale	3	depuis toujours ou presque	20{Done}	5	E	Ca me fait sentir bien d'aider quelqu'un dans le besoin	NA		NA	13	5	7152	NA	NA	NA	NA	NA	NA	NA	NA	NA		NA	NA	NA	NA	NA	NA	NA	NA	NA	NA
106	3	Licence	2	Masculin	2	En zone semi rurale	3	depuis toujours ou presque	20{Done}	5	E	Je peux dire quand quelqu'un a peur	NA		NA	2	4	6899	NA	NA	NA	NA	NA	NA	NA	NA	NA		NA	NA	NA	NA	NA	NA	NA	NA	NA	NA
106	3	Licence	2	Masculin	2	En zone semi rurale	3	depuis toujours ou presque	20{Done}	5	E	Quand mes amis ont du bon temps, je deviens souvent en colere	NA		NA	28	1	4902	NA	NA	NA	NA	NA	NA	NA	NA	NA		NA	NA	NA	NA	NA	NA	NA	NA	NA	NA
106	3	Licence	2	Masculin	2	En zone semi rurale	3	depuis toujours ou presque	20{Done}	5	E	Les gens de bonne humeur me degoûtent	NA		NA	29	1	5068	NA	NA	NA	NA	NA	NA	NA	NA	NA		NA	NA	NA	NA	NA	NA	NA	NA	NA	NA
106	3	Licence	2	Masculin	2	En zone semi rurale	3	depuis toujours ou presque	20{Done}	5	E	Les gens n'ont pas besoin de me le dire lorsqu'ils sont tristes, je le vois dans leur visage	NA		NA	11	5	5580	NA	NA	NA	NA	NA	NA	NA	NA	NA		NA	NA	NA	NA	NA	NA	NA	NA	NA	NA
106	3	Licence	2	Masculin	2	En zone semi rurale	3	depuis toujours ou presque	20{Done}	5	E	Si je vois que je suis en train de faire du mal a quelqu'un, je vais m'arrêter rapidement	NA		NA	21	5	6228	NA	NA	NA	NA	NA	NA	NA	NA	NA		NA	NA	NA	NA	NA	NA	NA	NA	NA	NA
106	3	Licence	2	Masculin	2	En zone semi rurale	3	depuis toujours ou presque	20{Done}	5	E	Je ne m'inquiete pas trop de blesser les sentiments des gens	NA		NA	15	1	5476	NA	NA	NA	NA	NA	NA	NA	NA	NA		NA	NA	NA	NA	NA	NA	NA	NA	NA	NA
106	3	Licence	2	Masculin	2	En zone semi rurale	3	depuis toujours ou presque	20{Done}	5	E	Quand mes amis se mettent en colere, j'ai souvent le goût de rire	NA		NA	32	1	9563	NA	NA	NA	NA	NA	NA	NA	NA	NA		NA	NA	NA	NA	NA	NA	NA	NA	NA	NA
106	3	Licence	2	Masculin	2	En zone semi rurale	3	depuis toujours ou presque	20{Done}	5	E	Il m'est arrive d'être assez jaloux(se) du bonheur des autres.	11	{No}	4969	NA	NA	NA	NA	NA	NA	NA	NA	NA	NA	NA	NA		NA	NA	NA	NA	NA	NA	NA	NA	NA	NA
106	3	Licence	2	Masculin	2	En zone semi rurale	3	depuis toujours ou presque	20{Done}	5	E	Je n'ai jamais ete contrarie(e) lorsque des gens ont exprime des idees tres differentes des miennes.	10	{No}	14311	NA	NA	NA	NA	NA	NA	NA	NA	NA	NA	NA	NA		NA	NA	NA	NA	NA	NA	NA	NA	NA	NA
106	3	Licence	2	Masculin	2	En zone semi rurale	3	depuis toujours ou presque	20{Done}	5	E	Je suis toujours courtois(e), même envers les gens qui sont desagreables.	8	{Yes}	10082	NA	NA	NA	NA	NA	NA	NA	NA	NA	NA	NA	NA		NA	NA	NA	NA	NA	NA	NA	NA	NA	NA
106	3	Licence	2	Masculin	2	En zone semi rurale	3	depuis toujours ou presque	20{Done}	5	E	Je me rappelle avoir deja fait semblant d'être malade pour echapper a une situation.	5	{No}	7541	NA	NA	NA	NA	NA	NA	NA	NA	NA	NA	NA	NA		NA	NA	NA	NA	NA	NA	NA	NA	NA	NA
106	3	Licence	2	Masculin	2	En zone semi rurale	3	depuis toujours ou presque	20{Done}	5	E	Il m'est arrive d'avoir le goût de casser quelque chose.	9	{Yes}	8741	NA	NA	NA	NA	NA	NA	NA	NA	NA	NA	NA	NA		NA	NA	NA	NA	NA	NA	NA	NA	NA	NA
106	3	Licence	2	Masculin	2	En zone semi rurale	3	depuis toujours ou presque	20{Done}	5	E	J'aime faire des commerages quelques fois.	3	{No}	6086	NA	NA	NA	NA	NA	NA	NA	NA	NA	NA	NA	NA		NA	NA	NA	NA	NA	NA	NA	NA	NA	NA
106	3	Licence	2	Masculin	2	En zone semi rurale	3	depuis toujours ou presque	20{Done}	5	E	Je n'ai jamais dit deliberement quelque chose qui pouvait blesser quelqu'un.	13	{Yes}	12921	NA	NA	NA	NA	NA	NA	NA	NA	NA	NA	NA	NA		NA	NA	NA	NA	NA	NA	NA	NA	NA	NA
106	3	Licence	2	Masculin	2	En zone semi rurale	3	depuis toujours ou presque	20{Done}	5	E	Quelques fois, j'ai eu envie de me rebeller contre des gens qui exercent l'autorite même si je savais qu'ils avaient raison.	4	{No}	8451	NA	NA	NA	NA	NA	NA	NA	NA	NA	NA	NA	NA		NA	NA	NA	NA	NA	NA	NA	NA	NA	NA
106	3	Licence	2	Masculin	2	En zone semi rurale	3	depuis toujours ou presque	20{Done}	5	E	Je n'ai jamais vraiment deteste quelqu'un.	1	{No}	6526	NA	NA	NA	NA	NA	NA	NA	NA	NA	NA	NA	NA		NA	NA	NA	NA	NA	NA	NA	NA	NA	NA
106	3	Licence	2	Masculin	2	En zone semi rurale	3	depuis toujours ou presque	20{Done}	5	E	J'essaie parfois de me venger plutôt que de pardonner et d'oublier.	7	{No}	4688	NA	NA	NA	NA	NA	NA	NA	NA	NA	NA	NA	NA		NA	NA	NA	NA	NA	NA	NA	NA	NA	NA
106	3	Licence	2	Masculin	2	En zone semi rurale	3	depuis toujours ou presque	20{Done}	5	E	Il m'est deja arriver de profiter de quelqu'un.	6	{No}	3314	NA	NA	NA	NA	NA	NA	NA	NA	NA	NA	NA	NA		NA	NA	NA	NA	NA	NA	NA	NA	NA	NA
106	3	Licence	2	Masculin	2	En zone semi rurale	3	depuis toujours ou presque	20{Done}	5	E	Il m'arrive parfois de penser que les gens qui vivent un malheur ont tout simplement ce qu'ils meritent.	12	{No}	7212	NA	NA	NA	NA	NA	NA	NA	NA	NA	NA	NA	NA		NA	NA	NA	NA	NA	NA	NA	NA	NA	NA
106	3	Licence	2	Masculin	2	En zone semi rurale	3	depuis toujours ou presque	20{Done}	5	E	Je suis parfois irrite(e) si je n'arrive pas a mes fins.	2	{No}	16841	NA	NA	NA	NA	NA	NA	NA	NA	NA	NA	NA	NA		NA	NA	NA	NA	NA	NA	NA	NA	NA	NA
107	3	Licence	1	Feminin	4	En centre ville	4	jamais	21{Done}	7	G		NA		NA	NA	NA	NA	NA	NA	NA	NA	NA	NA	NA	NA	NA	Stim/P116.jpg	NA	9	45.104	9644	22.5	13650	0.521	13192	21.979	19898
107	3	Licence	1	Feminin	4	En centre ville	4	jamais	21{Done}	7	G		NA		NA	NA	NA	NA	NA	NA	NA	NA	NA	NA	NA	NA	NA	Stim/P053.jpg	NA	9	99.167	9310	3.542	7677	66.458	6854	94.375	10978
107	3	Licence	1	Feminin	4	En centre ville	4	jamais	21{Done}	7	G		NA		NA	NA	NA	NA	NA	NA	NA	NA	NA	NA	NA	NA	NA	Stim/Gun 2.jpg	NA	9	0.417	8881	97.292	5766	97.812	5654	99.583	8835
107	3	Licence	1	Feminin	4	En centre ville	4	jamais	21{Done}	7	G		NA		NA	NA	NA	NA	NA	NA	NA	NA	NA	NA	NA	NA	NA	Stim/H053.jpg	NA	9	1.042	11052	50	0	97.708	9099	50	0
107	3	Licence	1	Feminin	4	En centre ville	4	jamais	21{Done}	7	G		NA		NA	NA	NA	NA	NA	NA	NA	NA	NA	NA	NA	NA	NA	Stim/P097.jpg	NA	9	0.625	7659	51.458	8485	65.729	6593	68.438	6258
107	3	Licence	1	Feminin	4	En centre ville	4	jamais	21{Done}	7	G		NA		NA	NA	NA	NA	NA	NA	NA	NA	NA	NA	NA	NA	NA	Stim/Skyscraper 2.jpg	39	1	73.542	12036	44.792	7772	54.792	12926	66.146	5609
107	3	Licence	1	Feminin	4	En centre ville	4	jamais	21{Done}	7	G		NA		NA	NA	NA	NA	NA	NA	NA	NA	NA	NA	NA	NA	NA	Stim/P054.jpg	9	3	98.854	5710	1.875	7940	53.854	5327	97.187	7506
107	3	Licence	1	Feminin	4	En centre ville	4	jamais	21{Done}	7	G		NA		NA	NA	NA	NA	NA	NA	NA	NA	NA	NA	NA	NA	NA	Stim/Destruction 7.jpg	35	2	0.937	5637	95	6008	98.229	2226	50	0
107	3	Licence	1	Feminin	4	En centre ville	4	jamais	21{Done}	7	G		NA		NA	NA	NA	NA	NA	NA	NA	NA	NA	NA	NA	NA	NA	Stim/A115.jpg	21	6	0.625	6525	96.667	8553	98.958	3431	50	0
107	3	Licence	1	Feminin	4	En centre ville	4	jamais	21{Done}	7	G		NA		NA	NA	NA	NA	NA	NA	NA	NA	NA	NA	NA	NA	NA	Stim/H034.jpg	12	8	0.729	19618	98.021	6537	99.896	3080	50	0
107	3	Licence	1	Feminin	4	En centre ville	4	jamais	21{Done}	7	G		NA		NA	NA	NA	NA	NA	NA	NA	NA	NA	NA	NA	NA	NA	Stim/P122.jpg	27	5	50	0	16.563	9007	0.208	7578	50	0
107	3	Licence	1	Feminin	4	En centre ville	4	jamais	21{Done}	7	G		NA		NA	NA	NA	NA	NA	NA	NA	NA	NA	NA	NA	NA	NA	Stim/A116.jpg	22	6	4.167	6801	94.896	6119	98.646	3726	50	0
107	3	Licence	1	Feminin	4	En centre ville	4	jamais	21{Done}	7	G		NA		NA	NA	NA	NA	NA	NA	NA	NA	NA	NA	NA	NA	NA	Stim/Lake 2.jpg	6	3	99.583	4697	0.312	4785	0.833	5432	97.396	4308
107	3	Licence	1	Feminin	4	En centre ville	4	jamais	21{Done}	7	G		NA		NA	NA	NA	NA	NA	NA	NA	NA	NA	NA	NA	NA	NA	Stim/P067.jpg	8	3	99.479	2548	0.937	26944	50	0	99.687	4718
107	3	Licence	1	Feminin	4	En centre ville	4	jamais	21{Done}	7	G		NA		NA	NA	NA	NA	NA	NA	NA	NA	NA	NA	NA	NA	NA	Stim/Dog 12.jpg	30	5	1.563	6434	98.958	19144	72.5	7087	99.375	5662
107	3	Licence	1	Feminin	4	En centre ville	4	jamais	21{Done}	7	G		NA		NA	NA	NA	NA	NA	NA	NA	NA	NA	NA	NA	NA	NA	Stim/H064.jpg	13	8	0.625	5822	98.646	7349	98.125	3586	50	0
107	3	Licence	1	Feminin	4	En centre ville	4	jamais	21{Done}	7	G		NA		NA	NA	NA	NA	NA	NA	NA	NA	NA	NA	NA	NA	NA	Stim/H091.jpg	14	8	0.208	6405	97.917	11571	98.646	12345	50	0
107	3	Licence	1	Feminin	4	En centre ville	4	jamais	21{Done}	7	G		NA		NA	NA	NA	NA	NA	NA	NA	NA	NA	NA	NA	NA	NA	Stim/P055.jpg	10	3	99.271	4302	50	0	50	0	50	0
107	3	Licence	1	Feminin	4	En centre ville	4	jamais	21{Done}	7	G		NA		NA	NA	NA	NA	NA	NA	NA	NA	NA	NA	NA	NA	NA	Stim/Eating 1.jpg	18	7	98.437	7290	50	0	0.833	6815	98.542	3979
107	3	Licence	1	Feminin	4	En centre ville	4	jamais	21{Done}	7	G		NA		NA	NA	NA	NA	NA	NA	NA	NA	NA	NA	NA	NA	NA	Stim/296.jpg	7	3	97.917	4289	0.417	9512	1.042	14192	50	0
107	3	Licence	1	Feminin	4	En centre ville	4	jamais	21{Done}	7	G		NA		NA	NA	NA	NA	NA	NA	NA	NA	NA	NA	NA	NA	NA	Stim/218.jpg	4	4	23.437	9395	50	0	77.396	10037	73.75	7920
107	3	Licence	1	Feminin	4	En centre ville	4	jamais	21{Done}	7	G		NA		NA	NA	NA	NA	NA	NA	NA	NA	NA	NA	NA	NA	NA	Stim/295.jpg	37	1	99.271	5943	0.833	30270	6.042	3715	97.708	5702
107	3	Licence	1	Feminin	4	En centre ville	4	jamais	21{Done}	7	G		NA		NA	NA	NA	NA	NA	NA	NA	NA	NA	NA	NA	NA	NA	Stim/285.jpg	36	1	97.708	7474	54.063	5579	12.5	6415	43.125	7658
107	3	Licence	1	Feminin	4	En centre ville	4	jamais	21{Done}	7	G		NA		NA	NA	NA	NA	NA	NA	NA	NA	NA	NA	NA	NA	NA	Stim/176.jpg	33	2	34.167	2363	90.625	16490	88.333	5025	58.75	6117
107	3	Licence	1	Feminin	4	En centre ville	4	jamais	21{Done}	7	G		NA		NA	NA	NA	NA	NA	NA	NA	NA	NA	NA	NA	NA	NA	Stim/Destruction 8.jpg	34	2	3.229	2452	50	0	63.542	5501	66.146	5824
107	3	Licence	1	Feminin	4	En centre ville	4	jamais	21{Done}	7	G		NA		NA	NA	NA	NA	NA	NA	NA	NA	NA	NA	NA	NA	NA	Stim/266.jpg	32	2	24.167	16753	50	0	85.729	3686	60.417	4978
107	3	Licence	1	Feminin	4	En centre ville	4	jamais	21{Done}	7	G		NA		NA	NA	NA	NA	NA	NA	NA	NA	NA	NA	NA	NA	NA	Stim/Street 5.jpg	40	1	46.354	5220	50	0	50	0	43.854	2255
107	3	Licence	1	Feminin	4	En centre ville	4	jamais	21{Done}	7	G		NA		NA	NA	NA	NA	NA	NA	NA	NA	NA	NA	NA	NA	NA	Stim/P082.jpg	26	5	98.437	4002	1.25	5356	1.875	4879	50	0
107	3	Licence	1	Feminin	4	En centre ville	4	jamais	21{Done}	7	G		NA		NA	NA	NA	NA	NA	NA	NA	NA	NA	NA	NA	NA	NA	Stim/H078.jpg	11	8	2.083	4993	97.5	5995	96.875	3925	76.771	4580
107	3	Licence	1	Feminin	4	En centre ville	4	jamais	21{Done}	7	G		NA		NA	NA	NA	NA	NA	NA	NA	NA	NA	NA	NA	NA	NA	Stim/Garbage dump 2.jpg	2	4	3.125	2879	5.104	6585	88.542	2627	54.063	4014
107	3	Licence	1	Feminin	4	En centre ville	4	jamais	21{Done}	7	G		NA		NA	NA	NA	NA	NA	NA	NA	NA	NA	NA	NA	NA	NA	Stim/Dog 21.jpg	29	5	0.417	13536	90.104	5131	53.75	7870	68.229	4222
107	3	Licence	1	Feminin	4	En centre ville	4	jamais	21{Done}	7	G		NA		NA	NA	NA	NA	NA	NA	NA	NA	NA	NA	NA	NA	NA	Stim/216.jpg	31	2	1.979	4581	98.75	2287	93.125	6959	63.438	13630
107	3	Licence	1	Feminin	4	En centre ville	4	jamais	21{Done}	7	G		NA		NA	NA	NA	NA	NA	NA	NA	NA	NA	NA	NA	NA	NA	Stim/Couple 8.jpg	16	7	42.604	9069	70.208	4881	39.688	5961	58.021	4256
107	3	Licence	1	Feminin	4	En centre ville	4	jamais	21{Done}	7	G		NA		NA	NA	NA	NA	NA	NA	NA	NA	NA	NA	NA	NA	NA	Stim/Dog 24.jpg	24	6	1.25	7472	89.271	5660	98.542	5804	68.021	13540
107	3	Licence	1	Feminin	4	En centre ville	4	jamais	21{Done}	7	G		NA		NA	NA	NA	NA	NA	NA	NA	NA	NA	NA	NA	NA	NA	Stim/Dancing 5.jpg	17	7	53.542	12589	45.938	6136	52.292	12274	39.271	3902
107	3	Licence	1	Feminin	4	En centre ville	4	jamais	21{Done}	7	G		NA		NA	NA	NA	NA	NA	NA	NA	NA	NA	NA	NA	NA	NA	Stim/H100.jpg	15	8	5.625	5389	77.917	2087	73.021	2053	61.979	5127
107	3	Licence	1	Feminin	4	En centre ville	4	jamais	21{Done}	7	G		NA		NA	NA	NA	NA	NA	NA	NA	NA	NA	NA	NA	NA	NA	Stim/Dog 26.jpg	25	6	1.042	13113	97.708	4412	94.896	6108	79.583	2936
107	3	Licence	1	Feminin	4	En centre ville	4	jamais	21{Done}	7	G		NA		NA	NA	NA	NA	NA	NA	NA	NA	NA	NA	NA	NA	NA	Stim/Sidewalk 4.jpg	38	1	0.729	4609	29.687	6860	50	0	56.25	4234
107	3	Licence	1	Feminin	4	En centre ville	4	jamais	21{Done}	7	G		NA		NA	NA	NA	NA	NA	NA	NA	NA	NA	NA	NA	NA	NA	Stim/Mother 5.jpg	19	7	98.75	7473	1.458	3088	0.208	5036	83.542	2518
107	3	Licence	1	Feminin	4	En centre ville	4	jamais	21{Done}	7	G		NA		NA	NA	NA	NA	NA	NA	NA	NA	NA	NA	NA	NA	NA	Stim/Fire 11.jpg	1	4	1.563	4410	95.104	5902	94.062	2014	52.917	4918
107	3	Licence	1	Feminin	4	En centre ville	4	jamais	21{Done}	7	G		NA		NA	NA	NA	NA	NA	NA	NA	NA	NA	NA	NA	NA	NA	Stim/Happy pose 2.jpg	20	7	78.542	6513	27.292	2301	45.104	5097	74.896	1449
107	3	Licence	1	Feminin	4	En centre ville	4	jamais	21{Done}	7	G		NA		NA	NA	NA	NA	NA	NA	NA	NA	NA	NA	NA	NA	NA	Stim/103.jpg	3	4	46.771	7508	42.708	7776	47.604	5767	52.188	6135
107	3	Licence	1	Feminin	4	En centre ville	4	jamais	21{Done}	7	G		NA		NA	NA	NA	NA	NA	NA	NA	NA	NA	NA	NA	NA	NA	Stim/P098.jpg	28	5	98.958	5772	1.875	4659	51.979	7379	89.167	5748
107	3	Licence	1	Feminin	4	En centre ville	4	jamais	21{Done}	7	G		NA		NA	NA	NA	NA	NA	NA	NA	NA	NA	NA	NA	NA	NA	Stim/225.jpg	5	4	4.896	23715	59.792	4057	50	0	60.521	2907
107	3	Licence	1	Feminin	4	En centre ville	4	jamais	21{Done}	7	G		NA		NA	NA	NA	NA	NA	NA	NA	NA	NA	NA	NA	NA	NA	Stim/A091.jpg	23	6	37.917	3369	64.063	2627	81.458	3449	54.688	2078
107	3	Licence	1	Feminin	4	En centre ville	4	jamais	21{Done}	7	G	L'être humain a ete cree ou a evolue pour dominer le reste de la nature	NA		NA	NA	NA	NA	NA	NA	NA	9	1	12373	NA	NA	NA		NA	NA	NA	NA	NA	NA	NA	NA	NA	NA
107	3	Licence	1	Feminin	4	En centre ville	4	jamais	21{Done}	7	G	Nous devons garder les lacs et les rivieres propres pour proteger l'environnement, et non pour permettre aux gens de profiter des sports nautiques	NA		NA	NA	NA	NA	NA	NA	NA	4	7	20399	NA	NA	NA		NA	NA	NA	NA	NA	NA	NA	NA	NA	NA
107	3	Licence	1	Feminin	4	En centre ville	4	jamais	21{Done}	7	G	Les êtres humains exploitent trop l'environnement	NA		NA	NA	NA	NA	NA	NA	NA	6	2	7546	NA	NA	NA		NA	NA	NA	NA	NA	NA	NA	NA	NA	NA
107	3	Licence	1	Feminin	4	En centre ville	4	jamais	21{Done}	7	G	Je ne suis pas le genre de personne qui fait des efforts pour economiser les ressources naturelles	NA		NA	NA	NA	NA	NA	NA	NA	8	2	10664	NA	NA	NA		NA	NA	NA	NA	NA	NA	NA	NA	NA	NA
107	3	Licence	1	Feminin	4	En centre ville	4	jamais	21{Done}	7	G	Je suis oppose a l'idee du controle et de la regulation de l'utilisation des matieres premieres par les gouvernements dans le but de les faire durer plus longtemps	NA		NA	NA	NA	NA	NA	NA	NA	2	2	9952	NA	NA	NA		NA	NA	NA	NA	NA	NA	NA	NA	NA	NA
107	3	Licence	1	Feminin	4	En centre ville	4	jamais	21{Done}	7	G	Je prefere un jardin sauvage et naturel a un jardin soigne et bien ordonne	NA		NA	NA	NA	NA	NA	NA	NA	7	2	1482	NA	NA	NA		NA	NA	NA	NA	NA	NA	NA	NA	NA	NA
107	3	Licence	1	Feminin	4	En centre ville	4	jamais	21{Done}	7	G	Proteger l'environnement est plus important que proteger l'emploi des gens	NA		NA	NA	NA	NA	NA	NA	NA	10	2	565	NA	NA	NA		NA	NA	NA	NA	NA	NA	NA	NA	NA	NA
107	3	Licence	1	Feminin	4	En centre ville	4	jamais	21{Done}	7	G	Ca me rend triste de voir les forets detruites pour l'agriculture	NA		NA	NA	NA	NA	NA	NA	NA	11	2	476	NA	NA	NA		NA	NA	NA	NA	NA	NA	NA	NA	NA	NA
107	3	Licence	1	Feminin	4	En centre ville	4	jamais	21{Done}	7	G	La science moderne resoudra nos problemes environnementaux	NA		NA	NA	NA	NA	NA	NA	NA	5	2	500	NA	NA	NA		NA	NA	NA	NA	NA	NA	NA	NA	NA	NA
107	3	Licence	1	Feminin	4	En centre ville	4	jamais	21{Done}	7	G	J'aimerais rejoindre et participer activement a un groupe ecologiste	NA		NA	NA	NA	NA	NA	NA	NA	3	7	6645	NA	NA	NA		NA	NA	NA	NA	NA	NA	NA	NA	NA	NA
107	3	Licence	1	Feminin	4	En centre ville	4	jamais	21{Done}	7	G	Un couple marie devrait pouvoir avoir autant d'enfants qu'il le souhaite, du moment qu'il peut subvenir correctement a leurs besoins	NA		NA	NA	NA	NA	NA	NA	NA	12	2	1796	NA	NA	NA		NA	NA	NA	NA	NA	NA	NA	NA	NA	NA
107	3	Licence	1	Feminin	4	En centre ville	4	jamais	21{Done}	7	G	Je trouve que passer du temps dans la nature est ennuyeux	NA		NA	NA	NA	NA	NA	NA	NA	1	2	646	NA	NA	NA		NA	NA	NA	NA	NA	NA	NA	NA	NA	NA
107	3	Licence	1	Feminin	4	En centre ville	4	jamais	21{Done}	7	G	Je fais des trajets a pied ou a velo	NA		NA	NA	NA	NA	NA	NA	NA	NA	NA	NA	12	7	4292		NA	NA	NA	NA	NA	NA	NA	NA	NA	NA
107	3	Licence	1	Feminin	4	En centre ville	4	jamais	21{Done}	7	G	J'achete des produits bio	NA		NA	NA	NA	NA	NA	NA	NA	NA	NA	NA	3	7	3707		NA	NA	NA	NA	NA	NA	NA	NA	NA	NA
107	3	Licence	1	Feminin	4	En centre ville	4	jamais	21{Done}	7	G	J'achete des plats deja cuisines	NA		NA	NA	NA	NA	NA	NA	NA	NA	NA	NA	9	1	4142		NA	NA	NA	NA	NA	NA	NA	NA	NA	NA
107	3	Licence	1	Feminin	4	En centre ville	4	jamais	21{Done}	7	G	J'eteins la lumiere en quittant une piece	NA		NA	NA	NA	NA	NA	NA	NA	NA	NA	NA	6	7	6491		NA	NA	NA	NA	NA	NA	NA	NA	NA	NA
107	3	Licence	1	Feminin	4	En centre ville	4	jamais	21{Done}	7	G	J'achete des produits qui ne sont pas de saison	NA		NA	NA	NA	NA	NA	NA	NA	NA	NA	NA	8	1	5044		NA	NA	NA	NA	NA	NA	NA	NA	NA	NA
107	3	Licence	1	Feminin	4	En centre ville	4	jamais	21{Done}	7	G	Je choisis des produits a partir de materiaux recycles	NA		NA	NA	NA	NA	NA	NA	NA	NA	NA	NA	2	1	5225		NA	NA	NA	NA	NA	NA	NA	NA	NA	NA
107	3	Licence	1	Feminin	4	En centre ville	4	jamais	21{Done}	7	G	Je trie mes dechets	NA		NA	NA	NA	NA	NA	NA	NA	NA	NA	NA	4	4	5675		NA	NA	NA	NA	NA	NA	NA	NA	NA	NA
107	3	Licence	1	Feminin	4	En centre ville	4	jamais	21{Done}	7	G	Je mange des produits locaux	NA		NA	NA	NA	NA	NA	NA	NA	NA	NA	NA	7	2	3846		NA	NA	NA	NA	NA	NA	NA	NA	NA	NA
107	3	Licence	1	Feminin	4	En centre ville	4	jamais	21{Done}	7	G	J'utilise les transports publics quand je peux	NA		NA	NA	NA	NA	NA	NA	NA	NA	NA	NA	10	7	5855		NA	NA	NA	NA	NA	NA	NA	NA	NA	NA
107	3	Licence	1	Feminin	4	En centre ville	4	jamais	21{Done}	7	G	Lorsqu'il n'y a pas de poubelle a proximite je garde mes dechets (chewing-gum, megots, mouchoirs, capsules...) sur moi	NA		NA	NA	NA	NA	NA	NA	NA	NA	NA	NA	5	7	10476		NA	NA	NA	NA	NA	NA	NA	NA	NA	NA
107	3	Licence	1	Feminin	4	En centre ville	4	jamais	21{Done}	7	G	Je prends ma voiture/moto/scooter pour des trajets courts	NA		NA	NA	NA	NA	NA	NA	NA	NA	NA	NA	11	1	11318		NA	NA	NA	NA	NA	NA	NA	NA	NA	NA
107	3	Licence	1	Feminin	4	En centre ville	4	jamais	21{Done}	7	G	J'achete des produits les moins polluants possible	NA		NA	NA	NA	NA	NA	NA	NA	NA	NA	NA	1	2	6982		NA	NA	NA	NA	NA	NA	NA	NA	NA	NA
107	3	Licence	1	Feminin	4	En centre ville	4	jamais	21{Done}	7	G	J'ai parfois l'impression d'être l'un des animaux ou l'un des vegetaux qui souffrent.	NA		NA	NA	NA	NA	3	1	15247	NA	NA	NA	NA	NA	NA		NA	NA	NA	NA	NA	NA	NA	NA	NA	NA
107	3	Licence	1	Feminin	4	En centre ville	4	jamais	21{Done}	7	G	Je ressens ce que les animaux et les plantes qui souffrent ressentent.	NA		NA	NA	NA	NA	8	1	6330	NA	NA	NA	NA	NA	NA		NA	NA	NA	NA	NA	NA	NA	NA	NA	NA
107	3	Licence	1	Feminin	4	En centre ville	4	jamais	21{Done}	7	G	Je me sens concerne.e par ce qu'eprouvent les animaux et les vegetaux qui souffrent.	NA		NA	NA	NA	NA	2	1	16305	NA	NA	NA	NA	NA	NA		NA	NA	NA	NA	NA	NA	NA	NA	NA	NA
107	3	Licence	1	Feminin	4	En centre ville	4	jamais	21{Done}	7	G	Je ressens de la tendresse et de l'inquietude pour les animaux et les plantes qui souffrent.	NA		NA	NA	NA	NA	6	6	20351	NA	NA	NA	NA	NA	NA		NA	NA	NA	NA	NA	NA	NA	NA	NA	NA
107	3	Licence	1	Feminin	4	En centre ville	4	jamais	21{Done}	7	G	Je ressens de la tendresse et de l'inquietude pour les animaux et les plantes qui souffrent.	NA		NA	NA	NA	NA	7	4	6097	NA	NA	NA	NA	NA	NA		NA	NA	NA	NA	NA	NA	NA	NA	NA	NA
107	3	Licence	1	Feminin	4	En centre ville	4	jamais	21{Done}	7	G	J'essaie de comprendre ce que ressentent les animaux et les plantes qui souffrent en imaginant leur point de vue.	NA		NA	NA	NA	NA	5	4	3970	NA	NA	NA	NA	NA	NA		NA	NA	NA	NA	NA	NA	NA	NA	NA	NA
107	3	Licence	1	Feminin	4	En centre ville	4	jamais	21{Done}	7	G	Quand je vois des animaux ou des vegetaux qui souffrent, j'imagine ce que je ressentirais a leur place.	NA		NA	NA	NA	NA	1	4	1237	NA	NA	NA	NA	NA	NA		NA	NA	NA	NA	NA	NA	NA	NA	NA	NA
107	3	Licence	1	Feminin	4	En centre ville	4	jamais	21{Done}	7	G	Je ressens la douleur des animaux et des plantes qui souffrent.	NA		NA	NA	NA	NA	9	NA	0	NA	NA	NA	NA	NA	NA		NA	NA	NA	NA	NA	NA	NA	NA	NA	NA
107	3	Licence	1	Feminin	4	En centre ville	4	jamais	21{Done}	7	G	J'eprouve de la compassion pour les animaux et les plantes qui souffrent.	NA		NA	NA	NA	NA	10	4	931	NA	NA	NA	NA	NA	NA		NA	NA	NA	NA	NA	NA	NA	NA	NA	NA
107	3	Licence	1	Feminin	4	En centre ville	4	jamais	21{Done}	7	G	Je peux tres facilement me mettre a la place des animaux et des plantes qui souffrent.	NA		NA	NA	NA	NA	4	4	816	NA	NA	NA	NA	NA	NA		NA	NA	NA	NA	NA	NA	NA	NA	NA	NA
107	3	Licence	1	Feminin	4	En centre ville	4	jamais	21{Done}	7	G	C'est evident quand les gens font semblant d'être heureux	NA		NA	3	5	7208	NA	NA	NA	NA	NA	NA	NA	NA	NA		NA	NA	NA	NA	NA	NA	NA	NA	NA	NA
107	3	Licence	1	Feminin	4	En centre ville	4	jamais	21{Done}	7	G	Je peux dire quand quelqu'un a peur	NA		NA	2	5	10731	NA	NA	NA	NA	NA	NA	NA	NA	NA		NA	NA	NA	NA	NA	NA	NA	NA	NA	NA
107	3	Licence	1	Feminin	4	En centre ville	4	jamais	21{Done}	7	G	Je comprends generalement pourquoi les gens se sentent comme ils se sentent	NA		NA	4	5	5265	NA	NA	NA	NA	NA	NA	NA	NA	NA		NA	NA	NA	NA	NA	NA	NA	NA	NA	NA
107	3	Licence	1	Feminin	4	En centre ville	4	jamais	21{Done}	7	G	J'ai de la difficulte a lire les emotions des autres	NA		NA	1	1	8703	NA	NA	NA	NA	NA	NA	NA	NA	NA		NA	NA	NA	NA	NA	NA	NA	NA	NA	NA
107	3	Licence	1	Feminin	4	En centre ville	4	jamais	21{Done}	7	G	Je ne suis pas bon pour comprendre les emotions des autres	NA		NA	9	1	6600	NA	NA	NA	NA	NA	NA	NA	NA	NA		NA	NA	NA	NA	NA	NA	NA	NA	NA	NA
107	3	Licence	1	Feminin	4	En centre ville	4	jamais	21{Done}	7	G	Quand mes amis se mettent en colere, j'ai souvent le goût de rire	NA		NA	32	5	9249	NA	NA	NA	NA	NA	NA	NA	NA	NA		NA	NA	NA	NA	NA	NA	NA	NA	NA	NA
107	3	Licence	1	Feminin	4	En centre ville	4	jamais	21{Done}	7	G	Je deviens excite lorsque je donne a quelqu'un un cadeau que je pense qu'il va aimer	NA		NA	14	3	13292	NA	NA	NA	NA	NA	NA	NA	NA	NA		NA	NA	NA	NA	NA	NA	NA	NA	NA	NA
107	3	Licence	1	Feminin	4	En centre ville	4	jamais	21{Done}	7	G	Je pense que c'est amusant de malmener les gens une fois de temps en temps	NA		NA	25	3	9311	NA	NA	NA	NA	NA	NA	NA	NA	NA		NA	NA	NA	NA	NA	NA	NA	NA	NA	NA
107	3	Licence	1	Feminin	4	En centre ville	4	jamais	21{Done}	7	G	Je me sens affreux(se) quand je blesse les sentiments de quelqu'un	NA		NA	19	3	8345	NA	NA	NA	NA	NA	NA	NA	NA	NA		NA	NA	NA	NA	NA	NA	NA	NA	NA	NA
107	3	Licence	1	Feminin	4	En centre ville	4	jamais	21{Done}	7	G	Les malheurs des autres ne me derangent pas beaucoup	NA		NA	20	NA	0	NA	NA	NA	NA	NA	NA	NA	NA	NA		NA	NA	NA	NA	NA	NA	NA	NA	NA	NA
107	3	Licence	1	Feminin	4	En centre ville	4	jamais	21{Done}	7	G	Si je pouvais m'en tirer sans consequence, il y a des gens que je prendrais plaisir a blesser	NA		NA	35	3	861	NA	NA	NA	NA	NA	NA	NA	NA	NA		NA	NA	NA	NA	NA	NA	NA	NA	NA	NA
107	3	Licence	1	Feminin	4	En centre ville	4	jamais	21{Done}	7	G	J'ai de la difficulte a determiner ce qu'une autre personne ressent	NA		NA	5	3	1248	NA	NA	NA	NA	NA	NA	NA	NA	NA		NA	NA	NA	NA	NA	NA	NA	NA	NA	NA
107	3	Licence	1	Feminin	4	En centre ville	4	jamais	21{Done}	7	G	Je prends plaisir a faire en sorte que les autres se sentent stupides	NA		NA	31	3	621	NA	NA	NA	NA	NA	NA	NA	NA	NA		NA	NA	NA	NA	NA	NA	NA	NA	NA	NA
107	3	Licence	1	Feminin	4	En centre ville	4	jamais	21{Done}	7	G	Je me fous que les autres se sentent heureux	NA		NA	16	1	7267	NA	NA	NA	NA	NA	NA	NA	NA	NA		NA	NA	NA	NA	NA	NA	NA	NA	NA	NA
107	3	Licence	1	Feminin	4	En centre ville	4	jamais	21{Done}	7	G	Je ne m'inquiete pas trop de blesser les sentiments des gens	NA		NA	15	5	11172	NA	NA	NA	NA	NA	NA	NA	NA	NA		NA	NA	NA	NA	NA	NA	NA	NA	NA	NA
107	3	Licence	1	Feminin	4	En centre ville	4	jamais	21{Done}	7	G	J'ai de la difficulte a dire quand quelqu'un est triste	NA		NA	12	4	12839	NA	NA	NA	NA	NA	NA	NA	NA	NA		NA	NA	NA	NA	NA	NA	NA	NA	NA	NA
107	3	Licence	1	Feminin	4	En centre ville	4	jamais	21{Done}	7	G	Je prends plaisir a rendre les autres heureux	NA		NA	23	5	6161	NA	NA	NA	NA	NA	NA	NA	NA	NA		NA	NA	NA	NA	NA	NA	NA	NA	NA	NA
107	3	Licence	1	Feminin	4	En centre ville	4	jamais	21{Done}	7	G	Je m'en fous si les gens se sentent deprimes	NA		NA	17	1	7001	NA	NA	NA	NA	NA	NA	NA	NA	NA		NA	NA	NA	NA	NA	NA	NA	NA	NA	NA
107	3	Licence	1	Feminin	4	En centre ville	4	jamais	21{Done}	7	G	Je peux dire quand les gens sont sur le point de perdre leur sang-froid	NA		NA	6	4	14359	NA	NA	NA	NA	NA	NA	NA	NA	NA		NA	NA	NA	NA	NA	NA	NA	NA	NA	NA
107	3	Licence	1	Feminin	4	En centre ville	4	jamais	21{Done}	7	G	Les gens n'ont pas besoin de me le dire lorsqu'ils sont tristes, je le vois dans leur visage	NA		NA	11	5	7758	NA	NA	NA	NA	NA	NA	NA	NA	NA		NA	NA	NA	NA	NA	NA	NA	NA	NA	NA
107	3	Licence	1	Feminin	4	En centre ville	4	jamais	21{Done}	7	G	J'aime faire se sentir les autres mal a l'aise	NA		NA	30	1	4094	NA	NA	NA	NA	NA	NA	NA	NA	NA		NA	NA	NA	NA	NA	NA	NA	NA	NA	NA
107	3	Licence	1	Feminin	4	En centre ville	4	jamais	21{Done}	7	G	Quand mes amis ont du bon temps, je deviens souvent en colere	NA		NA	28	3	12561	NA	NA	NA	NA	NA	NA	NA	NA	NA		NA	NA	NA	NA	NA	NA	NA	NA	NA	NA
107	3	Licence	1	Feminin	4	En centre ville	4	jamais	21{Done}	7	G	Je prends plaisir a voir des inconnus prendre peur	NA		NA	27	1	6321	NA	NA	NA	NA	NA	NA	NA	NA	NA		NA	NA	NA	NA	NA	NA	NA	NA	NA	NA
107	3	Licence	1	Feminin	4	En centre ville	4	jamais	21{Done}	7	G	J'admets que je prends plaisir a irriter les gens	NA		NA	36	NA	0	NA	NA	NA	NA	NA	NA	NA	NA	NA		NA	NA	NA	NA	NA	NA	NA	NA	NA	NA
107	3	Licence	1	Feminin	4	En centre ville	4	jamais	21{Done}	7	G	Je peux generalement dire comment les gens se sentent	NA		NA	8	5	7537	NA	NA	NA	NA	NA	NA	NA	NA	NA		NA	NA	NA	NA	NA	NA	NA	NA	NA	NA
107	3	Licence	1	Feminin	4	En centre ville	4	jamais	21{Done}	7	G	Parfois, il est amusant de voir les gens se faire humilier	NA		NA	34	1	29853	NA	NA	NA	NA	NA	NA	NA	NA	NA		NA	NA	NA	NA	NA	NA	NA	NA	NA	NA
107	3	Licence	1	Feminin	4	En centre ville	4	jamais	21{Done}	7	G	Des gens m'ont deja dit que j'etais insensible	NA		NA	24	4	8825	NA	NA	NA	NA	NA	NA	NA	NA	NA		NA	NA	NA	NA	NA	NA	NA	NA	NA	NA
107	3	Licence	1	Feminin	4	En centre ville	4	jamais	21{Done}	7	G	Je peux generalement deviner ce qui met quelqu'un en colere	NA		NA	10	NA	0	NA	NA	NA	NA	NA	NA	NA	NA	NA		NA	NA	NA	NA	NA	NA	NA	NA	NA	NA
107	3	Licence	1	Feminin	4	En centre ville	4	jamais	21{Done}	7	G	Les gens de bonne humeur me degoûtent	NA		NA	29	4	1411	NA	NA	NA	NA	NA	NA	NA	NA	NA		NA	NA	NA	NA	NA	NA	NA	NA	NA	NA
107	3	Licence	1	Feminin	4	En centre ville	4	jamais	21{Done}	7	G	Les sentiments des autres ne me derangent pas du tout	NA		NA	18	1	6943	NA	NA	NA	NA	NA	NA	NA	NA	NA		NA	NA	NA	NA	NA	NA	NA	NA	NA	NA
107	3	Licence	1	Feminin	4	En centre ville	4	jamais	21{Done}	7	G	J'essaie souvent d'aider les gens a se sentir mieux quand ils sont bouleverses	NA		NA	22	5	7795	NA	NA	NA	NA	NA	NA	NA	NA	NA		NA	NA	NA	NA	NA	NA	NA	NA	NA	NA
107	3	Licence	1	Feminin	4	En centre ville	4	jamais	21{Done}	7	G	Si je vois que je suis en train de faire du mal a quelqu'un, je vais m'arrêter rapidement	NA		NA	21	5	11267	NA	NA	NA	NA	NA	NA	NA	NA	NA		NA	NA	NA	NA	NA	NA	NA	NA	NA	NA
107	3	Licence	1	Feminin	4	En centre ville	4	jamais	21{Done}	7	G	Parfois, je prends plaisir a voir les gens pleurer	NA		NA	33	1	6377	NA	NA	NA	NA	NA	NA	NA	NA	NA		NA	NA	NA	NA	NA	NA	NA	NA	NA	NA
107	3	Licence	1	Feminin	4	En centre ville	4	jamais	21{Done}	7	G	Ca me fait sentir bien d'aider quelqu'un dans le besoin	NA		NA	13	4	20905	NA	NA	NA	NA	NA	NA	NA	NA	NA		NA	NA	NA	NA	NA	NA	NA	NA	NA	NA
107	3	Licence	1	Feminin	4	En centre ville	4	jamais	21{Done}	7	G	Je peux generalement predire comment quelqu'un va se sentir	NA		NA	7	4	17375	NA	NA	NA	NA	NA	NA	NA	NA	NA		NA	NA	NA	NA	NA	NA	NA	NA	NA	NA
107	3	Licence	1	Feminin	4	En centre ville	4	jamais	21{Done}	7	G	J'aime regarder les gens se mettre en colere	NA		NA	26	1	5499	NA	NA	NA	NA	NA	NA	NA	NA	NA		NA	NA	NA	NA	NA	NA	NA	NA	NA	NA
107	3	Licence	1	Feminin	4	En centre ville	4	jamais	21{Done}	7	G	Il m'est arrive d'avoir le goût de casser quelque chose.	9	{No}	5957	NA	NA	NA	NA	NA	NA	NA	NA	NA	NA	NA	NA		NA	NA	NA	NA	NA	NA	NA	NA	NA	NA
107	3	Licence	1	Feminin	4	En centre ville	4	jamais	21{Done}	7	G	Il m'est arrive d'être assez jaloux(se) du bonheur des autres.	11	{No}	9797	NA	NA	NA	NA	NA	NA	NA	NA	NA	NA	NA	NA		NA	NA	NA	NA	NA	NA	NA	NA	NA	NA
107	3	Licence	1	Feminin	4	En centre ville	4	jamais	21{Done}	7	G	Je n'ai jamais vraiment deteste quelqu'un.	1	{Yes}	4379	NA	NA	NA	NA	NA	NA	NA	NA	NA	NA	NA	NA		NA	NA	NA	NA	NA	NA	NA	NA	NA	NA
107	3	Licence	1	Feminin	4	En centre ville	4	jamais	21{Done}	7	G	J'aime faire des commerages quelques fois.	3	{Yes}	10195	NA	NA	NA	NA	NA	NA	NA	NA	NA	NA	NA	NA		NA	NA	NA	NA	NA	NA	NA	NA	NA	NA
107	3	Licence	1	Feminin	4	En centre ville	4	jamais	21{Done}	7	G	Je n'ai jamais dit deliberement quelque chose qui pouvait blesser quelqu'un.	13	{Yes}	6650	NA	NA	NA	NA	NA	NA	NA	NA	NA	NA	NA	NA		NA	NA	NA	NA	NA	NA	NA	NA	NA	NA
107	3	Licence	1	Feminin	4	En centre ville	4	jamais	21{Done}	7	G	Il m'arrive parfois de penser que les gens qui vivent un malheur ont tout simplement ce qu'ils meritent.	12	{No}	10374	NA	NA	NA	NA	NA	NA	NA	NA	NA	NA	NA	NA		NA	NA	NA	NA	NA	NA	NA	NA	NA	NA
107	3	Licence	1	Feminin	4	En centre ville	4	jamais	21{Done}	7	G	Je n'ai jamais ete contrarie(e) lorsque des gens ont exprime des idees tres differentes des miennes.	10	{No}	20070	NA	NA	NA	NA	NA	NA	NA	NA	NA	NA	NA	NA		NA	NA	NA	NA	NA	NA	NA	NA	NA	NA
107	3	Licence	1	Feminin	4	En centre ville	4	jamais	21{Done}	7	G	Quelques fois, j'ai eu envie de me rebeller contre des gens qui exercent l'autorite même si je savais qu'ils avaient raison.	4	{Yes}	8330	NA	NA	NA	NA	NA	NA	NA	NA	NA	NA	NA	NA		NA	NA	NA	NA	NA	NA	NA	NA	NA	NA
107	3	Licence	1	Feminin	4	En centre ville	4	jamais	21{Done}	7	G	J'essaie parfois de me venger plutôt que de pardonner et d'oublier.	7	{Yes}	9499	NA	NA	NA	NA	NA	NA	NA	NA	NA	NA	NA	NA		NA	NA	NA	NA	NA	NA	NA	NA	NA	NA
107	3	Licence	1	Feminin	4	En centre ville	4	jamais	21{Done}	7	G	Il m'est deja arriver de profiter de quelqu'un.	6	{Yes}	4245	NA	NA	NA	NA	NA	NA	NA	NA	NA	NA	NA	NA		NA	NA	NA	NA	NA	NA	NA	NA	NA	NA
107	3	Licence	1	Feminin	4	En centre ville	4	jamais	21{Done}	7	G	Je suis parfois irrite(e) si je n'arrive pas a mes fins.	2	{Yes}	5482	NA	NA	NA	NA	NA	NA	NA	NA	NA	NA	NA	NA		NA	NA	NA	NA	NA	NA	NA	NA	NA	NA
107	3	Licence	1	Feminin	4	En centre ville	4	jamais	21{Done}	7	G	Je me rappelle avoir deja fait semblant d'être malade pour echapper a une situation.	5	{Yes}	6509	NA	NA	NA	NA	NA	NA	NA	NA	NA	NA	NA	NA		NA	NA	NA	NA	NA	NA	NA	NA	NA	NA
107	3	Licence	1	Feminin	4	En centre ville	4	jamais	21{Done}	7	G	Je suis toujours courtois(e), même envers les gens qui sont desagreables.	8	{Yes}	8159	NA	NA	NA	NA	NA	NA	NA	NA	NA	NA	NA	NA		NA	NA	NA	NA	NA	NA	NA	NA	NA	NA
108	6	Autre	1	Feminin	4	En centre ville	1	durant votre enfance	19{Done}	4	D		NA		NA	NA	NA	NA	NA	NA	NA	NA	NA	NA	NA	NA	NA	Stim/H053.jpg	NA	9	53.75	15885	18.646	8189	55.208	15385	50	0
108	6	Autre	1	Feminin	4	En centre ville	1	durant votre enfance	19{Done}	4	D		NA		NA	NA	NA	NA	NA	NA	NA	NA	NA	NA	NA	NA	NA	Stim/P116.jpg	NA	9	65.729	6268	2.292	4699	2.292	3001	4.583	5610
108	6	Autre	1	Feminin	4	En centre ville	1	durant votre enfance	19{Done}	4	D		NA		NA	NA	NA	NA	NA	NA	NA	NA	NA	NA	NA	NA	NA	Stim/P097.jpg	NA	9	50	0	22.917	8011	27.187	7869	65.208	6711
108	6	Autre	1	Feminin	4	En centre ville	1	durant votre enfance	19{Done}	4	D		NA		NA	NA	NA	NA	NA	NA	NA	NA	NA	NA	NA	NA	NA	Stim/Gun 2.jpg	NA	9	41.667	8224	72.292	3828	18.646	5710	94.896	4037
108	6	Autre	1	Feminin	4	En centre ville	1	durant votre enfance	19{Done}	4	D		NA		NA	NA	NA	NA	NA	NA	NA	NA	NA	NA	NA	NA	NA	Stim/P053.jpg	NA	9	73.75	4344	13.125	7644	13.125	2911	20.104	3462
108	6	Autre	1	Feminin	4	En centre ville	1	durant votre enfance	19{Done}	4	D		NA		NA	NA	NA	NA	NA	NA	NA	NA	NA	NA	NA	NA	NA	Stim/266.jpg	32	2	0.937	5189	98.437	6019	92.292	2788	90.208	3880
108	6	Autre	1	Feminin	4	En centre ville	1	durant votre enfance	19{Done}	4	D		NA		NA	NA	NA	NA	NA	NA	NA	NA	NA	NA	NA	NA	NA	Stim/Skyscraper 2.jpg	39	1	50	0	35.417	5202	28.125	2928	50	0
108	6	Autre	1	Feminin	4	En centre ville	1	durant votre enfance	19{Done}	4	D		NA		NA	NA	NA	NA	NA	NA	NA	NA	NA	NA	NA	NA	NA	Stim/H078.jpg	11	8	1.146	2760	98.542	6194	99.896	2531	88.542	2845
108	6	Autre	1	Feminin	4	En centre ville	1	durant votre enfance	19{Done}	4	D		NA		NA	NA	NA	NA	NA	NA	NA	NA	NA	NA	NA	NA	NA	Stim/A091.jpg	23	6	2.188	7869	98.542	2769	98.125	2089	92.5	3023
108	6	Autre	1	Feminin	4	En centre ville	1	durant votre enfance	19{Done}	4	D		NA		NA	NA	NA	NA	NA	NA	NA	NA	NA	NA	NA	NA	NA	Stim/Dog 21.jpg	29	5	97.396	3798	0.104	2937	7.708	2344	16.979	4732
108	6	Autre	1	Feminin	4	En centre ville	1	durant votre enfance	19{Done}	4	D		NA		NA	NA	NA	NA	NA	NA	NA	NA	NA	NA	NA	NA	NA	Stim/Sidewalk 4.jpg	38	1	84.792	5314	5.417	1989	4.896	3427	17.708	4271
108	6	Autre	1	Feminin	4	En centre ville	1	durant votre enfance	19{Done}	4	D		NA		NA	NA	NA	NA	NA	NA	NA	NA	NA	NA	NA	NA	NA	Stim/Dancing 5.jpg	17	7	93.854	3685	1.667	4835	1.042	3272	6.042	3831
108	6	Autre	1	Feminin	4	En centre ville	1	durant votre enfance	19{Done}	4	D		NA		NA	NA	NA	NA	NA	NA	NA	NA	NA	NA	NA	NA	NA	Stim/Fire 11.jpg	1	4	7.708	3794	98.229	3193	8.75	2772	78.75	2694
108	6	Autre	1	Feminin	4	En centre ville	1	durant votre enfance	19{Done}	4	D		NA		NA	NA	NA	NA	NA	NA	NA	NA	NA	NA	NA	NA	NA	Stim/A115.jpg	21	6	20.312	9193	85.729	3291	79.687	2081	79.687	7682
108	6	Autre	1	Feminin	4	En centre ville	1	durant votre enfance	19{Done}	4	D		NA		NA	NA	NA	NA	NA	NA	NA	NA	NA	NA	NA	NA	NA	Stim/Street 5.jpg	40	1	50	0	50	0	50	0	41.979	3696
108	6	Autre	1	Feminin	4	En centre ville	1	durant votre enfance	19{Done}	4	D		NA		NA	NA	NA	NA	NA	NA	NA	NA	NA	NA	NA	NA	NA	Stim/H091.jpg	14	8	33.125	3435	84.687	3486	87.708	1810	84.062	3877
108	6	Autre	1	Feminin	4	En centre ville	1	durant votre enfance	19{Done}	4	D		NA		NA	NA	NA	NA	NA	NA	NA	NA	NA	NA	NA	NA	NA	Stim/H034.jpg	12	8	19.062	7769	95.104	5505	87.5	2055	80.729	2158
108	6	Autre	1	Feminin	4	En centre ville	1	durant votre enfance	19{Done}	4	D		NA		NA	NA	NA	NA	NA	NA	NA	NA	NA	NA	NA	NA	NA	Stim/P054.jpg	9	3	73.229	5531	7.396	2795	8.542	1338	24.167	2337
108	6	Autre	1	Feminin	4	En centre ville	1	durant votre enfance	19{Done}	4	D		NA		NA	NA	NA	NA	NA	NA	NA	NA	NA	NA	NA	NA	NA	Stim/218.jpg	4	4	3.333	3604	73.542	3800	79.896	2643	88.958	2822
108	6	Autre	1	Feminin	4	En centre ville	1	durant votre enfance	19{Done}	4	D		NA		NA	NA	NA	NA	NA	NA	NA	NA	NA	NA	NA	NA	NA	Stim/295.jpg	37	1	76.875	4762	23.958	9195	16.458	3182	24.687	1896
108	6	Autre	1	Feminin	4	En centre ville	1	durant votre enfance	19{Done}	4	D		NA		NA	NA	NA	NA	NA	NA	NA	NA	NA	NA	NA	NA	NA	Stim/285.jpg	36	1	78.437	3358	12.708	1225	3.75	1833	12.708	2026
108	6	Autre	1	Feminin	4	En centre ville	1	durant votre enfance	19{Done}	4	D		NA		NA	NA	NA	NA	NA	NA	NA	NA	NA	NA	NA	NA	NA	Stim/H100.jpg	15	8	16.563	2608	78.958	1945	90.937	1843	64.583	3388
108	6	Autre	1	Feminin	4	En centre ville	1	durant votre enfance	19{Done}	4	D		NA		NA	NA	NA	NA	NA	NA	NA	NA	NA	NA	NA	NA	NA	Stim/Happy pose 2.jpg	20	7	94.896	2615	7.812	1832	3.542	1481	20.521	3722
108	6	Autre	1	Feminin	4	En centre ville	1	durant votre enfance	19{Done}	4	D		NA		NA	NA	NA	NA	NA	NA	NA	NA	NA	NA	NA	NA	NA	Stim/103.jpg	3	4	50	0	63.542	3265	62.917	1218	55.833	2650
108	6	Autre	1	Feminin	4	En centre ville	1	durant votre enfance	19{Done}	4	D		NA		NA	NA	NA	NA	NA	NA	NA	NA	NA	NA	NA	NA	NA	Stim/296.jpg	7	3	98.333	3227	2.396	2813	3.854	1180	1.563	6078
108	6	Autre	1	Feminin	4	En centre ville	1	durant votre enfance	19{Done}	4	D		NA		NA	NA	NA	NA	NA	NA	NA	NA	NA	NA	NA	NA	NA	Stim/P082.jpg	26	5	98.646	2722	5.937	1404	5.937	1725	5.937	1399
108	6	Autre	1	Feminin	4	En centre ville	1	durant votre enfance	19{Done}	4	D		NA		NA	NA	NA	NA	NA	NA	NA	NA	NA	NA	NA	NA	NA	Stim/Mother 5.jpg	19	7	97.396	3239	5.417	2429	7.396	1673	10.625	4592
108	6	Autre	1	Feminin	4	En centre ville	1	durant votre enfance	19{Done}	4	D		NA		NA	NA	NA	NA	NA	NA	NA	NA	NA	NA	NA	NA	NA	Stim/Dog 26.jpg	25	6	0.625	2699	98.542	2783	95.729	2961	85	3364
108	6	Autre	1	Feminin	4	En centre ville	1	durant votre enfance	19{Done}	4	D		NA		NA	NA	NA	NA	NA	NA	NA	NA	NA	NA	NA	NA	NA	Stim/P098.jpg	28	5	64.479	4365	9.167	2091	10.833	5877	18.75	2281
108	6	Autre	1	Feminin	4	En centre ville	1	durant votre enfance	19{Done}	4	D		NA		NA	NA	NA	NA	NA	NA	NA	NA	NA	NA	NA	NA	NA	Stim/H064.jpg	13	8	0.417	5282	99.792	3081	96.771	3343	97.812	1978
108	6	Autre	1	Feminin	4	En centre ville	1	durant votre enfance	19{Done}	4	D		NA		NA	NA	NA	NA	NA	NA	NA	NA	NA	NA	NA	NA	NA	Stim/A116.jpg	22	6	1.979	3504	97.396	1134	97.604	1209	96.562	1572
108	6	Autre	1	Feminin	4	En centre ville	1	durant votre enfance	19{Done}	4	D		NA		NA	NA	NA	NA	NA	NA	NA	NA	NA	NA	NA	NA	NA	Stim/225.jpg	5	4	12.813	4494	82.187	3253	83.021	2874	75.208	2312
108	6	Autre	1	Feminin	4	En centre ville	1	durant votre enfance	19{Done}	4	D		NA		NA	NA	NA	NA	NA	NA	NA	NA	NA	NA	NA	NA	NA	Stim/P055.jpg	10	3	95.729	2935	2.708	1982	1.042	1630	5.104	2051
108	6	Autre	1	Feminin	4	En centre ville	1	durant votre enfance	19{Done}	4	D		NA		NA	NA	NA	NA	NA	NA	NA	NA	NA	NA	NA	NA	NA	Stim/P122.jpg	27	5	84.896	2508	11.146	1651	4.375	2242	11.146	1896
108	6	Autre	1	Feminin	4	En centre ville	1	durant votre enfance	19{Done}	4	D		NA		NA	NA	NA	NA	NA	NA	NA	NA	NA	NA	NA	NA	NA	Stim/P067.jpg	8	3	78.854	2877	1.042	1385	1.042	5303	1.354	2964
108	6	Autre	1	Feminin	4	En centre ville	1	durant votre enfance	19{Done}	4	D		NA		NA	NA	NA	NA	NA	NA	NA	NA	NA	NA	NA	NA	NA	Stim/Lake 2.jpg	6	3	98.646	2287	1.771	1599	1.25	3116	1.146	6174
108	6	Autre	1	Feminin	4	En centre ville	1	durant votre enfance	19{Done}	4	D		NA		NA	NA	NA	NA	NA	NA	NA	NA	NA	NA	NA	NA	NA	Stim/Couple 8.jpg	16	7	96.979	2909	2.708	3547	1.146	1865	2.708	3190
108	6	Autre	1	Feminin	4	En centre ville	1	durant votre enfance	19{Done}	4	D		NA		NA	NA	NA	NA	NA	NA	NA	NA	NA	NA	NA	NA	NA	Stim/Dog 24.jpg	24	6	1.146	1986	98.125	2066	96.875	2148	87.812	1722
108	6	Autre	1	Feminin	4	En centre ville	1	durant votre enfance	19{Done}	4	D		NA		NA	NA	NA	NA	NA	NA	NA	NA	NA	NA	NA	NA	NA	Stim/Destruction 7.jpg	35	2	3.854	3046	94.583	2577	94.479	2173	89.896	2077
108	6	Autre	1	Feminin	4	En centre ville	1	durant votre enfance	19{Done}	4	D		NA		NA	NA	NA	NA	NA	NA	NA	NA	NA	NA	NA	NA	NA	Stim/Garbage dump 2.jpg	2	4	1.875	2817	91.979	4028	84.167	1729	88.021	2407
108	6	Autre	1	Feminin	4	En centre ville	1	durant votre enfance	19{Done}	4	D		NA		NA	NA	NA	NA	NA	NA	NA	NA	NA	NA	NA	NA	NA	Stim/216.jpg	31	2	26.562	5164	79.167	1641	81.042	1862	68.75	1583
108	6	Autre	1	Feminin	4	En centre ville	1	durant votre enfance	19{Done}	4	D		NA		NA	NA	NA	NA	NA	NA	NA	NA	NA	NA	NA	NA	NA	Stim/Eating 1.jpg	18	7	86.667	5303	9.271	3095	18.229	1933	24.583	2454
108	6	Autre	1	Feminin	4	En centre ville	1	durant votre enfance	19{Done}	4	D		NA		NA	NA	NA	NA	NA	NA	NA	NA	NA	NA	NA	NA	NA	Stim/176.jpg	33	2	2.604	3803	86.667	1877	86.667	742	80.417	2079
108	6	Autre	1	Feminin	4	En centre ville	1	durant votre enfance	19{Done}	4	D		NA		NA	NA	NA	NA	NA	NA	NA	NA	NA	NA	NA	NA	NA	Stim/Dog 12.jpg	30	5	99.479	2462	2.813	2365	2.813	1414	2.708	2322
108	6	Autre	1	Feminin	4	En centre ville	1	durant votre enfance	19{Done}	4	D		NA		NA	NA	NA	NA	NA	NA	NA	NA	NA	NA	NA	NA	NA	Stim/Destruction 8.jpg	34	2	12.708	2005	82.917	756	75.625	2354	82.917	1798
108	6	Autre	1	Feminin	4	En centre ville	1	durant votre enfance	19{Done}	4	D	J'aimerais rejoindre et participer activement a un groupe ecologiste	NA		NA	NA	NA	NA	NA	NA	NA	3	5	4495	NA	NA	NA		NA	NA	NA	NA	NA	NA	NA	NA	NA	NA
108	6	Autre	1	Feminin	4	En centre ville	1	durant votre enfance	19{Done}	4	D	Je ne suis pas le genre de personne qui fait des efforts pour economiser les ressources naturelles	NA		NA	NA	NA	NA	NA	NA	NA	8	2	21760	NA	NA	NA		NA	NA	NA	NA	NA	NA	NA	NA	NA	NA
108	6	Autre	1	Feminin	4	En centre ville	1	durant votre enfance	19{Done}	4	D	L'être humain a ete cree ou a evolue pour dominer le reste de la nature	NA		NA	NA	NA	NA	NA	NA	NA	9	1	8042	NA	NA	NA		NA	NA	NA	NA	NA	NA	NA	NA	NA	NA
108	6	Autre	1	Feminin	4	En centre ville	1	durant votre enfance	19{Done}	4	D	Nous devons garder les lacs et les rivieres propres pour proteger l'environnement, et non pour permettre aux gens de profiter des sports nautiques	NA		NA	NA	NA	NA	NA	NA	NA	4	7	7301	NA	NA	NA		NA	NA	NA	NA	NA	NA	NA	NA	NA	NA
108	6	Autre	1	Feminin	4	En centre ville	1	durant votre enfance	19{Done}	4	D	Les êtres humains exploitent trop l'environnement	NA		NA	NA	NA	NA	NA	NA	NA	6	7	3502	NA	NA	NA		NA	NA	NA	NA	NA	NA	NA	NA	NA	NA
108	6	Autre	1	Feminin	4	En centre ville	1	durant votre enfance	19{Done}	4	D	Je trouve que passer du temps dans la nature est ennuyeux	NA		NA	NA	NA	NA	NA	NA	NA	1	1	6443	NA	NA	NA		NA	NA	NA	NA	NA	NA	NA	NA	NA	NA
108	6	Autre	1	Feminin	4	En centre ville	1	durant votre enfance	19{Done}	4	D	Ca me rend triste de voir les forets detruites pour l'agriculture	NA		NA	NA	NA	NA	NA	NA	NA	11	7	4210	NA	NA	NA		NA	NA	NA	NA	NA	NA	NA	NA	NA	NA
108	6	Autre	1	Feminin	4	En centre ville	1	durant votre enfance	19{Done}	4	D	Un couple marie devrait pouvoir avoir autant d'enfants qu'il le souhaite, du moment qu'il peut subvenir correctement a leurs besoins	NA		NA	NA	NA	NA	NA	NA	NA	12	7	19801	NA	NA	NA		NA	NA	NA	NA	NA	NA	NA	NA	NA	NA
108	6	Autre	1	Feminin	4	En centre ville	1	durant votre enfance	19{Done}	4	D	Je prefere un jardin sauvage et naturel a un jardin soigne et bien ordonne	NA		NA	NA	NA	NA	NA	NA	NA	7	5	11039	NA	NA	NA		NA	NA	NA	NA	NA	NA	NA	NA	NA	NA
108	6	Autre	1	Feminin	4	En centre ville	1	durant votre enfance	19{Done}	4	D	Je suis oppose a l'idee du controle et de la regulation de l'utilisation des matieres premieres par les gouvernements dans le but de les faire durer plus longtemps	NA		NA	NA	NA	NA	NA	NA	NA	2	1	21730	NA	NA	NA		NA	NA	NA	NA	NA	NA	NA	NA	NA	NA
108	6	Autre	1	Feminin	4	En centre ville	1	durant votre enfance	19{Done}	4	D	Proteger l'environnement est plus important que proteger l'emploi des gens	NA		NA	NA	NA	NA	NA	NA	NA	10	7	6829	NA	NA	NA		NA	NA	NA	NA	NA	NA	NA	NA	NA	NA
108	6	Autre	1	Feminin	4	En centre ville	1	durant votre enfance	19{Done}	4	D	La science moderne resoudra nos problemes environnementaux	NA		NA	NA	NA	NA	NA	NA	NA	5	3	4861	NA	NA	NA		NA	NA	NA	NA	NA	NA	NA	NA	NA	NA
108	6	Autre	1	Feminin	4	En centre ville	1	durant votre enfance	19{Done}	4	D	J'achete des plats deja cuisines	NA		NA	NA	NA	NA	NA	NA	NA	NA	NA	NA	9	2	7939		NA	NA	NA	NA	NA	NA	NA	NA	NA	NA
108	6	Autre	1	Feminin	4	En centre ville	1	durant votre enfance	19{Done}	4	D	Je trie mes dechets	NA		NA	NA	NA	NA	NA	NA	NA	NA	NA	NA	4	7	26252		NA	NA	NA	NA	NA	NA	NA	NA	NA	NA
108	6	Autre	1	Feminin	4	En centre ville	1	durant votre enfance	19{Done}	4	D	J'achete des produits qui ne sont pas de saison	NA		NA	NA	NA	NA	NA	NA	NA	NA	NA	NA	8	1	5388		NA	NA	NA	NA	NA	NA	NA	NA	NA	NA
108	6	Autre	1	Feminin	4	En centre ville	1	durant votre enfance	19{Done}	4	D	Lorsqu'il n'y a pas de poubelle a proximite je garde mes dechets (chewing-gum, megots, mouchoirs, capsules...) sur moi	NA		NA	NA	NA	NA	NA	NA	NA	NA	NA	NA	5	7	15948		NA	NA	NA	NA	NA	NA	NA	NA	NA	NA
108	6	Autre	1	Feminin	4	En centre ville	1	durant votre enfance	19{Done}	4	D	Je fais des trajets a pied ou a velo	NA		NA	NA	NA	NA	NA	NA	NA	NA	NA	NA	12	5	6081		NA	NA	NA	NA	NA	NA	NA	NA	NA	NA
108	6	Autre	1	Feminin	4	En centre ville	1	durant votre enfance	19{Done}	4	D	J'achete des produits les moins polluants possible	NA		NA	NA	NA	NA	NA	NA	NA	NA	NA	NA	1	5	5397		NA	NA	NA	NA	NA	NA	NA	NA	NA	NA
108	6	Autre	1	Feminin	4	En centre ville	1	durant votre enfance	19{Done}	4	D	Je prends ma voiture/moto/scooter pour des trajets courts	NA		NA	NA	NA	NA	NA	NA	NA	NA	NA	NA	11	2	9889		NA	NA	NA	NA	NA	NA	NA	NA	NA	NA
108	6	Autre	1	Feminin	4	En centre ville	1	durant votre enfance	19{Done}	4	D	Je mange des produits locaux	NA		NA	NA	NA	NA	NA	NA	NA	NA	NA	NA	7	6	4317		NA	NA	NA	NA	NA	NA	NA	NA	NA	NA
108	6	Autre	1	Feminin	4	En centre ville	1	durant votre enfance	19{Done}	4	D	Je choisis des produits a partir de materiaux recycles	NA		NA	NA	NA	NA	NA	NA	NA	NA	NA	NA	2	7	3239		NA	NA	NA	NA	NA	NA	NA	NA	NA	NA
108	6	Autre	1	Feminin	4	En centre ville	1	durant votre enfance	19{Done}	4	D	J'eteins la lumiere en quittant une piece	NA		NA	NA	NA	NA	NA	NA	NA	NA	NA	NA	6	7	26784		NA	NA	NA	NA	NA	NA	NA	NA	NA	NA
108	6	Autre	1	Feminin	4	En centre ville	1	durant votre enfance	19{Done}	4	D	J'achete des produits bio	NA		NA	NA	NA	NA	NA	NA	NA	NA	NA	NA	3	4	7114		NA	NA	NA	NA	NA	NA	NA	NA	NA	NA
108	6	Autre	1	Feminin	4	En centre ville	1	durant votre enfance	19{Done}	4	D	J'utilise les transports publics quand je peux	NA		NA	NA	NA	NA	NA	NA	NA	NA	NA	NA	10	7	3038		NA	NA	NA	NA	NA	NA	NA	NA	NA	NA
108	6	Autre	1	Feminin	4	En centre ville	1	durant votre enfance	19{Done}	4	D	Je peux tres facilement me mettre a la place des animaux et des plantes qui souffrent.	NA		NA	NA	NA	NA	4	2	9796	NA	NA	NA	NA	NA	NA		NA	NA	NA	NA	NA	NA	NA	NA	NA	NA
108	6	Autre	1	Feminin	4	En centre ville	1	durant votre enfance	19{Done}	4	D	Je ressens de la tendresse et de l'inquietude pour les animaux et les plantes qui souffrent.	NA		NA	NA	NA	NA	6	6	17323	NA	NA	NA	NA	NA	NA		NA	NA	NA	NA	NA	NA	NA	NA	NA	NA
108	6	Autre	1	Feminin	4	En centre ville	1	durant votre enfance	19{Done}	4	D	Je ressens de la tendresse et de l'inquietude pour les animaux et les plantes qui souffrent.	NA		NA	NA	NA	NA	7	7	3832	NA	NA	NA	NA	NA	NA		NA	NA	NA	NA	NA	NA	NA	NA	NA	NA
108	6	Autre	1	Feminin	4	En centre ville	1	durant votre enfance	19{Done}	4	D	J'essaie de comprendre ce que ressentent les animaux et les plantes qui souffrent en imaginant leur point de vue.	NA		NA	NA	NA	NA	5	7	6962	NA	NA	NA	NA	NA	NA		NA	NA	NA	NA	NA	NA	NA	NA	NA	NA
108	6	Autre	1	Feminin	4	En centre ville	1	durant votre enfance	19{Done}	4	D	Je ressens ce que les animaux et les plantes qui souffrent ressentent.	NA		NA	NA	NA	NA	8	5	10475	NA	NA	NA	NA	NA	NA		NA	NA	NA	NA	NA	NA	NA	NA	NA	NA
108	6	Autre	1	Feminin	4	En centre ville	1	durant votre enfance	19{Done}	4	D	J'ai parfois l'impression d'être l'un des animaux ou l'un des vegetaux qui souffrent.	NA		NA	NA	NA	NA	3	6	7868	NA	NA	NA	NA	NA	NA		NA	NA	NA	NA	NA	NA	NA	NA	NA	NA
108	6	Autre	1	Feminin	4	En centre ville	1	durant votre enfance	19{Done}	4	D	Je ressens la douleur des animaux et des plantes qui souffrent.	NA		NA	NA	NA	NA	9	5	7717	NA	NA	NA	NA	NA	NA		NA	NA	NA	NA	NA	NA	NA	NA	NA	NA
108	6	Autre	1	Feminin	4	En centre ville	1	durant votre enfance	19{Done}	4	D	J'eprouve de la compassion pour les animaux et les plantes qui souffrent.	NA		NA	NA	NA	NA	10	7	2600	NA	NA	NA	NA	NA	NA		NA	NA	NA	NA	NA	NA	NA	NA	NA	NA
108	6	Autre	1	Feminin	4	En centre ville	1	durant votre enfance	19{Done}	4	D	Quand je vois des animaux ou des vegetaux qui souffrent, j'imagine ce que je ressentirais a leur place.	NA		NA	NA	NA	NA	1	6	6574	NA	NA	NA	NA	NA	NA		NA	NA	NA	NA	NA	NA	NA	NA	NA	NA
108	6	Autre	1	Feminin	4	En centre ville	1	durant votre enfance	19{Done}	4	D	Je me sens concerne.e par ce qu'eprouvent les animaux et les vegetaux qui souffrent.	NA		NA	NA	NA	NA	2	6	6949	NA	NA	NA	NA	NA	NA		NA	NA	NA	NA	NA	NA	NA	NA	NA	NA
108	6	Autre	1	Feminin	4	En centre ville	1	durant votre enfance	19{Done}	4	D	Les gens de bonne humeur me degoûtent	NA		NA	29	2	21072	NA	NA	NA	NA	NA	NA	NA	NA	NA		NA	NA	NA	NA	NA	NA	NA	NA	NA	NA
108	6	Autre	1	Feminin	4	En centre ville	1	durant votre enfance	19{Done}	4	D	Je prends plaisir a faire en sorte que les autres se sentent stupides	NA		NA	31	1	13550	NA	NA	NA	NA	NA	NA	NA	NA	NA		NA	NA	NA	NA	NA	NA	NA	NA	NA	NA
108	6	Autre	1	Feminin	4	En centre ville	1	durant votre enfance	19{Done}	4	D	Des gens m'ont deja dit que j'etais insensible	NA		NA	24	1	5501	NA	NA	NA	NA	NA	NA	NA	NA	NA		NA	NA	NA	NA	NA	NA	NA	NA	NA	NA
108	6	Autre	1	Feminin	4	En centre ville	1	durant votre enfance	19{Done}	4	D	C'est evident quand les gens font semblant d'être heureux	NA		NA	3	4	6461	NA	NA	NA	NA	NA	NA	NA	NA	NA		NA	NA	NA	NA	NA	NA	NA	NA	NA	NA
108	6	Autre	1	Feminin	4	En centre ville	1	durant votre enfance	19{Done}	4	D	Si je vois que je suis en train de faire du mal a quelqu'un, je vais m'arrêter rapidement	NA		NA	21	5	7398	NA	NA	NA	NA	NA	NA	NA	NA	NA		NA	NA	NA	NA	NA	NA	NA	NA	NA	NA
108	6	Autre	1	Feminin	4	En centre ville	1	durant votre enfance	19{Done}	4	D	J'admets que je prends plaisir a irriter les gens	NA		NA	36	1	4734	NA	NA	NA	NA	NA	NA	NA	NA	NA		NA	NA	NA	NA	NA	NA	NA	NA	NA	NA
108	6	Autre	1	Feminin	4	En centre ville	1	durant votre enfance	19{Done}	4	D	Je peux generalement deviner ce qui met quelqu'un en colere	NA		NA	10	3	11608	NA	NA	NA	NA	NA	NA	NA	NA	NA		NA	NA	NA	NA	NA	NA	NA	NA	NA	NA
108	6	Autre	1	Feminin	4	En centre ville	1	durant votre enfance	19{Done}	4	D	Je peux generalement dire comment les gens se sentent	NA		NA	8	4	4726	NA	NA	NA	NA	NA	NA	NA	NA	NA		NA	NA	NA	NA	NA	NA	NA	NA	NA	NA
108	6	Autre	1	Feminin	4	En centre ville	1	durant votre enfance	19{Done}	4	D	Je peux dire quand les gens sont sur le point de perdre leur sang-froid	NA		NA	6	4	7350	NA	NA	NA	NA	NA	NA	NA	NA	NA		NA	NA	NA	NA	NA	NA	NA	NA	NA	NA
108	6	Autre	1	Feminin	4	En centre ville	1	durant votre enfance	19{Done}	4	D	Les malheurs des autres ne me derangent pas beaucoup	NA		NA	20	2	5495	NA	NA	NA	NA	NA	NA	NA	NA	NA		NA	NA	NA	NA	NA	NA	NA	NA	NA	NA
108	6	Autre	1	Feminin	4	En centre ville	1	durant votre enfance	19{Done}	4	D	Parfois, je prends plaisir a voir les gens pleurer	NA		NA	33	1	3748	NA	NA	NA	NA	NA	NA	NA	NA	NA		NA	NA	NA	NA	NA	NA	NA	NA	NA	NA
108	6	Autre	1	Feminin	4	En centre ville	1	durant votre enfance	19{Done}	4	D	Je peux dire quand quelqu'un a peur	NA		NA	2	2	4688	NA	NA	NA	NA	NA	NA	NA	NA	NA		NA	NA	NA	NA	NA	NA	NA	NA	NA	NA
108	6	Autre	1	Feminin	4	En centre ville	1	durant votre enfance	19{Done}	4	D	J'ai de la difficulte a determiner ce qu'une autre personne ressent	NA		NA	5	3	11930	NA	NA	NA	NA	NA	NA	NA	NA	NA		NA	NA	NA	NA	NA	NA	NA	NA	NA	NA
108	6	Autre	1	Feminin	4	En centre ville	1	durant votre enfance	19{Done}	4	D	Je comprends generalement pourquoi les gens se sentent comme ils se sentent	NA		NA	4	5	4699	NA	NA	NA	NA	NA	NA	NA	NA	NA		NA	NA	NA	NA	NA	NA	NA	NA	NA	NA
108	6	Autre	1	Feminin	4	En centre ville	1	durant votre enfance	19{Done}	4	D	Je m'en fous si les gens se sentent deprimes	NA		NA	17	1	20288	NA	NA	NA	NA	NA	NA	NA	NA	NA		NA	NA	NA	NA	NA	NA	NA	NA	NA	NA
108	6	Autre	1	Feminin	4	En centre ville	1	durant votre enfance	19{Done}	4	D	J'aime faire se sentir les autres mal a l'aise	NA		NA	30	1	6511	NA	NA	NA	NA	NA	NA	NA	NA	NA		NA	NA	NA	NA	NA	NA	NA	NA	NA	NA
108	6	Autre	1	Feminin	4	En centre ville	1	durant votre enfance	19{Done}	4	D	Je me fous que les autres se sentent heureux	NA		NA	16	3	12552	NA	NA	NA	NA	NA	NA	NA	NA	NA		NA	NA	NA	NA	NA	NA	NA	NA	NA	NA
108	6	Autre	1	Feminin	4	En centre ville	1	durant votre enfance	19{Done}	4	D	Ca me fait sentir bien d'aider quelqu'un dans le besoin	NA		NA	13	5	7900	NA	NA	NA	NA	NA	NA	NA	NA	NA		NA	NA	NA	NA	NA	NA	NA	NA	NA	NA
108	6	Autre	1	Feminin	4	En centre ville	1	durant votre enfance	19{Done}	4	D	Les gens n'ont pas besoin de me le dire lorsqu'ils sont tristes, je le vois dans leur visage	NA		NA	11	4	11926	NA	NA	NA	NA	NA	NA	NA	NA	NA		NA	NA	NA	NA	NA	NA	NA	NA	NA	NA
108	6	Autre	1	Feminin	4	En centre ville	1	durant votre enfance	19{Done}	4	D	Je prends plaisir a rendre les autres heureux	NA		NA	23	5	4232	NA	NA	NA	NA	NA	NA	NA	NA	NA		NA	NA	NA	NA	NA	NA	NA	NA	NA	NA
108	6	Autre	1	Feminin	4	En centre ville	1	durant votre enfance	19{Done}	4	D	Je pense que c'est amusant de malmener les gens une fois de temps en temps	NA		NA	25	1	6015	NA	NA	NA	NA	NA	NA	NA	NA	NA		NA	NA	NA	NA	NA	NA	NA	NA	NA	NA
108	6	Autre	1	Feminin	4	En centre ville	1	durant votre enfance	19{Done}	4	D	J'essaie souvent d'aider les gens a se sentir mieux quand ils sont bouleverses	NA		NA	22	5	4113	NA	NA	NA	NA	NA	NA	NA	NA	NA		NA	NA	NA	NA	NA	NA	NA	NA	NA	NA
108	6	Autre	1	Feminin	4	En centre ville	1	durant votre enfance	19{Done}	4	D	J'ai de la difficulte a dire quand quelqu'un est triste	NA		NA	12	3	3676	NA	NA	NA	NA	NA	NA	NA	NA	NA		NA	NA	NA	NA	NA	NA	NA	NA	NA	NA
108	6	Autre	1	Feminin	4	En centre ville	1	durant votre enfance	19{Done}	4	D	Les sentiments des autres ne me derangent pas du tout	NA		NA	18	2	5533	NA	NA	NA	NA	NA	NA	NA	NA	NA		NA	NA	NA	NA	NA	NA	NA	NA	NA	NA
108	6	Autre	1	Feminin	4	En centre ville	1	durant votre enfance	19{Done}	4	D	Je deviens excite lorsque je donne a quelqu'un un cadeau que je pense qu'il va aimer	NA		NA	14	5	5623	NA	NA	NA	NA	NA	NA	NA	NA	NA		NA	NA	NA	NA	NA	NA	NA	NA	NA	NA
108	6	Autre	1	Feminin	4	En centre ville	1	durant votre enfance	19{Done}	4	D	Je me sens affreux(se) quand je blesse les sentiments de quelqu'un	NA		NA	19	4	9594	NA	NA	NA	NA	NA	NA	NA	NA	NA		NA	NA	NA	NA	NA	NA	NA	NA	NA	NA
108	6	Autre	1	Feminin	4	En centre ville	1	durant votre enfance	19{Done}	4	D	Parfois, il est amusant de voir les gens se faire humilier	NA		NA	34	1	4563	NA	NA	NA	NA	NA	NA	NA	NA	NA		NA	NA	NA	NA	NA	NA	NA	NA	NA	NA
108	6	Autre	1	Feminin	4	En centre ville	1	durant votre enfance	19{Done}	4	D	Si je pouvais m'en tirer sans consequence, il y a des gens que je prendrais plaisir a blesser	NA		NA	35	1	5774	NA	NA	NA	NA	NA	NA	NA	NA	NA		NA	NA	NA	NA	NA	NA	NA	NA	NA	NA
108	6	Autre	1	Feminin	4	En centre ville	1	durant votre enfance	19{Done}	4	D	Je ne m'inquiete pas trop de blesser les sentiments des gens	NA		NA	15	1	5929	NA	NA	NA	NA	NA	NA	NA	NA	NA		NA	NA	NA	NA	NA	NA	NA	NA	NA	NA
108	6	Autre	1	Feminin	4	En centre ville	1	durant votre enfance	19{Done}	4	D	Je ne suis pas bon pour comprendre les emotions des autres	NA		NA	9	1	5212	NA	NA	NA	NA	NA	NA	NA	NA	NA		NA	NA	NA	NA	NA	NA	NA	NA	NA	NA
108	6	Autre	1	Feminin	4	En centre ville	1	durant votre enfance	19{Done}	4	D	J'aime regarder les gens se mettre en colere	NA		NA	26	1	2329	NA	NA	NA	NA	NA	NA	NA	NA	NA		NA	NA	NA	NA	NA	NA	NA	NA	NA	NA
108	6	Autre	1	Feminin	4	En centre ville	1	durant votre enfance	19{Done}	4	D	J'ai de la difficulte a lire les emotions des autres	NA		NA	1	3	3913	NA	NA	NA	NA	NA	NA	NA	NA	NA		NA	NA	NA	NA	NA	NA	NA	NA	NA	NA
108	6	Autre	1	Feminin	4	En centre ville	1	durant votre enfance	19{Done}	4	D	Quand mes amis ont du bon temps, je deviens souvent en colere	NA		NA	28	1	4595	NA	NA	NA	NA	NA	NA	NA	NA	NA		NA	NA	NA	NA	NA	NA	NA	NA	NA	NA
108	6	Autre	1	Feminin	4	En centre ville	1	durant votre enfance	19{Done}	4	D	Quand mes amis se mettent en colere, j'ai souvent le goût de rire	NA		NA	32	1	3215	NA	NA	NA	NA	NA	NA	NA	NA	NA		NA	NA	NA	NA	NA	NA	NA	NA	NA	NA
108	6	Autre	1	Feminin	4	En centre ville	1	durant votre enfance	19{Done}	4	D	Je prends plaisir a voir des inconnus prendre peur	NA		NA	27	1	7308	NA	NA	NA	NA	NA	NA	NA	NA	NA		NA	NA	NA	NA	NA	NA	NA	NA	NA	NA
108	6	Autre	1	Feminin	4	En centre ville	1	durant votre enfance	19{Done}	4	D	Je peux generalement predire comment quelqu'un va se sentir	NA		NA	7	4	5022	NA	NA	NA	NA	NA	NA	NA	NA	NA		NA	NA	NA	NA	NA	NA	NA	NA	NA	NA
108	6	Autre	1	Feminin	4	En centre ville	1	durant votre enfance	19{Done}	4	D	Je n'ai jamais ete contrarie(e) lorsque des gens ont exprime des idees tres differentes des miennes.	10	{No}	19198	NA	NA	NA	NA	NA	NA	NA	NA	NA	NA	NA	NA		NA	NA	NA	NA	NA	NA	NA	NA	NA	NA
108	6	Autre	1	Feminin	4	En centre ville	1	durant votre enfance	19{Done}	4	D	Je n'ai jamais vraiment deteste quelqu'un.	1	{No}	6037	NA	NA	NA	NA	NA	NA	NA	NA	NA	NA	NA	NA		NA	NA	NA	NA	NA	NA	NA	NA	NA	NA
108	6	Autre	1	Feminin	4	En centre ville	1	durant votre enfance	19{Done}	4	D	Quelques fois, j'ai eu envie de me rebeller contre des gens qui exercent l'autorite même si je savais qu'ils avaient raison.	4	{No}	11562	NA	NA	NA	NA	NA	NA	NA	NA	NA	NA	NA	NA		NA	NA	NA	NA	NA	NA	NA	NA	NA	NA
108	6	Autre	1	Feminin	4	En centre ville	1	durant votre enfance	19{Done}	4	D	Il m'est deja arriver de profiter de quelqu'un.	6	{No}	7121	NA	NA	NA	NA	NA	NA	NA	NA	NA	NA	NA	NA		NA	NA	NA	NA	NA	NA	NA	NA	NA	NA
108	6	Autre	1	Feminin	4	En centre ville	1	durant votre enfance	19{Done}	4	D	Je suis toujours courtois(e), même envers les gens qui sont desagreables.	8	{Yes}	8227	NA	NA	NA	NA	NA	NA	NA	NA	NA	NA	NA	NA		NA	NA	NA	NA	NA	NA	NA	NA	NA	NA
108	6	Autre	1	Feminin	4	En centre ville	1	durant votre enfance	19{Done}	4	D	Je suis parfois irrite(e) si je n'arrive pas a mes fins.	2	{Yes}	8592	NA	NA	NA	NA	NA	NA	NA	NA	NA	NA	NA	NA		NA	NA	NA	NA	NA	NA	NA	NA	NA	NA
108	6	Autre	1	Feminin	4	En centre ville	1	durant votre enfance	19{Done}	4	D	Je me rappelle avoir deja fait semblant d'être malade pour echapper a une situation.	5	{No}	16359	NA	NA	NA	NA	NA	NA	NA	NA	NA	NA	NA	NA		NA	NA	NA	NA	NA	NA	NA	NA	NA	NA
108	6	Autre	1	Feminin	4	En centre ville	1	durant votre enfance	19{Done}	4	D	Je n'ai jamais dit deliberement quelque chose qui pouvait blesser quelqu'un.	13	{Yes}	5319	NA	NA	NA	NA	NA	NA	NA	NA	NA	NA	NA	NA		NA	NA	NA	NA	NA	NA	NA	NA	NA	NA
108	6	Autre	1	Feminin	4	En centre ville	1	durant votre enfance	19{Done}	4	D	J'aime faire des commerages quelques fois.	3	{No}	17921	NA	NA	NA	NA	NA	NA	NA	NA	NA	NA	NA	NA		NA	NA	NA	NA	NA	NA	NA	NA	NA	NA
108	6	Autre	1	Feminin	4	En centre ville	1	durant votre enfance	19{Done}	4	D	Il m'est arrive d'être assez jaloux(se) du bonheur des autres.	11	{Yes}	4435	NA	NA	NA	NA	NA	NA	NA	NA	NA	NA	NA	NA		NA	NA	NA	NA	NA	NA	NA	NA	NA	NA
108	6	Autre	1	Feminin	4	En centre ville	1	durant votre enfance	19{Done}	4	D	Il m'est arrive d'avoir le goût de casser quelque chose.	9	{No}	12103	NA	NA	NA	NA	NA	NA	NA	NA	NA	NA	NA	NA		NA	NA	NA	NA	NA	NA	NA	NA	NA	NA
108	6	Autre	1	Feminin	4	En centre ville	1	durant votre enfance	19{Done}	4	D	J'essaie parfois de me venger plutôt que de pardonner et d'oublier.	7	{Yes}	9465	NA	NA	NA	NA	NA	NA	NA	NA	NA	NA	NA	NA		NA	NA	NA	NA	NA	NA	NA	NA	NA	NA
108	6	Autre	1	Feminin	4	En centre ville	1	durant votre enfance	19{Done}	4	D	Il m'arrive parfois de penser que les gens qui vivent un malheur ont tout simplement ce qu'ils meritent.	12	{No}	6789	NA	NA	NA	NA	NA	NA	NA	NA	NA	NA	NA	NA		NA	NA	NA	NA	NA	NA	NA	NA	NA	NA
109	3	Licence	1	Feminin	3	En zone urbaine	1	durant votre enfance	20{Done}	4	D		NA		NA	NA	NA	NA	NA	NA	NA	NA	NA	NA	NA	NA	NA	Stim/Gun 2.jpg	NA	9	37.5	16483	3.958	6398	12.292	6620	29.687	6550
109	3	Licence	1	Feminin	3	En zone urbaine	1	durant votre enfance	20{Done}	4	D		NA		NA	NA	NA	NA	NA	NA	NA	NA	NA	NA	NA	NA	NA	Stim/P097.jpg	NA	9	96.979	6556	1.563	6554	0	4126	11.042	8049
109	3	Licence	1	Feminin	3	En zone urbaine	1	durant votre enfance	20{Done}	4	D		NA		NA	NA	NA	NA	NA	NA	NA	NA	NA	NA	NA	NA	NA	Stim/H053.jpg	NA	9	5.937	4936	4.063	5035	95.208	7984	88.437	5327
109	3	Licence	1	Feminin	3	En zone urbaine	1	durant votre enfance	20{Done}	4	D		NA		NA	NA	NA	NA	NA	NA	NA	NA	NA	NA	NA	NA	NA	Stim/P053.jpg	NA	9	73.229	5271	0.208	5869	8.75	4310	27.083	7062
109	3	Licence	1	Feminin	3	En zone urbaine	1	durant votre enfance	20{Done}	4	D		NA		NA	NA	NA	NA	NA	NA	NA	NA	NA	NA	NA	NA	NA	Stim/P116.jpg	NA	9	84.167	4216	15.104	4895	13.021	6975	16.458	5582
109	3	Licence	1	Feminin	3	En zone urbaine	1	durant votre enfance	20{Done}	4	D		NA		NA	NA	NA	NA	NA	NA	NA	NA	NA	NA	NA	NA	NA	Stim/218.jpg	4	4	10.104	5105	11.042	4984	21.458	4844	73.542	5068
109	3	Licence	1	Feminin	3	En zone urbaine	1	durant votre enfance	20{Done}	4	D		NA		NA	NA	NA	NA	NA	NA	NA	NA	NA	NA	NA	NA	NA	Stim/176.jpg	33	2	4.167	9298	26.979	5767	86.875	5999	77.812	7042
109	3	Licence	1	Feminin	3	En zone urbaine	1	durant votre enfance	20{Done}	4	D		NA		NA	NA	NA	NA	NA	NA	NA	NA	NA	NA	NA	NA	NA	Stim/P098.jpg	28	5	94.687	11165	0.937	5564	14.063	5453	32.812	4104
109	3	Licence	1	Feminin	3	En zone urbaine	1	durant votre enfance	20{Done}	4	D		NA		NA	NA	NA	NA	NA	NA	NA	NA	NA	NA	NA	NA	NA	Stim/Street 5.jpg	40	1	66.042	4993	5.104	8618	0.833	4102	1.042	5372
109	3	Licence	1	Feminin	3	En zone urbaine	1	durant votre enfance	20{Done}	4	D		NA		NA	NA	NA	NA	NA	NA	NA	NA	NA	NA	NA	NA	NA	Stim/103.jpg	3	4	1.979	4190	17.292	5748	88.542	4213	30.521	5121
109	3	Licence	1	Feminin	3	En zone urbaine	1	durant votre enfance	20{Done}	4	D		NA		NA	NA	NA	NA	NA	NA	NA	NA	NA	NA	NA	NA	NA	Stim/H064.jpg	13	8	3.542	5025	74.063	4455	91.667	3834	73.958	2704
109	3	Licence	1	Feminin	3	En zone urbaine	1	durant votre enfance	20{Done}	4	D		NA		NA	NA	NA	NA	NA	NA	NA	NA	NA	NA	NA	NA	NA	Stim/A116.jpg	22	6	0	4540	71.25	4894	81.667	4100	100	3338
109	3	Licence	1	Feminin	3	En zone urbaine	1	durant votre enfance	20{Done}	4	D		NA		NA	NA	NA	NA	NA	NA	NA	NA	NA	NA	NA	NA	NA	Stim/285.jpg	36	1	83.854	4031	24.062	3549	25.208	3501	28.75	3621
109	3	Licence	1	Feminin	3	En zone urbaine	1	durant votre enfance	20{Done}	4	D		NA		NA	NA	NA	NA	NA	NA	NA	NA	NA	NA	NA	NA	NA	Stim/H078.jpg	11	8	1.667	6316	80.208	5426	98.229	3523	93.542	4022
109	3	Licence	1	Feminin	3	En zone urbaine	1	durant votre enfance	20{Done}	4	D		NA		NA	NA	NA	NA	NA	NA	NA	NA	NA	NA	NA	NA	NA	Stim/Sidewalk 4.jpg	38	1	91.979	8531	1.667	4458	13.333	4673	14.583	7787
109	3	Licence	1	Feminin	3	En zone urbaine	1	durant votre enfance	20{Done}	4	D		NA		NA	NA	NA	NA	NA	NA	NA	NA	NA	NA	NA	NA	NA	Stim/Fire 11.jpg	1	4	2.604	3669	65.104	6970	80.208	4117	76.771	4617
109	3	Licence	1	Feminin	3	En zone urbaine	1	durant votre enfance	20{Done}	4	D		NA		NA	NA	NA	NA	NA	NA	NA	NA	NA	NA	NA	NA	NA	Stim/Dog 26.jpg	25	6	0	4112	95.625	4020	96.354	6280	98.021	5875
109	3	Licence	1	Feminin	3	En zone urbaine	1	durant votre enfance	20{Done}	4	D		NA		NA	NA	NA	NA	NA	NA	NA	NA	NA	NA	NA	NA	NA	Stim/A091.jpg	23	6	2.708	4543	94.479	4805	91.667	5318	95.521	4885
109	3	Licence	1	Feminin	3	En zone urbaine	1	durant votre enfance	20{Done}	4	D		NA		NA	NA	NA	NA	NA	NA	NA	NA	NA	NA	NA	NA	NA	Stim/Eating 1.jpg	18	7	91.25	7007	2.083	4034	5	2868	3.75	4586
109	3	Licence	1	Feminin	3	En zone urbaine	1	durant votre enfance	20{Done}	4	D		NA		NA	NA	NA	NA	NA	NA	NA	NA	NA	NA	NA	NA	NA	Stim/Mother 5.jpg	19	7	97.292	5331	3.542	5887	2.396	5947	17.188	3867
109	3	Licence	1	Feminin	3	En zone urbaine	1	durant votre enfance	20{Done}	4	D		NA		NA	NA	NA	NA	NA	NA	NA	NA	NA	NA	NA	NA	NA	Stim/P054.jpg	9	3	77.292	6745	7.292	3346	1.667	4706	16.25	3314
109	3	Licence	1	Feminin	3	En zone urbaine	1	durant votre enfance	20{Done}	4	D		NA		NA	NA	NA	NA	NA	NA	NA	NA	NA	NA	NA	NA	NA	Stim/P082.jpg	26	5	86.667	3083	1.875	4032	3.125	3926	19.687	3869
109	3	Licence	1	Feminin	3	En zone urbaine	1	durant votre enfance	20{Done}	4	D		NA		NA	NA	NA	NA	NA	NA	NA	NA	NA	NA	NA	NA	NA	Stim/Lake 2.jpg	6	3	96.771	5388	3.958	4288	2.813	4405	14.375	3807
109	3	Licence	1	Feminin	3	En zone urbaine	1	durant votre enfance	20{Done}	4	D		NA		NA	NA	NA	NA	NA	NA	NA	NA	NA	NA	NA	NA	NA	Stim/Destruction 7.jpg	35	2	4.688	4048	71.354	4696	90.208	6244	79.792	6239
109	3	Licence	1	Feminin	3	En zone urbaine	1	durant votre enfance	20{Done}	4	D		NA		NA	NA	NA	NA	NA	NA	NA	NA	NA	NA	NA	NA	NA	Stim/P067.jpg	8	3	98.437	4601	3.75	3999	5.417	4202	7.917	7497
109	3	Licence	1	Feminin	3	En zone urbaine	1	durant votre enfance	20{Done}	4	D		NA		NA	NA	NA	NA	NA	NA	NA	NA	NA	NA	NA	NA	NA	Stim/296.jpg	7	3	94.583	4006	8.854	4425	4.792	3995	6.771	7962
109	3	Licence	1	Feminin	3	En zone urbaine	1	durant votre enfance	20{Done}	4	D		NA		NA	NA	NA	NA	NA	NA	NA	NA	NA	NA	NA	NA	NA	Stim/266.jpg	32	2	2.5	3193	80.312	4294	94.479	5273	80.729	4804
109	3	Licence	1	Feminin	3	En zone urbaine	1	durant votre enfance	20{Done}	4	D		NA		NA	NA	NA	NA	NA	NA	NA	NA	NA	NA	NA	NA	NA	Stim/225.jpg	5	4	8.125	5040	88.75	6477	85.312	4443	87.5	7728
109	3	Licence	1	Feminin	3	En zone urbaine	1	durant votre enfance	20{Done}	4	D		NA		NA	NA	NA	NA	NA	NA	NA	NA	NA	NA	NA	NA	NA	Stim/Skyscraper 2.jpg	39	1	89.375	5346	3.854	3229	5.104	2519	3.229	3570
109	3	Licence	1	Feminin	3	En zone urbaine	1	durant votre enfance	20{Done}	4	D		NA		NA	NA	NA	NA	NA	NA	NA	NA	NA	NA	NA	NA	NA	Stim/Happy pose 2.jpg	20	7	96.458	5534	4.063	3598	3.854	4306	6.146	4414
109	3	Licence	1	Feminin	3	En zone urbaine	1	durant votre enfance	20{Done}	4	D		NA		NA	NA	NA	NA	NA	NA	NA	NA	NA	NA	NA	NA	NA	Stim/Couple 8.jpg	16	7	96.25	5831	2.604	4103	3.542	2594	16.458	5527
109	3	Licence	1	Feminin	3	En zone urbaine	1	durant votre enfance	20{Done}	4	D		NA		NA	NA	NA	NA	NA	NA	NA	NA	NA	NA	NA	NA	NA	Stim/H034.jpg	12	8	9.896	3173	82.917	3189	95.937	3789	82.812	3662
109	3	Licence	1	Feminin	3	En zone urbaine	1	durant votre enfance	20{Done}	4	D		NA		NA	NA	NA	NA	NA	NA	NA	NA	NA	NA	NA	NA	NA	Stim/Dancing 5.jpg	17	7	91.979	3244	5.521	4127	5	4654	13.229	3623
109	3	Licence	1	Feminin	3	En zone urbaine	1	durant votre enfance	20{Done}	4	D		NA		NA	NA	NA	NA	NA	NA	NA	NA	NA	NA	NA	NA	NA	Stim/Garbage dump 2.jpg	2	4	5.833	3870	90.833	3250	89.062	4205	86.667	3556
109	3	Licence	1	Feminin	3	En zone urbaine	1	durant votre enfance	20{Done}	4	D		NA		NA	NA	NA	NA	NA	NA	NA	NA	NA	NA	NA	NA	NA	Stim/Dog 24.jpg	24	6	3.854	4253	95	4846	98.646	3288	94.479	2450
109	3	Licence	1	Feminin	3	En zone urbaine	1	durant votre enfance	20{Done}	4	D		NA		NA	NA	NA	NA	NA	NA	NA	NA	NA	NA	NA	NA	NA	Stim/Destruction 8.jpg	34	2	2.604	3430	84.271	3153	72.917	3366	94.271	2318
109	3	Licence	1	Feminin	3	En zone urbaine	1	durant votre enfance	20{Done}	4	D		NA		NA	NA	NA	NA	NA	NA	NA	NA	NA	NA	NA	NA	NA	Stim/A115.jpg	21	6	4.167	2428	71.042	2806	93.229	4040	78.854	2297
109	3	Licence	1	Feminin	3	En zone urbaine	1	durant votre enfance	20{Done}	4	D		NA		NA	NA	NA	NA	NA	NA	NA	NA	NA	NA	NA	NA	NA	Stim/P122.jpg	27	5	95.312	2132	3.75	2451	4.063	4190	3.333	1889
109	3	Licence	1	Feminin	3	En zone urbaine	1	durant votre enfance	20{Done}	4	D		NA		NA	NA	NA	NA	NA	NA	NA	NA	NA	NA	NA	NA	NA	Stim/295.jpg	37	1	93.229	2278	1.458	2514	1.979	3769	5.312	2274
109	3	Licence	1	Feminin	3	En zone urbaine	1	durant votre enfance	20{Done}	4	D		NA		NA	NA	NA	NA	NA	NA	NA	NA	NA	NA	NA	NA	NA	Stim/Dog 21.jpg	29	5	95.729	2078	3.542	4675	6.667	3508	3.333	2363
109	3	Licence	1	Feminin	3	En zone urbaine	1	durant votre enfance	20{Done}	4	D		NA		NA	NA	NA	NA	NA	NA	NA	NA	NA	NA	NA	NA	NA	Stim/Dog 12.jpg	30	5	93.646	1890	2.396	3800	2.083	2865	14.896	2440
109	3	Licence	1	Feminin	3	En zone urbaine	1	durant votre enfance	20{Done}	4	D		NA		NA	NA	NA	NA	NA	NA	NA	NA	NA	NA	NA	NA	NA	Stim/H091.jpg	14	8	11.354	2580	76.562	4641	96.979	3515	82.083	1821
109	3	Licence	1	Feminin	3	En zone urbaine	1	durant votre enfance	20{Done}	4	D		NA		NA	NA	NA	NA	NA	NA	NA	NA	NA	NA	NA	NA	NA	Stim/P055.jpg	10	3	95	2162	2.188	4475	1.979	2654	8.646	4345
109	3	Licence	1	Feminin	3	En zone urbaine	1	durant votre enfance	20{Done}	4	D		NA		NA	NA	NA	NA	NA	NA	NA	NA	NA	NA	NA	NA	NA	Stim/216.jpg	31	2	19.792	6399	13.542	4378	65.104	2575	21.667	2206
109	3	Licence	1	Feminin	3	En zone urbaine	1	durant votre enfance	20{Done}	4	D		NA		NA	NA	NA	NA	NA	NA	NA	NA	NA	NA	NA	NA	NA	Stim/H100.jpg	15	8	6.979	3202	92.812	5149	95.417	2355	83.75	5164
109	3	Licence	1	Feminin	3	En zone urbaine	1	durant votre enfance	20{Done}	4	D	Ca me rend triste de voir les forets detruites pour l'agriculture	NA		NA	NA	NA	NA	NA	NA	NA	11	5	9802	NA	NA	NA		NA	NA	NA	NA	NA	NA	NA	NA	NA	NA
109	3	Licence	1	Feminin	3	En zone urbaine	1	durant votre enfance	20{Done}	4	D	Les êtres humains exploitent trop l'environnement	NA		NA	NA	NA	NA	NA	NA	NA	6	7	4232	NA	NA	NA		NA	NA	NA	NA	NA	NA	NA	NA	NA	NA
109	3	Licence	1	Feminin	3	En zone urbaine	1	durant votre enfance	20{Done}	4	D	L'être humain a ete cree ou a evolue pour dominer le reste de la nature	NA		NA	NA	NA	NA	NA	NA	NA	9	6	6096	NA	NA	NA		NA	NA	NA	NA	NA	NA	NA	NA	NA	NA
109	3	Licence	1	Feminin	3	En zone urbaine	1	durant votre enfance	20{Done}	4	D	Je prefere un jardin sauvage et naturel a un jardin soigne et bien ordonne	NA		NA	NA	NA	NA	NA	NA	NA	7	5	6385	NA	NA	NA		NA	NA	NA	NA	NA	NA	NA	NA	NA	NA
109	3	Licence	1	Feminin	3	En zone urbaine	1	durant votre enfance	20{Done}	4	D	Je trouve que passer du temps dans la nature est ennuyeux	NA		NA	NA	NA	NA	NA	NA	NA	1	3	5435	NA	NA	NA		NA	NA	NA	NA	NA	NA	NA	NA	NA	NA
109	3	Licence	1	Feminin	3	En zone urbaine	1	durant votre enfance	20{Done}	4	D	Je suis oppose a l'idee du controle et de la regulation de l'utilisation des matieres premieres par les gouvernements dans le but de les faire durer plus longtemps	NA		NA	NA	NA	NA	NA	NA	NA	2	4	9766	NA	NA	NA		NA	NA	NA	NA	NA	NA	NA	NA	NA	NA
109	3	Licence	1	Feminin	3	En zone urbaine	1	durant votre enfance	20{Done}	4	D	Proteger l'environnement est plus important que proteger l'emploi des gens	NA		NA	NA	NA	NA	NA	NA	NA	10	4	8195	NA	NA	NA		NA	NA	NA	NA	NA	NA	NA	NA	NA	NA
109	3	Licence	1	Feminin	3	En zone urbaine	1	durant votre enfance	20{Done}	4	D	Je ne suis pas le genre de personne qui fait des efforts pour economiser les ressources naturelles	NA		NA	NA	NA	NA	NA	NA	NA	8	5	5931	NA	NA	NA		NA	NA	NA	NA	NA	NA	NA	NA	NA	NA
109	3	Licence	1	Feminin	3	En zone urbaine	1	durant votre enfance	20{Done}	4	D	Nous devons garder les lacs et les rivieres propres pour proteger l'environnement, et non pour permettre aux gens de profiter des sports nautiques	NA		NA	NA	NA	NA	NA	NA	NA	4	5	9176	NA	NA	NA		NA	NA	NA	NA	NA	NA	NA	NA	NA	NA
109	3	Licence	1	Feminin	3	En zone urbaine	1	durant votre enfance	20{Done}	4	D	Un couple marie devrait pouvoir avoir autant d'enfants qu'il le souhaite, du moment qu'il peut subvenir correctement a leurs besoins	NA		NA	NA	NA	NA	NA	NA	NA	12	6	8340	NA	NA	NA		NA	NA	NA	NA	NA	NA	NA	NA	NA	NA
109	3	Licence	1	Feminin	3	En zone urbaine	1	durant votre enfance	20{Done}	4	D	J'aimerais rejoindre et participer activement a un groupe ecologiste	NA		NA	NA	NA	NA	NA	NA	NA	3	4	5489	NA	NA	NA		NA	NA	NA	NA	NA	NA	NA	NA	NA	NA
109	3	Licence	1	Feminin	3	En zone urbaine	1	durant votre enfance	20{Done}	4	D	La science moderne resoudra nos problemes environnementaux	NA		NA	NA	NA	NA	NA	NA	NA	5	5	8963	NA	NA	NA		NA	NA	NA	NA	NA	NA	NA	NA	NA	NA
109	3	Licence	1	Feminin	3	En zone urbaine	1	durant votre enfance	20{Done}	4	D	Je choisis des produits a partir de materiaux recycles	NA		NA	NA	NA	NA	NA	NA	NA	NA	NA	NA	2	2	6609		NA	NA	NA	NA	NA	NA	NA	NA	NA	NA
109	3	Licence	1	Feminin	3	En zone urbaine	1	durant votre enfance	20{Done}	4	D	J'achete des produits bio	NA		NA	NA	NA	NA	NA	NA	NA	NA	NA	NA	3	4	2886		NA	NA	NA	NA	NA	NA	NA	NA	NA	NA
109	3	Licence	1	Feminin	3	En zone urbaine	1	durant votre enfance	20{Done}	4	D	Je fais des trajets a pied ou a velo	NA		NA	NA	NA	NA	NA	NA	NA	NA	NA	NA	12	7	4831		NA	NA	NA	NA	NA	NA	NA	NA	NA	NA
109	3	Licence	1	Feminin	3	En zone urbaine	1	durant votre enfance	20{Done}	4	D	Lorsqu'il n'y a pas de poubelle a proximite je garde mes dechets (chewing-gum, megots, mouchoirs, capsules...) sur moi	NA		NA	NA	NA	NA	NA	NA	NA	NA	NA	NA	5	4	9813		NA	NA	NA	NA	NA	NA	NA	NA	NA	NA
109	3	Licence	1	Feminin	3	En zone urbaine	1	durant votre enfance	20{Done}	4	D	Je prends ma voiture/moto/scooter pour des trajets courts	NA		NA	NA	NA	NA	NA	NA	NA	NA	NA	NA	11	1	4541		NA	NA	NA	NA	NA	NA	NA	NA	NA	NA
109	3	Licence	1	Feminin	3	En zone urbaine	1	durant votre enfance	20{Done}	4	D	J'eteins la lumiere en quittant une piece	NA		NA	NA	NA	NA	NA	NA	NA	NA	NA	NA	6	7	3247		NA	NA	NA	NA	NA	NA	NA	NA	NA	NA
109	3	Licence	1	Feminin	3	En zone urbaine	1	durant votre enfance	20{Done}	4	D	J'utilise les transports publics quand je peux	NA		NA	NA	NA	NA	NA	NA	NA	NA	NA	NA	10	7	3180		NA	NA	NA	NA	NA	NA	NA	NA	NA	NA
109	3	Licence	1	Feminin	3	En zone urbaine	1	durant votre enfance	20{Done}	4	D	J'achete des produits qui ne sont pas de saison	NA		NA	NA	NA	NA	NA	NA	NA	NA	NA	NA	8	5	3761		NA	NA	NA	NA	NA	NA	NA	NA	NA	NA
109	3	Licence	1	Feminin	3	En zone urbaine	1	durant votre enfance	20{Done}	4	D	J'achete des plats deja cuisines	NA		NA	NA	NA	NA	NA	NA	NA	NA	NA	NA	9	2	4459		NA	NA	NA	NA	NA	NA	NA	NA	NA	NA
109	3	Licence	1	Feminin	3	En zone urbaine	1	durant votre enfance	20{Done}	4	D	J'achete des produits les moins polluants possible	NA		NA	NA	NA	NA	NA	NA	NA	NA	NA	NA	1	4	2955		NA	NA	NA	NA	NA	NA	NA	NA	NA	NA
109	3	Licence	1	Feminin	3	En zone urbaine	1	durant votre enfance	20{Done}	4	D	Je mange des produits locaux	NA		NA	NA	NA	NA	NA	NA	NA	NA	NA	NA	7	7	2763		NA	NA	NA	NA	NA	NA	NA	NA	NA	NA
109	3	Licence	1	Feminin	3	En zone urbaine	1	durant votre enfance	20{Done}	4	D	Je trie mes dechets	NA		NA	NA	NA	NA	NA	NA	NA	NA	NA	NA	4	1	4061		NA	NA	NA	NA	NA	NA	NA	NA	NA	NA
109	3	Licence	1	Feminin	3	En zone urbaine	1	durant votre enfance	20{Done}	4	D	Je ressens de la tendresse et de l'inquietude pour les animaux et les plantes qui souffrent.	NA		NA	NA	NA	NA	6	5	8349	NA	NA	NA	NA	NA	NA		NA	NA	NA	NA	NA	NA	NA	NA	NA	NA
109	3	Licence	1	Feminin	3	En zone urbaine	1	durant votre enfance	20{Done}	4	D	J'essaie de comprendre ce que ressentent les animaux et les plantes qui souffrent en imaginant leur point de vue.	NA		NA	NA	NA	NA	5	3	5609	NA	NA	NA	NA	NA	NA		NA	NA	NA	NA	NA	NA	NA	NA	NA	NA
109	3	Licence	1	Feminin	3	En zone urbaine	1	durant votre enfance	20{Done}	4	D	J'ai parfois l'impression d'être l'un des animaux ou l'un des vegetaux qui souffrent.	NA		NA	NA	NA	NA	3	1	6278	NA	NA	NA	NA	NA	NA		NA	NA	NA	NA	NA	NA	NA	NA	NA	NA
109	3	Licence	1	Feminin	3	En zone urbaine	1	durant votre enfance	20{Done}	4	D	J'eprouve de la compassion pour les animaux et les plantes qui souffrent.	NA		NA	NA	NA	NA	10	4	7522	NA	NA	NA	NA	NA	NA		NA	NA	NA	NA	NA	NA	NA	NA	NA	NA
109	3	Licence	1	Feminin	3	En zone urbaine	1	durant votre enfance	20{Done}	4	D	Je me sens concerne.e par ce qu'eprouvent les animaux et les vegetaux qui souffrent.	NA		NA	NA	NA	NA	2	1	9897	NA	NA	NA	NA	NA	NA		NA	NA	NA	NA	NA	NA	NA	NA	NA	NA
109	3	Licence	1	Feminin	3	En zone urbaine	1	durant votre enfance	20{Done}	4	D	Je ressens la douleur des animaux et des plantes qui souffrent.	NA		NA	NA	NA	NA	9	4	5151	NA	NA	NA	NA	NA	NA		NA	NA	NA	NA	NA	NA	NA	NA	NA	NA
109	3	Licence	1	Feminin	3	En zone urbaine	1	durant votre enfance	20{Done}	4	D	Je ressens ce que les animaux et les plantes qui souffrent ressentent.	NA		NA	NA	NA	NA	8	4	3591	NA	NA	NA	NA	NA	NA		NA	NA	NA	NA	NA	NA	NA	NA	NA	NA
109	3	Licence	1	Feminin	3	En zone urbaine	1	durant votre enfance	20{Done}	4	D	Quand je vois des animaux ou des vegetaux qui souffrent, j'imagine ce que je ressentirais a leur place.	NA		NA	NA	NA	NA	1	4	5258	NA	NA	NA	NA	NA	NA		NA	NA	NA	NA	NA	NA	NA	NA	NA	NA
109	3	Licence	1	Feminin	3	En zone urbaine	1	durant votre enfance	20{Done}	4	D	Je peux tres facilement me mettre a la place des animaux et des plantes qui souffrent.	NA		NA	NA	NA	NA	4	2	4810	NA	NA	NA	NA	NA	NA		NA	NA	NA	NA	NA	NA	NA	NA	NA	NA
109	3	Licence	1	Feminin	3	En zone urbaine	1	durant votre enfance	20{Done}	4	D	Je ressens de la tendresse et de l'inquietude pour les animaux et les plantes qui souffrent.	NA		NA	NA	NA	NA	7	4	5150	NA	NA	NA	NA	NA	NA		NA	NA	NA	NA	NA	NA	NA	NA	NA	NA
109	3	Licence	1	Feminin	3	En zone urbaine	1	durant votre enfance	20{Done}	4	D	Je prends plaisir a rendre les autres heureux	NA		NA	23	5	5129	NA	NA	NA	NA	NA	NA	NA	NA	NA		NA	NA	NA	NA	NA	NA	NA	NA	NA	NA
109	3	Licence	1	Feminin	3	En zone urbaine	1	durant votre enfance	20{Done}	4	D	Parfois, je prends plaisir a voir les gens pleurer	NA		NA	33	1	3574	NA	NA	NA	NA	NA	NA	NA	NA	NA		NA	NA	NA	NA	NA	NA	NA	NA	NA	NA
109	3	Licence	1	Feminin	3	En zone urbaine	1	durant votre enfance	20{Done}	4	D	Des gens m'ont deja dit que j'etais insensible	NA		NA	24	3	4153	NA	NA	NA	NA	NA	NA	NA	NA	NA		NA	NA	NA	NA	NA	NA	NA	NA	NA	NA
109	3	Licence	1	Feminin	3	En zone urbaine	1	durant votre enfance	20{Done}	4	D	Je peux generalement dire comment les gens se sentent	NA		NA	8	5	3920	NA	NA	NA	NA	NA	NA	NA	NA	NA		NA	NA	NA	NA	NA	NA	NA	NA	NA	NA
109	3	Licence	1	Feminin	3	En zone urbaine	1	durant votre enfance	20{Done}	4	D	J'essaie souvent d'aider les gens a se sentir mieux quand ils sont bouleverses	NA		NA	22	5	4041	NA	NA	NA	NA	NA	NA	NA	NA	NA		NA	NA	NA	NA	NA	NA	NA	NA	NA	NA
109	3	Licence	1	Feminin	3	En zone urbaine	1	durant votre enfance	20{Done}	4	D	Je comprends generalement pourquoi les gens se sentent comme ils se sentent	NA		NA	4	3	5838	NA	NA	NA	NA	NA	NA	NA	NA	NA		NA	NA	NA	NA	NA	NA	NA	NA	NA	NA
109	3	Licence	1	Feminin	3	En zone urbaine	1	durant votre enfance	20{Done}	4	D	J'aime regarder les gens se mettre en colere	NA		NA	26	1	3600	NA	NA	NA	NA	NA	NA	NA	NA	NA		NA	NA	NA	NA	NA	NA	NA	NA	NA	NA
109	3	Licence	1	Feminin	3	En zone urbaine	1	durant votre enfance	20{Done}	4	D	Je deviens excite lorsque je donne a quelqu'un un cadeau que je pense qu'il va aimer	NA		NA	14	4	6652	NA	NA	NA	NA	NA	NA	NA	NA	NA		NA	NA	NA	NA	NA	NA	NA	NA	NA	NA
109	3	Licence	1	Feminin	3	En zone urbaine	1	durant votre enfance	20{Done}	4	D	Les gens de bonne humeur me degoûtent	NA		NA	29	1	3141	NA	NA	NA	NA	NA	NA	NA	NA	NA		NA	NA	NA	NA	NA	NA	NA	NA	NA	NA
109	3	Licence	1	Feminin	3	En zone urbaine	1	durant votre enfance	20{Done}	4	D	Les malheurs des autres ne me derangent pas beaucoup	NA		NA	20	2	7469	NA	NA	NA	NA	NA	NA	NA	NA	NA		NA	NA	NA	NA	NA	NA	NA	NA	NA	NA
109	3	Licence	1	Feminin	3	En zone urbaine	1	durant votre enfance	20{Done}	4	D	Je prends plaisir a faire en sorte que les autres se sentent stupides	NA		NA	31	1	3971	NA	NA	NA	NA	NA	NA	NA	NA	NA		NA	NA	NA	NA	NA	NA	NA	NA	NA	NA
109	3	Licence	1	Feminin	3	En zone urbaine	1	durant votre enfance	20{Done}	4	D	Si je pouvais m'en tirer sans consequence, il y a des gens que je prendrais plaisir a blesser	NA		NA	35	1	5209	NA	NA	NA	NA	NA	NA	NA	NA	NA		NA	NA	NA	NA	NA	NA	NA	NA	NA	NA
109	3	Licence	1	Feminin	3	En zone urbaine	1	durant votre enfance	20{Done}	4	D	Parfois, il est amusant de voir les gens se faire humilier	NA		NA	34	1	3360	NA	NA	NA	NA	NA	NA	NA	NA	NA		NA	NA	NA	NA	NA	NA	NA	NA	NA	NA
109	3	Licence	1	Feminin	3	En zone urbaine	1	durant votre enfance	20{Done}	4	D	Je peux dire quand quelqu'un a peur	NA		NA	2	3	2757	NA	NA	NA	NA	NA	NA	NA	NA	NA		NA	NA	NA	NA	NA	NA	NA	NA	NA	NA
109	3	Licence	1	Feminin	3	En zone urbaine	1	durant votre enfance	20{Done}	4	D	Je ne m'inquiete pas trop de blesser les sentiments des gens	NA		NA	15	1	5237	NA	NA	NA	NA	NA	NA	NA	NA	NA		NA	NA	NA	NA	NA	NA	NA	NA	NA	NA
109	3	Licence	1	Feminin	3	En zone urbaine	1	durant votre enfance	20{Done}	4	D	Je peux dire quand les gens sont sur le point de perdre leur sang-froid	NA		NA	6	3	3620	NA	NA	NA	NA	NA	NA	NA	NA	NA		NA	NA	NA	NA	NA	NA	NA	NA	NA	NA
109	3	Licence	1	Feminin	3	En zone urbaine	1	durant votre enfance	20{Done}	4	D	Je pense que c'est amusant de malmener les gens une fois de temps en temps	NA		NA	25	1	3809	NA	NA	NA	NA	NA	NA	NA	NA	NA		NA	NA	NA	NA	NA	NA	NA	NA	NA	NA
109	3	Licence	1	Feminin	3	En zone urbaine	1	durant votre enfance	20{Done}	4	D	Si je vois que je suis en train de faire du mal a quelqu'un, je vais m'arrêter rapidement	NA		NA	21	3	9017	NA	NA	NA	NA	NA	NA	NA	NA	NA		NA	NA	NA	NA	NA	NA	NA	NA	NA	NA
109	3	Licence	1	Feminin	3	En zone urbaine	1	durant votre enfance	20{Done}	4	D	Je ne suis pas bon pour comprendre les emotions des autres	NA		NA	9	1	4697	NA	NA	NA	NA	NA	NA	NA	NA	NA		NA	NA	NA	NA	NA	NA	NA	NA	NA	NA
109	3	Licence	1	Feminin	3	En zone urbaine	1	durant votre enfance	20{Done}	4	D	Je me sens affreux(se) quand je blesse les sentiments de quelqu'un	NA		NA	19	2	4799	NA	NA	NA	NA	NA	NA	NA	NA	NA		NA	NA	NA	NA	NA	NA	NA	NA	NA	NA
109	3	Licence	1	Feminin	3	En zone urbaine	1	durant votre enfance	20{Done}	4	D	Je peux generalement predire comment quelqu'un va se sentir	NA		NA	7	2	5762	NA	NA	NA	NA	NA	NA	NA	NA	NA		NA	NA	NA	NA	NA	NA	NA	NA	NA	NA
109	3	Licence	1	Feminin	3	En zone urbaine	1	durant votre enfance	20{Done}	4	D	J'ai de la difficulte a dire quand quelqu'un est triste	NA		NA	12	2	5052	NA	NA	NA	NA	NA	NA	NA	NA	NA		NA	NA	NA	NA	NA	NA	NA	NA	NA	NA
109	3	Licence	1	Feminin	3	En zone urbaine	1	durant votre enfance	20{Done}	4	D	J'ai de la difficulte a lire les emotions des autres	NA		NA	1	2	3817	NA	NA	NA	NA	NA	NA	NA	NA	NA		NA	NA	NA	NA	NA	NA	NA	NA	NA	NA
109	3	Licence	1	Feminin	3	En zone urbaine	1	durant votre enfance	20{Done}	4	D	Quand mes amis ont du bon temps, je deviens souvent en colere	NA		NA	28	1	4006	NA	NA	NA	NA	NA	NA	NA	NA	NA		NA	NA	NA	NA	NA	NA	NA	NA	NA	NA
109	3	Licence	1	Feminin	3	En zone urbaine	1	durant votre enfance	20{Done}	4	D	Je prends plaisir a voir des inconnus prendre peur	NA		NA	27	1	3210	NA	NA	NA	NA	NA	NA	NA	NA	NA		NA	NA	NA	NA	NA	NA	NA	NA	NA	NA
109	3	Licence	1	Feminin	3	En zone urbaine	1	durant votre enfance	20{Done}	4	D	Les sentiments des autres ne me derangent pas du tout	NA		NA	18	3	9024	NA	NA	NA	NA	NA	NA	NA	NA	NA		NA	NA	NA	NA	NA	NA	NA	NA	NA	NA
109	3	Licence	1	Feminin	3	En zone urbaine	1	durant votre enfance	20{Done}	4	D	Quand mes amis se mettent en colere, j'ai souvent le goût de rire	NA		NA	32	1	3352	NA	NA	NA	NA	NA	NA	NA	NA	NA		NA	NA	NA	NA	NA	NA	NA	NA	NA	NA
109	3	Licence	1	Feminin	3	En zone urbaine	1	durant votre enfance	20{Done}	4	D	Ca me fait sentir bien d'aider quelqu'un dans le besoin	NA		NA	13	5	4566	NA	NA	NA	NA	NA	NA	NA	NA	NA		NA	NA	NA	NA	NA	NA	NA	NA	NA	NA
109	3	Licence	1	Feminin	3	En zone urbaine	1	durant votre enfance	20{Done}	4	D	J'admets que je prends plaisir a irriter les gens	NA		NA	36	1	2733	NA	NA	NA	NA	NA	NA	NA	NA	NA		NA	NA	NA	NA	NA	NA	NA	NA	NA	NA
109	3	Licence	1	Feminin	3	En zone urbaine	1	durant votre enfance	20{Done}	4	D	J'ai de la difficulte a determiner ce qu'une autre personne ressent	NA		NA	5	2	3275	NA	NA	NA	NA	NA	NA	NA	NA	NA		NA	NA	NA	NA	NA	NA	NA	NA	NA	NA
109	3	Licence	1	Feminin	3	En zone urbaine	1	durant votre enfance	20{Done}	4	D	Les gens n'ont pas besoin de me le dire lorsqu'ils sont tristes, je le vois dans leur visage	NA		NA	11	3	3891	NA	NA	NA	NA	NA	NA	NA	NA	NA		NA	NA	NA	NA	NA	NA	NA	NA	NA	NA
109	3	Licence	1	Feminin	3	En zone urbaine	1	durant votre enfance	20{Done}	4	D	Je me fous que les autres se sentent heureux	NA		NA	16	1	3362	NA	NA	NA	NA	NA	NA	NA	NA	NA		NA	NA	NA	NA	NA	NA	NA	NA	NA	NA
109	3	Licence	1	Feminin	3	En zone urbaine	1	durant votre enfance	20{Done}	4	D	C'est evident quand les gens font semblant d'être heureux	NA		NA	3	1	7253	NA	NA	NA	NA	NA	NA	NA	NA	NA		NA	NA	NA	NA	NA	NA	NA	NA	NA	NA
109	3	Licence	1	Feminin	3	En zone urbaine	1	durant votre enfance	20{Done}	4	D	Je m'en fous si les gens se sentent deprimes	NA		NA	17	1	2496	NA	NA	NA	NA	NA	NA	NA	NA	NA		NA	NA	NA	NA	NA	NA	NA	NA	NA	NA
109	3	Licence	1	Feminin	3	En zone urbaine	1	durant votre enfance	20{Done}	4	D	J'aime faire se sentir les autres mal a l'aise	NA		NA	30	1	4616	NA	NA	NA	NA	NA	NA	NA	NA	NA		NA	NA	NA	NA	NA	NA	NA	NA	NA	NA
109	3	Licence	1	Feminin	3	En zone urbaine	1	durant votre enfance	20{Done}	4	D	Je peux generalement deviner ce qui met quelqu'un en colere	NA		NA	10	3	4972	NA	NA	NA	NA	NA	NA	NA	NA	NA		NA	NA	NA	NA	NA	NA	NA	NA	NA	NA
109	3	Licence	1	Feminin	3	En zone urbaine	1	durant votre enfance	20{Done}	4	D	Il m'est deja arriver de profiter de quelqu'un.	6	{No}	3271	NA	NA	NA	NA	NA	NA	NA	NA	NA	NA	NA	NA		NA	NA	NA	NA	NA	NA	NA	NA	NA	NA
109	3	Licence	1	Feminin	3	En zone urbaine	1	durant votre enfance	20{Done}	4	D	J'essaie parfois de me venger plutôt que de pardonner et d'oublier.	7	{Yes}	5562	NA	NA	NA	NA	NA	NA	NA	NA	NA	NA	NA	NA		NA	NA	NA	NA	NA	NA	NA	NA	NA	NA
109	3	Licence	1	Feminin	3	En zone urbaine	1	durant votre enfance	20{Done}	4	D	Je n'ai jamais ete contrarie(e) lorsque des gens ont exprime des idees tres differentes des miennes.	10	{No}	9402	NA	NA	NA	NA	NA	NA	NA	NA	NA	NA	NA	NA		NA	NA	NA	NA	NA	NA	NA	NA	NA	NA
109	3	Licence	1	Feminin	3	En zone urbaine	1	durant votre enfance	20{Done}	4	D	Je me rappelle avoir deja fait semblant d'être malade pour echapper a une situation.	5	{Yes}	3312	NA	NA	NA	NA	NA	NA	NA	NA	NA	NA	NA	NA		NA	NA	NA	NA	NA	NA	NA	NA	NA	NA
109	3	Licence	1	Feminin	3	En zone urbaine	1	durant votre enfance	20{Done}	4	D	Je suis parfois irrite(e) si je n'arrive pas a mes fins.	2	{No}	3026	NA	NA	NA	NA	NA	NA	NA	NA	NA	NA	NA	NA		NA	NA	NA	NA	NA	NA	NA	NA	NA	NA
109	3	Licence	1	Feminin	3	En zone urbaine	1	durant votre enfance	20{Done}	4	D	Il m'est arrive d'avoir le goût de casser quelque chose.	9	{No}	2863	NA	NA	NA	NA	NA	NA	NA	NA	NA	NA	NA	NA		NA	NA	NA	NA	NA	NA	NA	NA	NA	NA
109	3	Licence	1	Feminin	3	En zone urbaine	1	durant votre enfance	20{Done}	4	D	J'aime faire des commerages quelques fois.	3	{Yes}	2371	NA	NA	NA	NA	NA	NA	NA	NA	NA	NA	NA	NA		NA	NA	NA	NA	NA	NA	NA	NA	NA	NA
109	3	Licence	1	Feminin	3	En zone urbaine	1	durant votre enfance	20{Done}	4	D	Je n'ai jamais vraiment deteste quelqu'un.	1	{Yes}	2634	NA	NA	NA	NA	NA	NA	NA	NA	NA	NA	NA	NA		NA	NA	NA	NA	NA	NA	NA	NA	NA	NA
109	3	Licence	1	Feminin	3	En zone urbaine	1	durant votre enfance	20{Done}	4	D	Quelques fois, j'ai eu envie de me rebeller contre des gens qui exercent l'autorite même si je savais qu'ils avaient raison.	4	{No}	4279	NA	NA	NA	NA	NA	NA	NA	NA	NA	NA	NA	NA		NA	NA	NA	NA	NA	NA	NA	NA	NA	NA
109	3	Licence	1	Feminin	3	En zone urbaine	1	durant votre enfance	20{Done}	4	D	Je suis toujours courtois(e), même envers les gens qui sont desagreables.	8	{No}	3434	NA	NA	NA	NA	NA	NA	NA	NA	NA	NA	NA	NA		NA	NA	NA	NA	NA	NA	NA	NA	NA	NA
109	3	Licence	1	Feminin	3	En zone urbaine	1	durant votre enfance	20{Done}	4	D	Il m'arrive parfois de penser que les gens qui vivent un malheur ont tout simplement ce qu'ils meritent.	12	{No}	5446	NA	NA	NA	NA	NA	NA	NA	NA	NA	NA	NA	NA		NA	NA	NA	NA	NA	NA	NA	NA	NA	NA
109	3	Licence	1	Feminin	3	En zone urbaine	1	durant votre enfance	20{Done}	4	D	Je n'ai jamais dit deliberement quelque chose qui pouvait blesser quelqu'un.	13	{Yes}	4722	NA	NA	NA	NA	NA	NA	NA	NA	NA	NA	NA	NA		NA	NA	NA	NA	NA	NA	NA	NA	NA	NA
109	3	Licence	1	Feminin	3	En zone urbaine	1	durant votre enfance	20{Done}	4	D	Il m'est arrive d'être assez jaloux(se) du bonheur des autres.	11	{No}	2492	NA	NA	NA	NA	NA	NA	NA	NA	NA	NA	NA	NA		NA	NA	NA	NA	NA	NA	NA	NA	NA	NA
11	3	Licence	1	Feminin	2	En zone semi rurale	3	depuis toujours ou presque	20{Done}	4	D		NA		NA	NA	NA	NA	NA	NA	NA	NA	NA	NA	NA	NA	NA	Stim/P097.jpg	NA	9	79.687	6462	0	4301	50	0	100	6207
11	3	Licence	1	Feminin	2	En zone semi rurale	3	depuis toujours ou presque	20{Done}	4	D		NA		NA	NA	NA	NA	NA	NA	NA	NA	NA	NA	NA	NA	NA	Stim/H053.jpg	NA	9	0	3002	100	3774	50	0	50	0
11	3	Licence	1	Feminin	2	En zone semi rurale	3	depuis toujours ou presque	20{Done}	4	D		NA		NA	NA	NA	NA	NA	NA	NA	NA	NA	NA	NA	NA	NA	Stim/P116.jpg	NA	9	100	3674	50	0	50	0	50	0
11	3	Licence	1	Feminin	2	En zone semi rurale	3	depuis toujours ou presque	20{Done}	4	D		NA		NA	NA	NA	NA	NA	NA	NA	NA	NA	NA	NA	NA	NA	Stim/Gun 2.jpg	NA	9	0	9395	86.562	7227	91.771	9795	50	0
11	3	Licence	1	Feminin	2	En zone semi rurale	3	depuis toujours ou presque	20{Done}	4	D		NA		NA	NA	NA	NA	NA	NA	NA	NA	NA	NA	NA	NA	NA	Stim/P053.jpg	NA	9	50	0	50	0	50	0	50	0
11	3	Licence	1	Feminin	2	En zone semi rurale	3	depuis toujours ou presque	20{Done}	4	D		NA		NA	NA	NA	NA	NA	NA	NA	NA	NA	NA	NA	NA	NA	Stim/Dancing 5.jpg	17	7	100	4944	0	2579	0	4532	50	0
11	3	Licence	1	Feminin	2	En zone semi rurale	3	depuis toujours ou presque	20{Done}	4	D		NA		NA	NA	NA	NA	NA	NA	NA	NA	NA	NA	NA	NA	NA	Stim/Skyscraper 2.jpg	39	1	50	0	50	0	50	0	50	0
11	3	Licence	1	Feminin	2	En zone semi rurale	3	depuis toujours ou presque	20{Done}	4	D		NA		NA	NA	NA	NA	NA	NA	NA	NA	NA	NA	NA	NA	NA	Stim/Garbage dump 2.jpg	2	4	0	5289	100	6387	100	2752	100	7429
11	3	Licence	1	Feminin	2	En zone semi rurale	3	depuis toujours ou presque	20{Done}	4	D		NA		NA	NA	NA	NA	NA	NA	NA	NA	NA	NA	NA	NA	NA	Stim/H100.jpg	15	8	0	3478	100	2700	100	2777	100	2281
11	3	Licence	1	Feminin	2	En zone semi rurale	3	depuis toujours ou presque	20{Done}	4	D		NA		NA	NA	NA	NA	NA	NA	NA	NA	NA	NA	NA	NA	NA	Stim/H064.jpg	13	8	0	3071	100	3609	100	3242	100	5763
11	3	Licence	1	Feminin	2	En zone semi rurale	3	depuis toujours ou presque	20{Done}	4	D		NA		NA	NA	NA	NA	NA	NA	NA	NA	NA	NA	NA	NA	NA	Stim/Destruction 8.jpg	34	2	0	4554	49.375	1951	50	0	100	1892
11	3	Licence	1	Feminin	2	En zone semi rurale	3	depuis toujours ou presque	20{Done}	4	D		NA		NA	NA	NA	NA	NA	NA	NA	NA	NA	NA	NA	NA	NA	Stim/218.jpg	4	4	0	7775	83.75	6431	100	2762	100	1765
11	3	Licence	1	Feminin	2	En zone semi rurale	3	depuis toujours ou presque	20{Done}	4	D		NA		NA	NA	NA	NA	NA	NA	NA	NA	NA	NA	NA	NA	NA	Stim/103.jpg	3	4	50	0	2.292	5824	50	0	100	3030
11	3	Licence	1	Feminin	2	En zone semi rurale	3	depuis toujours ou presque	20{Done}	4	D		NA		NA	NA	NA	NA	NA	NA	NA	NA	NA	NA	NA	NA	NA	Stim/A116.jpg	22	6	0	2382	100	1654	100	1468	100	1537
11	3	Licence	1	Feminin	2	En zone semi rurale	3	depuis toujours ou presque	20{Done}	4	D		NA		NA	NA	NA	NA	NA	NA	NA	NA	NA	NA	NA	NA	NA	Stim/P067.jpg	8	3	100	4601	0	5521	0	5418	100	1886
11	3	Licence	1	Feminin	2	En zone semi rurale	3	depuis toujours ou presque	20{Done}	4	D		NA		NA	NA	NA	NA	NA	NA	NA	NA	NA	NA	NA	NA	NA	Stim/Fire 11.jpg	1	4	0	3163	100	1537	100	1248	100	2143
11	3	Licence	1	Feminin	2	En zone semi rurale	3	depuis toujours ou presque	20{Done}	4	D		NA		NA	NA	NA	NA	NA	NA	NA	NA	NA	NA	NA	NA	NA	Stim/216.jpg	31	2	0	3953	100	1316	100	1425	100	1396
11	3	Licence	1	Feminin	2	En zone semi rurale	3	depuis toujours ou presque	20{Done}	4	D		NA		NA	NA	NA	NA	NA	NA	NA	NA	NA	NA	NA	NA	NA	Stim/Dog 24.jpg	24	6	0	2649	100	1746	100	1337	100	1499
11	3	Licence	1	Feminin	2	En zone semi rurale	3	depuis toujours ou presque	20{Done}	4	D		NA		NA	NA	NA	NA	NA	NA	NA	NA	NA	NA	NA	NA	NA	Stim/Couple 8.jpg	16	7	100	3843	0	2672	0	4865	100	1473
11	3	Licence	1	Feminin	2	En zone semi rurale	3	depuis toujours ou presque	20{Done}	4	D		NA		NA	NA	NA	NA	NA	NA	NA	NA	NA	NA	NA	NA	NA	Stim/P082.jpg	26	5	100	3749	0	5096	0	7060	100	2130
11	3	Licence	1	Feminin	2	En zone semi rurale	3	depuis toujours ou presque	20{Done}	4	D		NA		NA	NA	NA	NA	NA	NA	NA	NA	NA	NA	NA	NA	NA	Stim/285.jpg	36	1	0	9274	11.979	3955	100	6769	100	2690
11	3	Licence	1	Feminin	2	En zone semi rurale	3	depuis toujours ou presque	20{Done}	4	D		NA		NA	NA	NA	NA	NA	NA	NA	NA	NA	NA	NA	NA	NA	Stim/176.jpg	33	2	0	5101	100	5595	100	4252	100	3523
11	3	Licence	1	Feminin	2	En zone semi rurale	3	depuis toujours ou presque	20{Done}	4	D		NA		NA	NA	NA	NA	NA	NA	NA	NA	NA	NA	NA	NA	NA	Stim/Sidewalk 4.jpg	38	1	100	6392	0	3089	0	4260	0	4109
11	3	Licence	1	Feminin	2	En zone semi rurale	3	depuis toujours ou presque	20{Done}	4	D		NA		NA	NA	NA	NA	NA	NA	NA	NA	NA	NA	NA	NA	NA	Stim/P098.jpg	28	5	50	0	71.042	5721	0.625	4317	1.25	4356
11	3	Licence	1	Feminin	2	En zone semi rurale	3	depuis toujours ou presque	20{Done}	4	D		NA		NA	NA	NA	NA	NA	NA	NA	NA	NA	NA	NA	NA	NA	Stim/Dog 21.jpg	29	5	99.687	3028	0.417	2400	0.417	1027	0.625	3265
11	3	Licence	1	Feminin	2	En zone semi rurale	3	depuis toujours ou presque	20{Done}	4	D		NA		NA	NA	NA	NA	NA	NA	NA	NA	NA	NA	NA	NA	NA	Stim/Lake 2.jpg	6	3	99.479	2735	0.937	3177	0.417	2685	0.417	4125
11	3	Licence	1	Feminin	2	En zone semi rurale	3	depuis toujours ou presque	20{Done}	4	D		NA		NA	NA	NA	NA	NA	NA	NA	NA	NA	NA	NA	NA	NA	Stim/H091.jpg	14	8	0.104	3968	99.896	2201	99.687	472	99.271	2176
11	3	Licence	1	Feminin	2	En zone semi rurale	3	depuis toujours ou presque	20{Done}	4	D		NA		NA	NA	NA	NA	NA	NA	NA	NA	NA	NA	NA	NA	NA	Stim/Mother 5.jpg	19	7	99.687	2060	0.312	2437	0.521	6723	99.687	3408
11	3	Licence	1	Feminin	2	En zone semi rurale	3	depuis toujours ou presque	20{Done}	4	D		NA		NA	NA	NA	NA	NA	NA	NA	NA	NA	NA	NA	NA	NA	Stim/Eating 1.jpg	18	7	99.583	5853	0.417	2595	0.208	2078	99.896	5962
11	3	Licence	1	Feminin	2	En zone semi rurale	3	depuis toujours ou presque	20{Done}	4	D		NA		NA	NA	NA	NA	NA	NA	NA	NA	NA	NA	NA	NA	NA	Stim/H078.jpg	11	8	0.312	2047	99.792	2575	99.792	671	99.687	2506
11	3	Licence	1	Feminin	2	En zone semi rurale	3	depuis toujours ou presque	20{Done}	4	D		NA		NA	NA	NA	NA	NA	NA	NA	NA	NA	NA	NA	NA	NA	Stim/Dog 26.jpg	25	6	50	0	50	0	98.854	361	99.479	1479
11	3	Licence	1	Feminin	2	En zone semi rurale	3	depuis toujours ou presque	20{Done}	4	D		NA		NA	NA	NA	NA	NA	NA	NA	NA	NA	NA	NA	NA	NA	Stim/A115.jpg	21	6	50	0	99.687	636	99.687	419	99.792	2617
11	3	Licence	1	Feminin	2	En zone semi rurale	3	depuis toujours ou presque	20{Done}	4	D		NA		NA	NA	NA	NA	NA	NA	NA	NA	NA	NA	NA	NA	NA	Stim/A091.jpg	23	6	0.625	2217	99.792	401	99.792	329	99.792	1173
11	3	Licence	1	Feminin	2	En zone semi rurale	3	depuis toujours ou presque	20{Done}	4	D		NA		NA	NA	NA	NA	NA	NA	NA	NA	NA	NA	NA	NA	NA	Stim/P054.jpg	9	3	99.271	4098	0.625	3588	0.625	333	0.208	2097
11	3	Licence	1	Feminin	2	En zone semi rurale	3	depuis toujours ou presque	20{Done}	4	D		NA		NA	NA	NA	NA	NA	NA	NA	NA	NA	NA	NA	NA	NA	Stim/Happy pose 2.jpg	20	7	99.375	3072	0.208	2134	0	2443	0	1768
11	3	Licence	1	Feminin	2	En zone semi rurale	3	depuis toujours ou presque	20{Done}	4	D		NA		NA	NA	NA	NA	NA	NA	NA	NA	NA	NA	NA	NA	NA	Stim/H034.jpg	12	8	0.312	2162	99.896	2156	99.896	511	99.583	1152
11	3	Licence	1	Feminin	2	En zone semi rurale	3	depuis toujours ou presque	20{Done}	4	D		NA		NA	NA	NA	NA	NA	NA	NA	NA	NA	NA	NA	NA	NA	Stim/266.jpg	32	2	0.104	2706	99.167	1830	99.167	582	99.375	1406
11	3	Licence	1	Feminin	2	En zone semi rurale	3	depuis toujours ou presque	20{Done}	4	D		NA		NA	NA	NA	NA	NA	NA	NA	NA	NA	NA	NA	NA	NA	Stim/Destruction 7.jpg	35	2	0.312	3735	99.792	631	99.479	751	99.479	1390
11	3	Licence	1	Feminin	2	En zone semi rurale	3	depuis toujours ou presque	20{Done}	4	D		NA		NA	NA	NA	NA	NA	NA	NA	NA	NA	NA	NA	NA	NA	Stim/296.jpg	7	3	99.479	2130	0.417	2349	0.417	243	0.104	1676
11	3	Licence	1	Feminin	2	En zone semi rurale	3	depuis toujours ou presque	20{Done}	4	D		NA		NA	NA	NA	NA	NA	NA	NA	NA	NA	NA	NA	NA	NA	Stim/225.jpg	5	4	0.521	1919	99.062	877	99.062	246	99.479	2011
11	3	Licence	1	Feminin	2	En zone semi rurale	3	depuis toujours ou presque	20{Done}	4	D		NA		NA	NA	NA	NA	NA	NA	NA	NA	NA	NA	NA	NA	NA	Stim/Street 5.jpg	40	1	50	0	50	0	0.104	2135	0.312	2746
11	3	Licence	1	Feminin	2	En zone semi rurale	3	depuis toujours ou presque	20{Done}	4	D		NA		NA	NA	NA	NA	NA	NA	NA	NA	NA	NA	NA	NA	NA	Stim/295.jpg	37	1	50	0	79.687	3345	0.625	5453	0.729	3066
11	3	Licence	1	Feminin	2	En zone semi rurale	3	depuis toujours ou presque	20{Done}	4	D		NA		NA	NA	NA	NA	NA	NA	NA	NA	NA	NA	NA	NA	NA	Stim/Dog 12.jpg	30	5	99.896	1994	0.104	1660	0.208	366	0.417	2406
11	3	Licence	1	Feminin	2	En zone semi rurale	3	depuis toujours ou presque	20{Done}	4	D		NA		NA	NA	NA	NA	NA	NA	NA	NA	NA	NA	NA	NA	NA	Stim/P055.jpg	10	3	99.896	1521	0.625	1646	0.625	295	0.937	1703
11	3	Licence	1	Feminin	2	En zone semi rurale	3	depuis toujours ou presque	20{Done}	4	D		NA		NA	NA	NA	NA	NA	NA	NA	NA	NA	NA	NA	NA	NA	Stim/P122.jpg	27	5	50	0	1.563	3325	50	0	99.479	3971
11	3	Licence	1	Feminin	2	En zone semi rurale	3	depuis toujours ou presque	20{Done}	4	D	Un couple marie devrait pouvoir avoir autant d'enfants qu'il le souhaite, du moment qu'il peut subvenir correctement a leurs besoins	NA		NA	NA	NA	NA	NA	NA	NA	12	7	9369	NA	NA	NA		NA	NA	NA	NA	NA	NA	NA	NA	NA	NA
11	3	Licence	1	Feminin	2	En zone semi rurale	3	depuis toujours ou presque	20{Done}	4	D	Proteger l'environnement est plus important que proteger l'emploi des gens	NA		NA	NA	NA	NA	NA	NA	NA	10	4	7664	NA	NA	NA		NA	NA	NA	NA	NA	NA	NA	NA	NA	NA
11	3	Licence	1	Feminin	2	En zone semi rurale	3	depuis toujours ou presque	20{Done}	4	D	Les êtres humains exploitent trop l'environnement	NA		NA	NA	NA	NA	NA	NA	NA	6	7	2609	NA	NA	NA		NA	NA	NA	NA	NA	NA	NA	NA	NA	NA
11	3	Licence	1	Feminin	2	En zone semi rurale	3	depuis toujours ou presque	20{Done}	4	D	Je suis oppose a l'idee du controle et de la regulation de l'utilisation des matieres premieres par les gouvernements dans le but de les faire durer plus longtemps	NA		NA	NA	NA	NA	NA	NA	NA	2	5	21738	NA	NA	NA		NA	NA	NA	NA	NA	NA	NA	NA	NA	NA
11	3	Licence	1	Feminin	2	En zone semi rurale	3	depuis toujours ou presque	20{Done}	4	D	Je prefere un jardin sauvage et naturel a un jardin soigne et bien ordonne	NA		NA	NA	NA	NA	NA	NA	NA	7	5	6466	NA	NA	NA		NA	NA	NA	NA	NA	NA	NA	NA	NA	NA
11	3	Licence	1	Feminin	2	En zone semi rurale	3	depuis toujours ou presque	20{Done}	4	D	L'être humain a ete cree ou a evolue pour dominer le reste de la nature	NA		NA	NA	NA	NA	NA	NA	NA	9	1	3862	NA	NA	NA		NA	NA	NA	NA	NA	NA	NA	NA	NA	NA
11	3	Licence	1	Feminin	2	En zone semi rurale	3	depuis toujours ou presque	20{Done}	4	D	Nous devons garder les lacs et les rivieres propres pour proteger l'environnement, et non pour permettre aux gens de profiter des sports nautiques	NA		NA	NA	NA	NA	NA	NA	NA	4	7	7361	NA	NA	NA		NA	NA	NA	NA	NA	NA	NA	NA	NA	NA
11	3	Licence	1	Feminin	2	En zone semi rurale	3	depuis toujours ou presque	20{Done}	4	D	Je trouve que passer du temps dans la nature est ennuyeux	NA		NA	NA	NA	NA	NA	NA	NA	1	1	3382	NA	NA	NA		NA	NA	NA	NA	NA	NA	NA	NA	NA	NA
11	3	Licence	1	Feminin	2	En zone semi rurale	3	depuis toujours ou presque	20{Done}	4	D	Ca me rend triste de voir les forets detruites pour l'agriculture	NA		NA	NA	NA	NA	NA	NA	NA	11	7	2975	NA	NA	NA		NA	NA	NA	NA	NA	NA	NA	NA	NA	NA
11	3	Licence	1	Feminin	2	En zone semi rurale	3	depuis toujours ou presque	20{Done}	4	D	Je ne suis pas le genre de personne qui fait des efforts pour economiser les ressources naturelles	NA		NA	NA	NA	NA	NA	NA	NA	8	5	6210	NA	NA	NA		NA	NA	NA	NA	NA	NA	NA	NA	NA	NA
11	3	Licence	1	Feminin	2	En zone semi rurale	3	depuis toujours ou presque	20{Done}	4	D	La science moderne resoudra nos problemes environnementaux	NA		NA	NA	NA	NA	NA	NA	NA	5	1	3191	NA	NA	NA		NA	NA	NA	NA	NA	NA	NA	NA	NA	NA
11	3	Licence	1	Feminin	2	En zone semi rurale	3	depuis toujours ou presque	20{Done}	4	D	J'aimerais rejoindre et participer activement a un groupe ecologiste	NA		NA	NA	NA	NA	NA	NA	NA	3	4	3600	NA	NA	NA		NA	NA	NA	NA	NA	NA	NA	NA	NA	NA
11	3	Licence	1	Feminin	2	En zone semi rurale	3	depuis toujours ou presque	20{Done}	4	D	Je fais des trajets a pied ou a velo	NA		NA	NA	NA	NA	NA	NA	NA	NA	NA	NA	12	1	4999		NA	NA	NA	NA	NA	NA	NA	NA	NA	NA
11	3	Licence	1	Feminin	2	En zone semi rurale	3	depuis toujours ou presque	20{Done}	4	D	Je choisis des produits a partir de materiaux recycles	NA		NA	NA	NA	NA	NA	NA	NA	NA	NA	NA	2	3	8671		NA	NA	NA	NA	NA	NA	NA	NA	NA	NA
11	3	Licence	1	Feminin	2	En zone semi rurale	3	depuis toujours ou presque	20{Done}	4	D	J'achete des produits les moins polluants possible	NA		NA	NA	NA	NA	NA	NA	NA	NA	NA	NA	1	3	2612		NA	NA	NA	NA	NA	NA	NA	NA	NA	NA
11	3	Licence	1	Feminin	2	En zone semi rurale	3	depuis toujours ou presque	20{Done}	4	D	J'achete des produits qui ne sont pas de saison	NA		NA	NA	NA	NA	NA	NA	NA	NA	NA	NA	8	4	4788		NA	NA	NA	NA	NA	NA	NA	NA	NA	NA
11	3	Licence	1	Feminin	2	En zone semi rurale	3	depuis toujours ou presque	20{Done}	4	D	Je mange des produits locaux	NA		NA	NA	NA	NA	NA	NA	NA	NA	NA	NA	7	4	4300		NA	NA	NA	NA	NA	NA	NA	NA	NA	NA
11	3	Licence	1	Feminin	2	En zone semi rurale	3	depuis toujours ou presque	20{Done}	4	D	J'utilise les transports publics quand je peux	NA		NA	NA	NA	NA	NA	NA	NA	NA	NA	NA	10	1	3945		NA	NA	NA	NA	NA	NA	NA	NA	NA	NA
11	3	Licence	1	Feminin	2	En zone semi rurale	3	depuis toujours ou presque	20{Done}	4	D	J'achete des produits bio	NA		NA	NA	NA	NA	NA	NA	NA	NA	NA	NA	3	1	2040		NA	NA	NA	NA	NA	NA	NA	NA	NA	NA
11	3	Licence	1	Feminin	2	En zone semi rurale	3	depuis toujours ou presque	20{Done}	4	D	Je trie mes dechets	NA		NA	NA	NA	NA	NA	NA	NA	NA	NA	NA	4	4	2137		NA	NA	NA	NA	NA	NA	NA	NA	NA	NA
11	3	Licence	1	Feminin	2	En zone semi rurale	3	depuis toujours ou presque	20{Done}	4	D	Je prends ma voiture/moto/scooter pour des trajets courts	NA		NA	NA	NA	NA	NA	NA	NA	NA	NA	NA	11	5	6327		NA	NA	NA	NA	NA	NA	NA	NA	NA	NA
11	3	Licence	1	Feminin	2	En zone semi rurale	3	depuis toujours ou presque	20{Done}	4	D	J'eteins la lumiere en quittant une piece	NA		NA	NA	NA	NA	NA	NA	NA	NA	NA	NA	6	7	2096		NA	NA	NA	NA	NA	NA	NA	NA	NA	NA
11	3	Licence	1	Feminin	2	En zone semi rurale	3	depuis toujours ou presque	20{Done}	4	D	J'achete des plats deja cuisines	NA		NA	NA	NA	NA	NA	NA	NA	NA	NA	NA	9	1	2295		NA	NA	NA	NA	NA	NA	NA	NA	NA	NA
11	3	Licence	1	Feminin	2	En zone semi rurale	3	depuis toujours ou presque	20{Done}	4	D	Lorsqu'il n'y a pas de poubelle a proximite je garde mes dechets (chewing-gum, megots, mouchoirs, capsules...) sur moi	NA		NA	NA	NA	NA	NA	NA	NA	NA	NA	NA	5	7	4675		NA	NA	NA	NA	NA	NA	NA	NA	NA	NA
11	3	Licence	1	Feminin	2	En zone semi rurale	3	depuis toujours ou presque	20{Done}	4	D	Je peux tres facilement me mettre a la place des animaux et des plantes qui souffrent.	NA		NA	NA	NA	NA	4	7	3937	NA	NA	NA	NA	NA	NA		NA	NA	NA	NA	NA	NA	NA	NA	NA	NA
11	3	Licence	1	Feminin	2	En zone semi rurale	3	depuis toujours ou presque	20{Done}	4	D	J'ai parfois l'impression d'être l'un des animaux ou l'un des vegetaux qui souffrent.	NA		NA	NA	NA	NA	3	6	9932	NA	NA	NA	NA	NA	NA		NA	NA	NA	NA	NA	NA	NA	NA	NA	NA
11	3	Licence	1	Feminin	2	En zone semi rurale	3	depuis toujours ou presque	20{Done}	4	D	J'essaie de comprendre ce que ressentent les animaux et les plantes qui souffrent en imaginant leur point de vue.	NA		NA	NA	NA	NA	5	6	2827	NA	NA	NA	NA	NA	NA		NA	NA	NA	NA	NA	NA	NA	NA	NA	NA
11	3	Licence	1	Feminin	2	En zone semi rurale	3	depuis toujours ou presque	20{Done}	4	D	Je ressens ce que les animaux et les plantes qui souffrent ressentent.	NA		NA	NA	NA	NA	8	6	3985	NA	NA	NA	NA	NA	NA		NA	NA	NA	NA	NA	NA	NA	NA	NA	NA
11	3	Licence	1	Feminin	2	En zone semi rurale	3	depuis toujours ou presque	20{Done}	4	D	Quand je vois des animaux ou des vegetaux qui souffrent, j'imagine ce que je ressentirais a leur place.	NA		NA	NA	NA	NA	1	7	4471	NA	NA	NA	NA	NA	NA		NA	NA	NA	NA	NA	NA	NA	NA	NA	NA
11	3	Licence	1	Feminin	2	En zone semi rurale	3	depuis toujours ou presque	20{Done}	4	D	Je me sens concerne.e par ce qu'eprouvent les animaux et les vegetaux qui souffrent.	NA		NA	NA	NA	NA	2	7	6239	NA	NA	NA	NA	NA	NA		NA	NA	NA	NA	NA	NA	NA	NA	NA	NA
11	3	Licence	1	Feminin	2	En zone semi rurale	3	depuis toujours ou presque	20{Done}	4	D	Je ressens de la tendresse et de l'inquietude pour les animaux et les plantes qui souffrent.	NA		NA	NA	NA	NA	6	4	5631	NA	NA	NA	NA	NA	NA		NA	NA	NA	NA	NA	NA	NA	NA	NA	NA
11	3	Licence	1	Feminin	2	En zone semi rurale	3	depuis toujours ou presque	20{Done}	4	D	Je ressens la douleur des animaux et des plantes qui souffrent.	NA		NA	NA	NA	NA	9	7	3558	NA	NA	NA	NA	NA	NA		NA	NA	NA	NA	NA	NA	NA	NA	NA	NA
11	3	Licence	1	Feminin	2	En zone semi rurale	3	depuis toujours ou presque	20{Done}	4	D	Je ressens de la tendresse et de l'inquietude pour les animaux et les plantes qui souffrent.	NA		NA	NA	NA	NA	7	6	4342	NA	NA	NA	NA	NA	NA		NA	NA	NA	NA	NA	NA	NA	NA	NA	NA
11	3	Licence	1	Feminin	2	En zone semi rurale	3	depuis toujours ou presque	20{Done}	4	D	J'eprouve de la compassion pour les animaux et les plantes qui souffrent.	NA		NA	NA	NA	NA	10	7	2005	NA	NA	NA	NA	NA	NA		NA	NA	NA	NA	NA	NA	NA	NA	NA	NA
11	3	Licence	1	Feminin	2	En zone semi rurale	3	depuis toujours ou presque	20{Done}	4	D	Si je pouvais m'en tirer sans consequence, il y a des gens que je prendrais plaisir a blesser	NA		NA	35	2	10290	NA	NA	NA	NA	NA	NA	NA	NA	NA		NA	NA	NA	NA	NA	NA	NA	NA	NA	NA
11	3	Licence	1	Feminin	2	En zone semi rurale	3	depuis toujours ou presque	20{Done}	4	D	Je deviens excite lorsque je donne a quelqu'un un cadeau que je pense qu'il va aimer	NA		NA	14	5	3412	NA	NA	NA	NA	NA	NA	NA	NA	NA		NA	NA	NA	NA	NA	NA	NA	NA	NA	NA
11	3	Licence	1	Feminin	2	En zone semi rurale	3	depuis toujours ou presque	20{Done}	4	D	Je me fous que les autres se sentent heureux	NA		NA	16	1	3997	NA	NA	NA	NA	NA	NA	NA	NA	NA		NA	NA	NA	NA	NA	NA	NA	NA	NA	NA
11	3	Licence	1	Feminin	2	En zone semi rurale	3	depuis toujours ou presque	20{Done}	4	D	J'aime faire se sentir les autres mal a l'aise	NA		NA	30	1	3559	NA	NA	NA	NA	NA	NA	NA	NA	NA		NA	NA	NA	NA	NA	NA	NA	NA	NA	NA
11	3	Licence	1	Feminin	2	En zone semi rurale	3	depuis toujours ou presque	20{Done}	4	D	Je prends plaisir a voir des inconnus prendre peur	NA		NA	27	1	3653	NA	NA	NA	NA	NA	NA	NA	NA	NA		NA	NA	NA	NA	NA	NA	NA	NA	NA	NA
11	3	Licence	1	Feminin	2	En zone semi rurale	3	depuis toujours ou presque	20{Done}	4	D	Quand mes amis ont du bon temps, je deviens souvent en colere	NA		NA	28	1	6675	NA	NA	NA	NA	NA	NA	NA	NA	NA		NA	NA	NA	NA	NA	NA	NA	NA	NA	NA
11	3	Licence	1	Feminin	2	En zone semi rurale	3	depuis toujours ou presque	20{Done}	4	D	J'essaie souvent d'aider les gens a se sentir mieux quand ils sont bouleverses	NA		NA	22	5	3726	NA	NA	NA	NA	NA	NA	NA	NA	NA		NA	NA	NA	NA	NA	NA	NA	NA	NA	NA
11	3	Licence	1	Feminin	2	En zone semi rurale	3	depuis toujours ou presque	20{Done}	4	D	Je pense que c'est amusant de malmener les gens une fois de temps en temps	NA		NA	25	1	4189	NA	NA	NA	NA	NA	NA	NA	NA	NA		NA	NA	NA	NA	NA	NA	NA	NA	NA	NA
11	3	Licence	1	Feminin	2	En zone semi rurale	3	depuis toujours ou presque	20{Done}	4	D	Je m'en fous si les gens se sentent deprimes	NA		NA	17	1	1972	NA	NA	NA	NA	NA	NA	NA	NA	NA		NA	NA	NA	NA	NA	NA	NA	NA	NA	NA
11	3	Licence	1	Feminin	2	En zone semi rurale	3	depuis toujours ou presque	20{Done}	4	D	Ca me fait sentir bien d'aider quelqu'un dans le besoin	NA		NA	13	5	2519	NA	NA	NA	NA	NA	NA	NA	NA	NA		NA	NA	NA	NA	NA	NA	NA	NA	NA	NA
11	3	Licence	1	Feminin	2	En zone semi rurale	3	depuis toujours ou presque	20{Done}	4	D	Je peux dire quand les gens sont sur le point de perdre leur sang-froid	NA		NA	6	5	5119	NA	NA	NA	NA	NA	NA	NA	NA	NA		NA	NA	NA	NA	NA	NA	NA	NA	NA	NA
11	3	Licence	1	Feminin	2	En zone semi rurale	3	depuis toujours ou presque	20{Done}	4	D	Je prends plaisir a rendre les autres heureux	NA		NA	23	5	2482	NA	NA	NA	NA	NA	NA	NA	NA	NA		NA	NA	NA	NA	NA	NA	NA	NA	NA	NA
11	3	Licence	1	Feminin	2	En zone semi rurale	3	depuis toujours ou presque	20{Done}	4	D	Je me sens affreux(se) quand je blesse les sentiments de quelqu'un	NA		NA	19	1	3051	NA	NA	NA	NA	NA	NA	NA	NA	NA		NA	NA	NA	NA	NA	NA	NA	NA	NA	NA
11	3	Licence	1	Feminin	2	En zone semi rurale	3	depuis toujours ou presque	20{Done}	4	D	J'aime regarder les gens se mettre en colere	NA		NA	26	1	5864	NA	NA	NA	NA	NA	NA	NA	NA	NA		NA	NA	NA	NA	NA	NA	NA	NA	NA	NA
11	3	Licence	1	Feminin	2	En zone semi rurale	3	depuis toujours ou presque	20{Done}	4	D	Les malheurs des autres ne me derangent pas beaucoup	NA		NA	20	1	2956	NA	NA	NA	NA	NA	NA	NA	NA	NA		NA	NA	NA	NA	NA	NA	NA	NA	NA	NA
11	3	Licence	1	Feminin	2	En zone semi rurale	3	depuis toujours ou presque	20{Done}	4	D	Je ne suis pas bon pour comprendre les emotions des autres	NA		NA	9	1	2905	NA	NA	NA	NA	NA	NA	NA	NA	NA		NA	NA	NA	NA	NA	NA	NA	NA	NA	NA
11	3	Licence	1	Feminin	2	En zone semi rurale	3	depuis toujours ou presque	20{Done}	4	D	Je peux generalement deviner ce qui met quelqu'un en colere	NA		NA	10	5	2331	NA	NA	NA	NA	NA	NA	NA	NA	NA		NA	NA	NA	NA	NA	NA	NA	NA	NA	NA
11	3	Licence	1	Feminin	2	En zone semi rurale	3	depuis toujours ou presque	20{Done}	4	D	J'ai de la difficulte a dire quand quelqu'un est triste	NA		NA	12	1	3137	NA	NA	NA	NA	NA	NA	NA	NA	NA		NA	NA	NA	NA	NA	NA	NA	NA	NA	NA
11	3	Licence	1	Feminin	2	En zone semi rurale	3	depuis toujours ou presque	20{Done}	4	D	Je ne m'inquiete pas trop de blesser les sentiments des gens	NA		NA	15	1	2256	NA	NA	NA	NA	NA	NA	NA	NA	NA		NA	NA	NA	NA	NA	NA	NA	NA	NA	NA
11	3	Licence	1	Feminin	2	En zone semi rurale	3	depuis toujours ou presque	20{Done}	4	D	C'est evident quand les gens font semblant d'être heureux	NA		NA	3	3	9357	NA	NA	NA	NA	NA	NA	NA	NA	NA		NA	NA	NA	NA	NA	NA	NA	NA	NA	NA
11	3	Licence	1	Feminin	2	En zone semi rurale	3	depuis toujours ou presque	20{Done}	4	D	Je peux generalement predire comment quelqu'un va se sentir	NA		NA	7	5	3708	NA	NA	NA	NA	NA	NA	NA	NA	NA		NA	NA	NA	NA	NA	NA	NA	NA	NA	NA
11	3	Licence	1	Feminin	2	En zone semi rurale	3	depuis toujours ou presque	20{Done}	4	D	J'admets que je prends plaisir a irriter les gens	NA		NA	36	1	3087	NA	NA	NA	NA	NA	NA	NA	NA	NA		NA	NA	NA	NA	NA	NA	NA	NA	NA	NA
11	3	Licence	1	Feminin	2	En zone semi rurale	3	depuis toujours ou presque	20{Done}	4	D	Les gens de bonne humeur me degoûtent	NA		NA	29	3	5752	NA	NA	NA	NA	NA	NA	NA	NA	NA		NA	NA	NA	NA	NA	NA	NA	NA	NA	NA
11	3	Licence	1	Feminin	2	En zone semi rurale	3	depuis toujours ou presque	20{Done}	4	D	Je peux generalement dire comment les gens se sentent	NA		NA	8	5	3059	NA	NA	NA	NA	NA	NA	NA	NA	NA		NA	NA	NA	NA	NA	NA	NA	NA	NA	NA
11	3	Licence	1	Feminin	2	En zone semi rurale	3	depuis toujours ou presque	20{Done}	4	D	Les gens n'ont pas besoin de me le dire lorsqu'ils sont tristes, je le vois dans leur visage	NA		NA	11	5	2968	NA	NA	NA	NA	NA	NA	NA	NA	NA		NA	NA	NA	NA	NA	NA	NA	NA	NA	NA
11	3	Licence	1	Feminin	2	En zone semi rurale	3	depuis toujours ou presque	20{Done}	4	D	Les sentiments des autres ne me derangent pas du tout	NA		NA	18	1	6998	NA	NA	NA	NA	NA	NA	NA	NA	NA		NA	NA	NA	NA	NA	NA	NA	NA	NA	NA
11	3	Licence	1	Feminin	2	En zone semi rurale	3	depuis toujours ou presque	20{Done}	4	D	Je prends plaisir a faire en sorte que les autres se sentent stupides	NA		NA	31	1	2206	NA	NA	NA	NA	NA	NA	NA	NA	NA		NA	NA	NA	NA	NA	NA	NA	NA	NA	NA
11	3	Licence	1	Feminin	2	En zone semi rurale	3	depuis toujours ou presque	20{Done}	4	D	Je comprends generalement pourquoi les gens se sentent comme ils se sentent	NA		NA	4	5	2491	NA	NA	NA	NA	NA	NA	NA	NA	NA		NA	NA	NA	NA	NA	NA	NA	NA	NA	NA
11	3	Licence	1	Feminin	2	En zone semi rurale	3	depuis toujours ou presque	20{Done}	4	D	Quand mes amis se mettent en colere, j'ai souvent le goût de rire	NA		NA	32	1	2159	NA	NA	NA	NA	NA	NA	NA	NA	NA		NA	NA	NA	NA	NA	NA	NA	NA	NA	NA
11	3	Licence	1	Feminin	2	En zone semi rurale	3	depuis toujours ou presque	20{Done}	4	D	Parfois, il est amusant de voir les gens se faire humilier	NA		NA	34	1	2704	NA	NA	NA	NA	NA	NA	NA	NA	NA		NA	NA	NA	NA	NA	NA	NA	NA	NA	NA
11	3	Licence	1	Feminin	2	En zone semi rurale	3	depuis toujours ou presque	20{Done}	4	D	J'ai de la difficulte a lire les emotions des autres	NA		NA	1	1	3228	NA	NA	NA	NA	NA	NA	NA	NA	NA		NA	NA	NA	NA	NA	NA	NA	NA	NA	NA
11	3	Licence	1	Feminin	2	En zone semi rurale	3	depuis toujours ou presque	20{Done}	4	D	Parfois, je prends plaisir a voir les gens pleurer	NA		NA	33	1	2615	NA	NA	NA	NA	NA	NA	NA	NA	NA		NA	NA	NA	NA	NA	NA	NA	NA	NA	NA
11	3	Licence	1	Feminin	2	En zone semi rurale	3	depuis toujours ou presque	20{Done}	4	D	Je peux dire quand quelqu'un a peur	NA		NA	2	4	6476	NA	NA	NA	NA	NA	NA	NA	NA	NA		NA	NA	NA	NA	NA	NA	NA	NA	NA	NA
11	3	Licence	1	Feminin	2	En zone semi rurale	3	depuis toujours ou presque	20{Done}	4	D	Si je vois que je suis en train de faire du mal a quelqu'un, je vais m'arrêter rapidement	NA		NA	21	1	2545	NA	NA	NA	NA	NA	NA	NA	NA	NA		NA	NA	NA	NA	NA	NA	NA	NA	NA	NA
11	3	Licence	1	Feminin	2	En zone semi rurale	3	depuis toujours ou presque	20{Done}	4	D	Des gens m'ont deja dit que j'etais insensible	NA		NA	24	1	3011	NA	NA	NA	NA	NA	NA	NA	NA	NA		NA	NA	NA	NA	NA	NA	NA	NA	NA	NA
11	3	Licence	1	Feminin	2	En zone semi rurale	3	depuis toujours ou presque	20{Done}	4	D	J'ai de la difficulte a determiner ce qu'une autre personne ressent	NA		NA	5	1	3273	NA	NA	NA	NA	NA	NA	NA	NA	NA		NA	NA	NA	NA	NA	NA	NA	NA	NA	NA
11	3	Licence	1	Feminin	2	En zone semi rurale	3	depuis toujours ou presque	20{Done}	4	D	Je n'ai jamais vraiment deteste quelqu'un.	1	{No}	4258	NA	NA	NA	NA	NA	NA	NA	NA	NA	NA	NA	NA		NA	NA	NA	NA	NA	NA	NA	NA	NA	NA
11	3	Licence	1	Feminin	2	En zone semi rurale	3	depuis toujours ou presque	20{Done}	4	D	Il m'arrive parfois de penser que les gens qui vivent un malheur ont tout simplement ce qu'ils meritent.	12	{No}	6894	NA	NA	NA	NA	NA	NA	NA	NA	NA	NA	NA	NA		NA	NA	NA	NA	NA	NA	NA	NA	NA	NA
11	3	Licence	1	Feminin	2	En zone semi rurale	3	depuis toujours ou presque	20{Done}	4	D	Je me rappelle avoir deja fait semblant d'être malade pour echapper a une situation.	5	{Yes}	4033	NA	NA	NA	NA	NA	NA	NA	NA	NA	NA	NA	NA		NA	NA	NA	NA	NA	NA	NA	NA	NA	NA
11	3	Licence	1	Feminin	2	En zone semi rurale	3	depuis toujours ou presque	20{Done}	4	D	Je n'ai jamais dit deliberement quelque chose qui pouvait blesser quelqu'un.	13	{Yes}	4261	NA	NA	NA	NA	NA	NA	NA	NA	NA	NA	NA	NA		NA	NA	NA	NA	NA	NA	NA	NA	NA	NA
11	3	Licence	1	Feminin	2	En zone semi rurale	3	depuis toujours ou presque	20{Done}	4	D	Il m'est arrive d'avoir le goût de casser quelque chose.	9	{Yes}	4641	NA	NA	NA	NA	NA	NA	NA	NA	NA	NA	NA	NA		NA	NA	NA	NA	NA	NA	NA	NA	NA	NA
11	3	Licence	1	Feminin	2	En zone semi rurale	3	depuis toujours ou presque	20{Done}	4	D	Je n'ai jamais ete contrarie(e) lorsque des gens ont exprime des idees tres differentes des miennes.	10	{No}	5126	NA	NA	NA	NA	NA	NA	NA	NA	NA	NA	NA	NA		NA	NA	NA	NA	NA	NA	NA	NA	NA	NA
11	3	Licence	1	Feminin	2	En zone semi rurale	3	depuis toujours ou presque	20{Done}	4	D	Je suis parfois irrite(e) si je n'arrive pas a mes fins.	2	{Yes}	3440	NA	NA	NA	NA	NA	NA	NA	NA	NA	NA	NA	NA		NA	NA	NA	NA	NA	NA	NA	NA	NA	NA
11	3	Licence	1	Feminin	2	En zone semi rurale	3	depuis toujours ou presque	20{Done}	4	D	J'essaie parfois de me venger plutôt que de pardonner et d'oublier.	7	{No}	3068	NA	NA	NA	NA	NA	NA	NA	NA	NA	NA	NA	NA		NA	NA	NA	NA	NA	NA	NA	NA	NA	NA
11	3	Licence	1	Feminin	2	En zone semi rurale	3	depuis toujours ou presque	20{Done}	4	D	Je suis toujours courtois(e), même envers les gens qui sont desagreables.	8	{Yes}	3960	NA	NA	NA	NA	NA	NA	NA	NA	NA	NA	NA	NA		NA	NA	NA	NA	NA	NA	NA	NA	NA	NA
11	3	Licence	1	Feminin	2	En zone semi rurale	3	depuis toujours ou presque	20{Done}	4	D	J'aime faire des commerages quelques fois.	3	{Yes}	3304	NA	NA	NA	NA	NA	NA	NA	NA	NA	NA	NA	NA		NA	NA	NA	NA	NA	NA	NA	NA	NA	NA
11	3	Licence	1	Feminin	2	En zone semi rurale	3	depuis toujours ou presque	20{Done}	4	D	Il m'est arrive d'être assez jaloux(se) du bonheur des autres.	11	{Yes}	4602	NA	NA	NA	NA	NA	NA	NA	NA	NA	NA	NA	NA		NA	NA	NA	NA	NA	NA	NA	NA	NA	NA
11	3	Licence	1	Feminin	2	En zone semi rurale	3	depuis toujours ou presque	20{Done}	4	D	Quelques fois, j'ai eu envie de me rebeller contre des gens qui exercent l'autorite même si je savais qu'ils avaient raison.	4	{No}	7487	NA	NA	NA	NA	NA	NA	NA	NA	NA	NA	NA	NA		NA	NA	NA	NA	NA	NA	NA	NA	NA	NA
11	3	Licence	1	Feminin	2	En zone semi rurale	3	depuis toujours ou presque	20{Done}	4	D	Il m'est deja arriver de profiter de quelqu'un.	6	{No}	2482	NA	NA	NA	NA	NA	NA	NA	NA	NA	NA	NA	NA		NA	NA	NA	NA	NA	NA	NA	NA	NA	NA
110	3	Licence	1	Feminin	4	En centre ville	1	durant votre enfance	23{Done}	7	G		NA		NA	NA	NA	NA	NA	NA	NA	NA	NA	NA	NA	NA	NA	Stim/P053.jpg	NA	9	79.271	8116	13.125	6513	27.604	6173	87.292	4934
110	3	Licence	1	Feminin	4	En centre ville	1	durant votre enfance	23{Done}	7	G		NA		NA	NA	NA	NA	NA	NA	NA	NA	NA	NA	NA	NA	NA	Stim/H053.jpg	NA	9	23.646	3328	42.083	5469	87.5	4056	33.021	7431
110	3	Licence	1	Feminin	4	En centre ville	1	durant votre enfance	23{Done}	7	G		NA		NA	NA	NA	NA	NA	NA	NA	NA	NA	NA	NA	NA	NA	Stim/P097.jpg	NA	9	81.771	3727	21.042	3343	16.563	4571	79.687	3634
110	3	Licence	1	Feminin	4	En centre ville	1	durant votre enfance	23{Done}	7	G		NA		NA	NA	NA	NA	NA	NA	NA	NA	NA	NA	NA	NA	NA	Stim/P116.jpg	NA	9	98.854	2523	1.563	3737	4.688	4046	95.937	5189
110	3	Licence	1	Feminin	4	En centre ville	1	durant votre enfance	23{Done}	7	G		NA		NA	NA	NA	NA	NA	NA	NA	NA	NA	NA	NA	NA	NA	Stim/Gun 2.jpg	NA	9	0	3515	98.854	3712	96.25	6151	1.667	3076
110	3	Licence	1	Feminin	4	En centre ville	1	durant votre enfance	23{Done}	7	G		NA		NA	NA	NA	NA	NA	NA	NA	NA	NA	NA	NA	NA	NA	Stim/296.jpg	7	3	96.667	2203	2.917	2513	3.438	1942	97.187	2053
110	3	Licence	1	Feminin	4	En centre ville	1	durant votre enfance	23{Done}	7	G		NA		NA	NA	NA	NA	NA	NA	NA	NA	NA	NA	NA	NA	NA	Stim/Dancing 5.jpg	17	7	98.437	2650	2.188	3437	3.438	2735	98.229	1634
110	3	Licence	1	Feminin	4	En centre ville	1	durant votre enfance	23{Done}	7	G		NA		NA	NA	NA	NA	NA	NA	NA	NA	NA	NA	NA	NA	NA	Stim/Destruction 8.jpg	34	2	15	4504	92.396	3470	76.875	2190	15.938	3261
110	3	Licence	1	Feminin	4	En centre ville	1	durant votre enfance	23{Done}	7	G		NA		NA	NA	NA	NA	NA	NA	NA	NA	NA	NA	NA	NA	NA	Stim/H034.jpg	12	8	0.417	3435	23.646	3462	99.792	2248	1.458	3145
110	3	Licence	1	Feminin	4	En centre ville	1	durant votre enfance	23{Done}	7	G		NA		NA	NA	NA	NA	NA	NA	NA	NA	NA	NA	NA	NA	NA	Stim/Destruction 7.jpg	35	2	1.458	4334	76.146	2184	11.354	2122	5.104	1781
110	3	Licence	1	Feminin	4	En centre ville	1	durant votre enfance	23{Done}	7	G		NA		NA	NA	NA	NA	NA	NA	NA	NA	NA	NA	NA	NA	NA	Stim/P122.jpg	27	5	97.708	2730	0.937	2647	1.146	2039	96.771	3535
110	3	Licence	1	Feminin	4	En centre ville	1	durant votre enfance	23{Done}	7	G		NA		NA	NA	NA	NA	NA	NA	NA	NA	NA	NA	NA	NA	NA	Stim/Dog 12.jpg	30	5	97.917	3259	8.021	3025	2.813	1655	98.021	3338
110	3	Licence	1	Feminin	4	En centre ville	1	durant votre enfance	23{Done}	7	G		NA		NA	NA	NA	NA	NA	NA	NA	NA	NA	NA	NA	NA	NA	Stim/Sidewalk 4.jpg	38	1	98.437	2818	3.229	1383	1.667	993	3.333	2851
110	3	Licence	1	Feminin	4	En centre ville	1	durant votre enfance	23{Done}	7	G		NA		NA	NA	NA	NA	NA	NA	NA	NA	NA	NA	NA	NA	NA	Stim/P054.jpg	9	3	3.75	5357	3.021	1874	79.792	2513	2.604	1735
110	3	Licence	1	Feminin	4	En centre ville	1	durant votre enfance	23{Done}	7	G		NA		NA	NA	NA	NA	NA	NA	NA	NA	NA	NA	NA	NA	NA	Stim/Couple 8.jpg	16	7	98.854	2890	1.25	2885	0.312	1076	0.521	2189
110	3	Licence	1	Feminin	4	En centre ville	1	durant votre enfance	23{Done}	7	G		NA		NA	NA	NA	NA	NA	NA	NA	NA	NA	NA	NA	NA	NA	Stim/176.jpg	33	2	0.937	2544	2.917	1405	3.021	851	2.813	1954
110	3	Licence	1	Feminin	4	En centre ville	1	durant votre enfance	23{Done}	7	G		NA		NA	NA	NA	NA	NA	NA	NA	NA	NA	NA	NA	NA	NA	Stim/266.jpg	32	2	3.333	2540	97.5	4284	95.208	2457	4.063	3744
110	3	Licence	1	Feminin	4	En centre ville	1	durant votre enfance	23{Done}	7	G		NA		NA	NA	NA	NA	NA	NA	NA	NA	NA	NA	NA	NA	NA	Stim/P098.jpg	28	5	96.458	1383	1.979	2255	3.646	1342	95.312	1035
110	3	Licence	1	Feminin	4	En centre ville	1	durant votre enfance	23{Done}	7	G		NA		NA	NA	NA	NA	NA	NA	NA	NA	NA	NA	NA	NA	NA	Stim/218.jpg	4	4	4.167	2134	13.438	2022	14.688	1254	4.688	1152
110	3	Licence	1	Feminin	4	En centre ville	1	durant votre enfance	23{Done}	7	G		NA		NA	NA	NA	NA	NA	NA	NA	NA	NA	NA	NA	NA	NA	Stim/Skyscraper 2.jpg	39	1	97.604	2100	11.458	1158	11.667	1049	10.625	3839
110	3	Licence	1	Feminin	4	En centre ville	1	durant votre enfance	23{Done}	7	G		NA		NA	NA	NA	NA	NA	NA	NA	NA	NA	NA	NA	NA	NA	Stim/P055.jpg	10	3	98.333	2655	7.5	2292	8.958	2314	96.875	2509
110	3	Licence	1	Feminin	4	En centre ville	1	durant votre enfance	23{Done}	7	G		NA		NA	NA	NA	NA	NA	NA	NA	NA	NA	NA	NA	NA	NA	Stim/H100.jpg	15	8	9.062	1841	80.729	2546	70.521	2677	8.021	1093
110	3	Licence	1	Feminin	4	En centre ville	1	durant votre enfance	23{Done}	7	G		NA		NA	NA	NA	NA	NA	NA	NA	NA	NA	NA	NA	NA	NA	Stim/P067.jpg	8	3	96.875	2545	6.979	1315	3.021	1200	3.125	2884
110	3	Licence	1	Feminin	4	En centre ville	1	durant votre enfance	23{Done}	7	G		NA		NA	NA	NA	NA	NA	NA	NA	NA	NA	NA	NA	NA	NA	Stim/H078.jpg	11	8	1.354	4009	96.562	2046	98.646	1167	1.146	1393
110	3	Licence	1	Feminin	4	En centre ville	1	durant votre enfance	23{Done}	7	G		NA		NA	NA	NA	NA	NA	NA	NA	NA	NA	NA	NA	NA	NA	Stim/A091.jpg	23	6	28.229	6498	25.729	777	24.896	1026	26.146	1543
110	3	Licence	1	Feminin	4	En centre ville	1	durant votre enfance	23{Done}	7	G		NA		NA	NA	NA	NA	NA	NA	NA	NA	NA	NA	NA	NA	NA	Stim/Street 5.jpg	40	1	94.583	2698	50	0	4.479	3506	86.771	1640
110	3	Licence	1	Feminin	4	En centre ville	1	durant votre enfance	23{Done}	7	G		NA		NA	NA	NA	NA	NA	NA	NA	NA	NA	NA	NA	NA	NA	Stim/P082.jpg	26	5	97.708	2601	8.229	3114	6.146	991	9.792	3127
110	3	Licence	1	Feminin	4	En centre ville	1	durant votre enfance	23{Done}	7	G		NA		NA	NA	NA	NA	NA	NA	NA	NA	NA	NA	NA	NA	NA	Stim/H064.jpg	13	8	12.396	1702	96.667	2731	89.062	3726	7.187	2147
110	3	Licence	1	Feminin	4	En centre ville	1	durant votre enfance	23{Done}	7	G		NA		NA	NA	NA	NA	NA	NA	NA	NA	NA	NA	NA	NA	NA	Stim/Dog 24.jpg	24	6	3.854	3905	96.875	2218	93.75	2883	4.167	1664
110	3	Licence	1	Feminin	4	En centre ville	1	durant votre enfance	23{Done}	7	G		NA		NA	NA	NA	NA	NA	NA	NA	NA	NA	NA	NA	NA	NA	Stim/Eating 1.jpg	18	7	88.646	2042	9.271	3317	10	839	84.479	1716
110	3	Licence	1	Feminin	4	En centre ville	1	durant votre enfance	23{Done}	7	G		NA		NA	NA	NA	NA	NA	NA	NA	NA	NA	NA	NA	NA	NA	Stim/Dog 26.jpg	25	6	11.354	2498	91.979	2463	89.375	3334	10.417	1404
110	3	Licence	1	Feminin	4	En centre ville	1	durant votre enfance	23{Done}	7	G		NA		NA	NA	NA	NA	NA	NA	NA	NA	NA	NA	NA	NA	NA	Stim/H091.jpg	14	8	7.708	3760	89.062	2640	80	1537	9.896	1121
110	3	Licence	1	Feminin	4	En centre ville	1	durant votre enfance	23{Done}	7	G		NA		NA	NA	NA	NA	NA	NA	NA	NA	NA	NA	NA	NA	NA	Stim/Happy pose 2.jpg	20	7	98.333	2114	2.604	3575	2.708	1192	98.125	1320
110	3	Licence	1	Feminin	4	En centre ville	1	durant votre enfance	23{Done}	7	G		NA		NA	NA	NA	NA	NA	NA	NA	NA	NA	NA	NA	NA	NA	Stim/Mother 5.jpg	19	7	95.208	3009	3.229	2271	4.167	2966	94.687	802
110	3	Licence	1	Feminin	4	En centre ville	1	durant votre enfance	23{Done}	7	G		NA		NA	NA	NA	NA	NA	NA	NA	NA	NA	NA	NA	NA	NA	Stim/103.jpg	3	4	13.958	3232	83.75	2010	5.104	2515	13.646	985
110	3	Licence	1	Feminin	4	En centre ville	1	durant votre enfance	23{Done}	7	G		NA		NA	NA	NA	NA	NA	NA	NA	NA	NA	NA	NA	NA	NA	Stim/A115.jpg	21	6	89.375	3279	10.104	2039	12.083	792	83.854	1581
110	3	Licence	1	Feminin	4	En centre ville	1	durant votre enfance	23{Done}	7	G		NA		NA	NA	NA	NA	NA	NA	NA	NA	NA	NA	NA	NA	NA	Stim/Dog 21.jpg	29	5	89.792	3217	9.167	2704	14.271	4982	83.021	735
110	3	Licence	1	Feminin	4	En centre ville	1	durant votre enfance	23{Done}	7	G		NA		NA	NA	NA	NA	NA	NA	NA	NA	NA	NA	NA	NA	NA	Stim/216.jpg	31	2	26.771	6470	21.875	1054	66.667	3656	20.312	1683
110	3	Licence	1	Feminin	4	En centre ville	1	durant votre enfance	23{Done}	7	G		NA		NA	NA	NA	NA	NA	NA	NA	NA	NA	NA	NA	NA	NA	Stim/Lake 2.jpg	6	3	99.271	2502	10.833	1559	6.771	729	9.062	3078
110	3	Licence	1	Feminin	4	En centre ville	1	durant votre enfance	23{Done}	7	G		NA		NA	NA	NA	NA	NA	NA	NA	NA	NA	NA	NA	NA	NA	Stim/A116.jpg	22	6	20.625	3298	18.229	911	78.854	2862	16.875	1196
110	3	Licence	1	Feminin	4	En centre ville	1	durant votre enfance	23{Done}	7	G		NA		NA	NA	NA	NA	NA	NA	NA	NA	NA	NA	NA	NA	NA	Stim/Fire 11.jpg	1	4	16.146	2327	75.938	2218	82.396	6340	16.875	1349
110	3	Licence	1	Feminin	4	En centre ville	1	durant votre enfance	23{Done}	7	G		NA		NA	NA	NA	NA	NA	NA	NA	NA	NA	NA	NA	NA	NA	Stim/225.jpg	5	4	29.062	3707	81.146	3800	77.396	6170	26.875	1791
110	3	Licence	1	Feminin	4	En centre ville	1	durant votre enfance	23{Done}	7	G		NA		NA	NA	NA	NA	NA	NA	NA	NA	NA	NA	NA	NA	NA	Stim/Garbage dump 2.jpg	2	4	24.479	3356	80.521	5015	78.542	1995	50	0
110	3	Licence	1	Feminin	4	En centre ville	1	durant votre enfance	23{Done}	7	G		NA		NA	NA	NA	NA	NA	NA	NA	NA	NA	NA	NA	NA	NA	Stim/285.jpg	36	1	99.896	3658	1.25	2097	0.208	980	99.583	1746
110	3	Licence	1	Feminin	4	En centre ville	1	durant votre enfance	23{Done}	7	G		NA		NA	NA	NA	NA	NA	NA	NA	NA	NA	NA	NA	NA	NA	Stim/295.jpg	37	1	98.437	3708	4.167	3211	1.146	1416	97.083	1037
110	3	Licence	1	Feminin	4	En centre ville	1	durant votre enfance	23{Done}	7	G	Je prefere un jardin sauvage et naturel a un jardin soigne et bien ordonne	NA		NA	NA	NA	NA	NA	NA	NA	7	1	9979	NA	NA	NA		NA	NA	NA	NA	NA	NA	NA	NA	NA	NA
110	3	Licence	1	Feminin	4	En centre ville	1	durant votre enfance	23{Done}	7	G	Nous devons garder les lacs et les rivieres propres pour proteger l'environnement, et non pour permettre aux gens de profiter des sports nautiques	NA		NA	NA	NA	NA	NA	NA	NA	4	5	6359	NA	NA	NA		NA	NA	NA	NA	NA	NA	NA	NA	NA	NA
110	3	Licence	1	Feminin	4	En centre ville	1	durant votre enfance	23{Done}	7	G	Un couple marie devrait pouvoir avoir autant d'enfants qu'il le souhaite, du moment qu'il peut subvenir correctement a leurs besoins	NA		NA	NA	NA	NA	NA	NA	NA	12	7	6953	NA	NA	NA		NA	NA	NA	NA	NA	NA	NA	NA	NA	NA
110	3	Licence	1	Feminin	4	En centre ville	1	durant votre enfance	23{Done}	7	G	L'être humain a ete cree ou a evolue pour dominer le reste de la nature	NA		NA	NA	NA	NA	NA	NA	NA	9	4	6101	NA	NA	NA		NA	NA	NA	NA	NA	NA	NA	NA	NA	NA
110	3	Licence	1	Feminin	4	En centre ville	1	durant votre enfance	23{Done}	7	G	La science moderne resoudra nos problemes environnementaux	NA		NA	NA	NA	NA	NA	NA	NA	5	3	4252	NA	NA	NA		NA	NA	NA	NA	NA	NA	NA	NA	NA	NA
110	3	Licence	1	Feminin	4	En centre ville	1	durant votre enfance	23{Done}	7	G	Je suis oppose a l'idee du controle et de la regulation de l'utilisation des matieres premieres par les gouvernements dans le but de les faire durer plus longtemps	NA		NA	NA	NA	NA	NA	NA	NA	2	4	11061	NA	NA	NA		NA	NA	NA	NA	NA	NA	NA	NA	NA	NA
110	3	Licence	1	Feminin	4	En centre ville	1	durant votre enfance	23{Done}	7	G	Proteger l'environnement est plus important que proteger l'emploi des gens	NA		NA	NA	NA	NA	NA	NA	NA	10	7	4587	NA	NA	NA		NA	NA	NA	NA	NA	NA	NA	NA	NA	NA
110	3	Licence	1	Feminin	4	En centre ville	1	durant votre enfance	23{Done}	7	G	Ca me rend triste de voir les forets detruites pour l'agriculture	NA		NA	NA	NA	NA	NA	NA	NA	11	5	6504	NA	NA	NA		NA	NA	NA	NA	NA	NA	NA	NA	NA	NA
110	3	Licence	1	Feminin	4	En centre ville	1	durant votre enfance	23{Done}	7	G	J'aimerais rejoindre et participer activement a un groupe ecologiste	NA		NA	NA	NA	NA	NA	NA	NA	3	5	4054	NA	NA	NA		NA	NA	NA	NA	NA	NA	NA	NA	NA	NA
110	3	Licence	1	Feminin	4	En centre ville	1	durant votre enfance	23{Done}	7	G	Les êtres humains exploitent trop l'environnement	NA		NA	NA	NA	NA	NA	NA	NA	6	5	2842	NA	NA	NA		NA	NA	NA	NA	NA	NA	NA	NA	NA	NA
110	3	Licence	1	Feminin	4	En centre ville	1	durant votre enfance	23{Done}	7	G	Je ne suis pas le genre de personne qui fait des efforts pour economiser les ressources naturelles	NA		NA	NA	NA	NA	NA	NA	NA	8	1	5989	NA	NA	NA		NA	NA	NA	NA	NA	NA	NA	NA	NA	NA
110	3	Licence	1	Feminin	4	En centre ville	1	durant votre enfance	23{Done}	7	G	Je trouve que passer du temps dans la nature est ennuyeux	NA		NA	NA	NA	NA	NA	NA	NA	1	7	4041	NA	NA	NA		NA	NA	NA	NA	NA	NA	NA	NA	NA	NA
110	3	Licence	1	Feminin	4	En centre ville	1	durant votre enfance	23{Done}	7	G	Je prends ma voiture/moto/scooter pour des trajets courts	NA		NA	NA	NA	NA	NA	NA	NA	NA	NA	NA	11	1	4346		NA	NA	NA	NA	NA	NA	NA	NA	NA	NA
110	3	Licence	1	Feminin	4	En centre ville	1	durant votre enfance	23{Done}	7	G	Je mange des produits locaux	NA		NA	NA	NA	NA	NA	NA	NA	NA	NA	NA	7	4	4928		NA	NA	NA	NA	NA	NA	NA	NA	NA	NA
110	3	Licence	1	Feminin	4	En centre ville	1	durant votre enfance	23{Done}	7	G	J'achete des produits bio	NA		NA	NA	NA	NA	NA	NA	NA	NA	NA	NA	3	2	3686		NA	NA	NA	NA	NA	NA	NA	NA	NA	NA
110	3	Licence	1	Feminin	4	En centre ville	1	durant votre enfance	23{Done}	7	G	J'achete des produits les moins polluants possible	NA		NA	NA	NA	NA	NA	NA	NA	NA	NA	NA	1	7	3404		NA	NA	NA	NA	NA	NA	NA	NA	NA	NA
110	3	Licence	1	Feminin	4	En centre ville	1	durant votre enfance	23{Done}	7	G	Je choisis des produits a partir de materiaux recycles	NA		NA	NA	NA	NA	NA	NA	NA	NA	NA	NA	2	6	5315		NA	NA	NA	NA	NA	NA	NA	NA	NA	NA
110	3	Licence	1	Feminin	4	En centre ville	1	durant votre enfance	23{Done}	7	G	Lorsqu'il n'y a pas de poubelle a proximite je garde mes dechets (chewing-gum, megots, mouchoirs, capsules...) sur moi	NA		NA	NA	NA	NA	NA	NA	NA	NA	NA	NA	5	7	4652		NA	NA	NA	NA	NA	NA	NA	NA	NA	NA
110	3	Licence	1	Feminin	4	En centre ville	1	durant votre enfance	23{Done}	7	G	Je trie mes dechets	NA		NA	NA	NA	NA	NA	NA	NA	NA	NA	NA	4	7	1871		NA	NA	NA	NA	NA	NA	NA	NA	NA	NA
110	3	Licence	1	Feminin	4	En centre ville	1	durant votre enfance	23{Done}	7	G	J'achete des plats deja cuisines	NA		NA	NA	NA	NA	NA	NA	NA	NA	NA	NA	9	1	2946		NA	NA	NA	NA	NA	NA	NA	NA	NA	NA
110	3	Licence	1	Feminin	4	En centre ville	1	durant votre enfance	23{Done}	7	G	J'achete des produits qui ne sont pas de saison	NA		NA	NA	NA	NA	NA	NA	NA	NA	NA	NA	8	6	4472		NA	NA	NA	NA	NA	NA	NA	NA	NA	NA
110	3	Licence	1	Feminin	4	En centre ville	1	durant votre enfance	23{Done}	7	G	Je fais des trajets a pied ou a velo	NA		NA	NA	NA	NA	NA	NA	NA	NA	NA	NA	12	7	3476		NA	NA	NA	NA	NA	NA	NA	NA	NA	NA
110	3	Licence	1	Feminin	4	En centre ville	1	durant votre enfance	23{Done}	7	G	J'eteins la lumiere en quittant une piece	NA		NA	NA	NA	NA	NA	NA	NA	NA	NA	NA	6	7	1750		NA	NA	NA	NA	NA	NA	NA	NA	NA	NA
110	3	Licence	1	Feminin	4	En centre ville	1	durant votre enfance	23{Done}	7	G	J'utilise les transports publics quand je peux	NA		NA	NA	NA	NA	NA	NA	NA	NA	NA	NA	10	7	6388		NA	NA	NA	NA	NA	NA	NA	NA	NA	NA
110	3	Licence	1	Feminin	4	En centre ville	1	durant votre enfance	23{Done}	7	G	Je me sens concerne.e par ce qu'eprouvent les animaux et les vegetaux qui souffrent.	NA		NA	NA	NA	NA	2	6	5488	NA	NA	NA	NA	NA	NA		NA	NA	NA	NA	NA	NA	NA	NA	NA	NA
110	3	Licence	1	Feminin	4	En centre ville	1	durant votre enfance	23{Done}	7	G	Je ressens de la tendresse et de l'inquietude pour les animaux et les plantes qui souffrent.	NA		NA	NA	NA	NA	7	6	6298	NA	NA	NA	NA	NA	NA		NA	NA	NA	NA	NA	NA	NA	NA	NA	NA
110	3	Licence	1	Feminin	4	En centre ville	1	durant votre enfance	23{Done}	7	G	Je ressens la douleur des animaux et des plantes qui souffrent.	NA		NA	NA	NA	NA	9	6	2689	NA	NA	NA	NA	NA	NA		NA	NA	NA	NA	NA	NA	NA	NA	NA	NA
110	3	Licence	1	Feminin	4	En centre ville	1	durant votre enfance	23{Done}	7	G	J'ai parfois l'impression d'être l'un des animaux ou l'un des vegetaux qui souffrent.	NA		NA	NA	NA	NA	3	6	4319	NA	NA	NA	NA	NA	NA		NA	NA	NA	NA	NA	NA	NA	NA	NA	NA
110	3	Licence	1	Feminin	4	En centre ville	1	durant votre enfance	23{Done}	7	G	J'eprouve de la compassion pour les animaux et les plantes qui souffrent.	NA		NA	NA	NA	NA	10	6	2797	NA	NA	NA	NA	NA	NA		NA	NA	NA	NA	NA	NA	NA	NA	NA	NA
110	3	Licence	1	Feminin	4	En centre ville	1	durant votre enfance	23{Done}	7	G	J'essaie de comprendre ce que ressentent les animaux et les plantes qui souffrent en imaginant leur point de vue.	NA		NA	NA	NA	NA	5	6	4911	NA	NA	NA	NA	NA	NA		NA	NA	NA	NA	NA	NA	NA	NA	NA	NA
110	3	Licence	1	Feminin	4	En centre ville	1	durant votre enfance	23{Done}	7	G	Quand je vois des animaux ou des vegetaux qui souffrent, j'imagine ce que je ressentirais a leur place.	NA		NA	NA	NA	NA	1	6	3493	NA	NA	NA	NA	NA	NA		NA	NA	NA	NA	NA	NA	NA	NA	NA	NA
110	3	Licence	1	Feminin	4	En centre ville	1	durant votre enfance	23{Done}	7	G	Je peux tres facilement me mettre a la place des animaux et des plantes qui souffrent.	NA		NA	NA	NA	NA	4	6	3318	NA	NA	NA	NA	NA	NA		NA	NA	NA	NA	NA	NA	NA	NA	NA	NA
110	3	Licence	1	Feminin	4	En centre ville	1	durant votre enfance	23{Done}	7	G	Je ressens de la tendresse et de l'inquietude pour les animaux et les plantes qui souffrent.	NA		NA	NA	NA	NA	6	5	5490	NA	NA	NA	NA	NA	NA		NA	NA	NA	NA	NA	NA	NA	NA	NA	NA
110	3	Licence	1	Feminin	4	En centre ville	1	durant votre enfance	23{Done}	7	G	Je ressens ce que les animaux et les plantes qui souffrent ressentent.	NA		NA	NA	NA	NA	8	4	4820	NA	NA	NA	NA	NA	NA		NA	NA	NA	NA	NA	NA	NA	NA	NA	NA
110	3	Licence	1	Feminin	4	En centre ville	1	durant votre enfance	23{Done}	7	G	Je pense que c'est amusant de malmener les gens une fois de temps en temps	NA		NA	25	1	4458	NA	NA	NA	NA	NA	NA	NA	NA	NA		NA	NA	NA	NA	NA	NA	NA	NA	NA	NA
110	3	Licence	1	Feminin	4	En centre ville	1	durant votre enfance	23{Done}	7	G	J'aime regarder les gens se mettre en colere	NA		NA	26	1	3165	NA	NA	NA	NA	NA	NA	NA	NA	NA		NA	NA	NA	NA	NA	NA	NA	NA	NA	NA
110	3	Licence	1	Feminin	4	En centre ville	1	durant votre enfance	23{Done}	7	G	Parfois, je prends plaisir a voir les gens pleurer	NA		NA	33	1	2478	NA	NA	NA	NA	NA	NA	NA	NA	NA		NA	NA	NA	NA	NA	NA	NA	NA	NA	NA
110	3	Licence	1	Feminin	4	En centre ville	1	durant votre enfance	23{Done}	7	G	Je prends plaisir a voir des inconnus prendre peur	NA		NA	27	1	3337	NA	NA	NA	NA	NA	NA	NA	NA	NA		NA	NA	NA	NA	NA	NA	NA	NA	NA	NA
110	3	Licence	1	Feminin	4	En centre ville	1	durant votre enfance	23{Done}	7	G	Je peux dire quand les gens sont sur le point de perdre leur sang-froid	NA		NA	6	4	4992	NA	NA	NA	NA	NA	NA	NA	NA	NA		NA	NA	NA	NA	NA	NA	NA	NA	NA	NA
110	3	Licence	1	Feminin	4	En centre ville	1	durant votre enfance	23{Done}	7	G	Les sentiments des autres ne me derangent pas du tout	NA		NA	18	3	4450	NA	NA	NA	NA	NA	NA	NA	NA	NA		NA	NA	NA	NA	NA	NA	NA	NA	NA	NA
110	3	Licence	1	Feminin	4	En centre ville	1	durant votre enfance	23{Done}	7	G	Je m'en fous si les gens se sentent deprimes	NA		NA	17	1	3081	NA	NA	NA	NA	NA	NA	NA	NA	NA		NA	NA	NA	NA	NA	NA	NA	NA	NA	NA
110	3	Licence	1	Feminin	4	En centre ville	1	durant votre enfance	23{Done}	7	G	Les gens n'ont pas besoin de me le dire lorsqu'ils sont tristes, je le vois dans leur visage	NA		NA	11	4	6773	NA	NA	NA	NA	NA	NA	NA	NA	NA		NA	NA	NA	NA	NA	NA	NA	NA	NA	NA
110	3	Licence	1	Feminin	4	En centre ville	1	durant votre enfance	23{Done}	7	G	Les malheurs des autres ne me derangent pas beaucoup	NA		NA	20	2	5437	NA	NA	NA	NA	NA	NA	NA	NA	NA		NA	NA	NA	NA	NA	NA	NA	NA	NA	NA
110	3	Licence	1	Feminin	4	En centre ville	1	durant votre enfance	23{Done}	7	G	Je peux dire quand quelqu'un a peur	NA		NA	2	3	4200	NA	NA	NA	NA	NA	NA	NA	NA	NA		NA	NA	NA	NA	NA	NA	NA	NA	NA	NA
110	3	Licence	1	Feminin	4	En centre ville	1	durant votre enfance	23{Done}	7	G	Je prends plaisir a rendre les autres heureux	NA		NA	23	5	3592	NA	NA	NA	NA	NA	NA	NA	NA	NA		NA	NA	NA	NA	NA	NA	NA	NA	NA	NA
110	3	Licence	1	Feminin	4	En centre ville	1	durant votre enfance	23{Done}	7	G	J'essaie souvent d'aider les gens a se sentir mieux quand ils sont bouleverses	NA		NA	22	5	4454	NA	NA	NA	NA	NA	NA	NA	NA	NA		NA	NA	NA	NA	NA	NA	NA	NA	NA	NA
110	3	Licence	1	Feminin	4	En centre ville	1	durant votre enfance	23{Done}	7	G	Je prends plaisir a faire en sorte que les autres se sentent stupides	NA		NA	31	1	4596	NA	NA	NA	NA	NA	NA	NA	NA	NA		NA	NA	NA	NA	NA	NA	NA	NA	NA	NA
110	3	Licence	1	Feminin	4	En centre ville	1	durant votre enfance	23{Done}	7	G	J'aime faire se sentir les autres mal a l'aise	NA		NA	30	1	3883	NA	NA	NA	NA	NA	NA	NA	NA	NA		NA	NA	NA	NA	NA	NA	NA	NA	NA	NA
110	3	Licence	1	Feminin	4	En centre ville	1	durant votre enfance	23{Done}	7	G	Quand mes amis se mettent en colere, j'ai souvent le goût de rire	NA		NA	32	1	3759	NA	NA	NA	NA	NA	NA	NA	NA	NA		NA	NA	NA	NA	NA	NA	NA	NA	NA	NA
110	3	Licence	1	Feminin	4	En centre ville	1	durant votre enfance	23{Done}	7	G	Quand mes amis ont du bon temps, je deviens souvent en colere	NA		NA	28	1	4805	NA	NA	NA	NA	NA	NA	NA	NA	NA		NA	NA	NA	NA	NA	NA	NA	NA	NA	NA
110	3	Licence	1	Feminin	4	En centre ville	1	durant votre enfance	23{Done}	7	G	Des gens m'ont deja dit que j'etais insensible	NA		NA	24	1	6268	NA	NA	NA	NA	NA	NA	NA	NA	NA		NA	NA	NA	NA	NA	NA	NA	NA	NA	NA
110	3	Licence	1	Feminin	4	En centre ville	1	durant votre enfance	23{Done}	7	G	J'ai de la difficulte a dire quand quelqu'un est triste	NA		NA	12	4	5368	NA	NA	NA	NA	NA	NA	NA	NA	NA		NA	NA	NA	NA	NA	NA	NA	NA	NA	NA
110	3	Licence	1	Feminin	4	En centre ville	1	durant votre enfance	23{Done}	7	G	Je comprends generalement pourquoi les gens se sentent comme ils se sentent	NA		NA	4	1	5222	NA	NA	NA	NA	NA	NA	NA	NA	NA		NA	NA	NA	NA	NA	NA	NA	NA	NA	NA
110	3	Licence	1	Feminin	4	En centre ville	1	durant votre enfance	23{Done}	7	G	Les gens de bonne humeur me degoûtent	NA		NA	29	1	2492	NA	NA	NA	NA	NA	NA	NA	NA	NA		NA	NA	NA	NA	NA	NA	NA	NA	NA	NA
110	3	Licence	1	Feminin	4	En centre ville	1	durant votre enfance	23{Done}	7	G	J'admets que je prends plaisir a irriter les gens	NA		NA	36	1	2837	NA	NA	NA	NA	NA	NA	NA	NA	NA		NA	NA	NA	NA	NA	NA	NA	NA	NA	NA
110	3	Licence	1	Feminin	4	En centre ville	1	durant votre enfance	23{Done}	7	G	Parfois, il est amusant de voir les gens se faire humilier	NA		NA	34	1	4178	NA	NA	NA	NA	NA	NA	NA	NA	NA		NA	NA	NA	NA	NA	NA	NA	NA	NA	NA
110	3	Licence	1	Feminin	4	En centre ville	1	durant votre enfance	23{Done}	7	G	Je peux generalement predire comment quelqu'un va se sentir	NA		NA	7	1	5034	NA	NA	NA	NA	NA	NA	NA	NA	NA		NA	NA	NA	NA	NA	NA	NA	NA	NA	NA
110	3	Licence	1	Feminin	4	En centre ville	1	durant votre enfance	23{Done}	7	G	Je me fous que les autres se sentent heureux	NA		NA	16	1	4554	NA	NA	NA	NA	NA	NA	NA	NA	NA		NA	NA	NA	NA	NA	NA	NA	NA	NA	NA
110	3	Licence	1	Feminin	4	En centre ville	1	durant votre enfance	23{Done}	7	G	Ca me fait sentir bien d'aider quelqu'un dans le besoin	NA		NA	13	5	5356	NA	NA	NA	NA	NA	NA	NA	NA	NA		NA	NA	NA	NA	NA	NA	NA	NA	NA	NA
110	3	Licence	1	Feminin	4	En centre ville	1	durant votre enfance	23{Done}	7	G	Je ne m'inquiete pas trop de blesser les sentiments des gens	NA		NA	15	2	4706	NA	NA	NA	NA	NA	NA	NA	NA	NA		NA	NA	NA	NA	NA	NA	NA	NA	NA	NA
110	3	Licence	1	Feminin	4	En centre ville	1	durant votre enfance	23{Done}	7	G	Je deviens excite lorsque je donne a quelqu'un un cadeau que je pense qu'il va aimer	NA		NA	14	5	5660	NA	NA	NA	NA	NA	NA	NA	NA	NA		NA	NA	NA	NA	NA	NA	NA	NA	NA	NA
110	3	Licence	1	Feminin	4	En centre ville	1	durant votre enfance	23{Done}	7	G	Je me sens affreux(se) quand je blesse les sentiments de quelqu'un	NA		NA	19	2	5129	NA	NA	NA	NA	NA	NA	NA	NA	NA		NA	NA	NA	NA	NA	NA	NA	NA	NA	NA
110	3	Licence	1	Feminin	4	En centre ville	1	durant votre enfance	23{Done}	7	G	J'ai de la difficulte a lire les emotions des autres	NA		NA	1	4	3651	NA	NA	NA	NA	NA	NA	NA	NA	NA		NA	NA	NA	NA	NA	NA	NA	NA	NA	NA
110	3	Licence	1	Feminin	4	En centre ville	1	durant votre enfance	23{Done}	7	G	Je peux generalement deviner ce qui met quelqu'un en colere	NA		NA	10	3	4513	NA	NA	NA	NA	NA	NA	NA	NA	NA		NA	NA	NA	NA	NA	NA	NA	NA	NA	NA
110	3	Licence	1	Feminin	4	En centre ville	1	durant votre enfance	23{Done}	7	G	Je peux generalement dire comment les gens se sentent	NA		NA	8	1	6147	NA	NA	NA	NA	NA	NA	NA	NA	NA		NA	NA	NA	NA	NA	NA	NA	NA	NA	NA
110	3	Licence	1	Feminin	4	En centre ville	1	durant votre enfance	23{Done}	7	G	J'ai de la difficulte a determiner ce qu'une autre personne ressent	NA		NA	5	4	5067	NA	NA	NA	NA	NA	NA	NA	NA	NA		NA	NA	NA	NA	NA	NA	NA	NA	NA	NA
110	3	Licence	1	Feminin	4	En centre ville	1	durant votre enfance	23{Done}	7	G	Si je pouvais m'en tirer sans consequence, il y a des gens que je prendrais plaisir a blesser	NA		NA	35	1	8656	NA	NA	NA	NA	NA	NA	NA	NA	NA		NA	NA	NA	NA	NA	NA	NA	NA	NA	NA
110	3	Licence	1	Feminin	4	En centre ville	1	durant votre enfance	23{Done}	7	G	Je ne suis pas bon pour comprendre les emotions des autres	NA		NA	9	4	4636	NA	NA	NA	NA	NA	NA	NA	NA	NA		NA	NA	NA	NA	NA	NA	NA	NA	NA	NA
110	3	Licence	1	Feminin	4	En centre ville	1	durant votre enfance	23{Done}	7	G	Si je vois que je suis en train de faire du mal a quelqu'un, je vais m'arrêter rapidement	NA		NA	21	4	4678	NA	NA	NA	NA	NA	NA	NA	NA	NA		NA	NA	NA	NA	NA	NA	NA	NA	NA	NA
110	3	Licence	1	Feminin	4	En centre ville	1	durant votre enfance	23{Done}	7	G	C'est evident quand les gens font semblant d'être heureux	NA		NA	3	4	4332	NA	NA	NA	NA	NA	NA	NA	NA	NA		NA	NA	NA	NA	NA	NA	NA	NA	NA	NA
110	3	Licence	1	Feminin	4	En centre ville	1	durant votre enfance	23{Done}	7	G	Il m'est arrive d'avoir le goût de casser quelque chose.	9	{Yes}	5886	NA	NA	NA	NA	NA	NA	NA	NA	NA	NA	NA	NA		NA	NA	NA	NA	NA	NA	NA	NA	NA	NA
110	3	Licence	1	Feminin	4	En centre ville	1	durant votre enfance	23{Done}	7	G	Je suis parfois irrite(e) si je n'arrive pas a mes fins.	2	{Yes}	4857	NA	NA	NA	NA	NA	NA	NA	NA	NA	NA	NA	NA		NA	NA	NA	NA	NA	NA	NA	NA	NA	NA
110	3	Licence	1	Feminin	4	En centre ville	1	durant votre enfance	23{Done}	7	G	Je n'ai jamais dit deliberement quelque chose qui pouvait blesser quelqu'un.	13	{Yes}	4652	NA	NA	NA	NA	NA	NA	NA	NA	NA	NA	NA	NA		NA	NA	NA	NA	NA	NA	NA	NA	NA	NA
110	3	Licence	1	Feminin	4	En centre ville	1	durant votre enfance	23{Done}	7	G	Je me rappelle avoir deja fait semblant d'être malade pour echapper a une situation.	5	{Yes}	3528	NA	NA	NA	NA	NA	NA	NA	NA	NA	NA	NA	NA		NA	NA	NA	NA	NA	NA	NA	NA	NA	NA
110	3	Licence	1	Feminin	4	En centre ville	1	durant votre enfance	23{Done}	7	G	Je suis toujours courtois(e), même envers les gens qui sont desagreables.	8	{Yes}	3864	NA	NA	NA	NA	NA	NA	NA	NA	NA	NA	NA	NA		NA	NA	NA	NA	NA	NA	NA	NA	NA	NA
110	3	Licence	1	Feminin	4	En centre ville	1	durant votre enfance	23{Done}	7	G	Je n'ai jamais ete contrarie(e) lorsque des gens ont exprime des idees tres differentes des miennes.	10	{No}	8644	NA	NA	NA	NA	NA	NA	NA	NA	NA	NA	NA	NA		NA	NA	NA	NA	NA	NA	NA	NA	NA	NA
110	3	Licence	1	Feminin	4	En centre ville	1	durant votre enfance	23{Done}	7	G	Quelques fois, j'ai eu envie de me rebeller contre des gens qui exercent l'autorite même si je savais qu'ils avaient raison.	4	{Yes}	8417	NA	NA	NA	NA	NA	NA	NA	NA	NA	NA	NA	NA		NA	NA	NA	NA	NA	NA	NA	NA	NA	NA
110	3	Licence	1	Feminin	4	En centre ville	1	durant votre enfance	23{Done}	7	G	Il m'est arrive d'être assez jaloux(se) du bonheur des autres.	11	{Yes}	4430	NA	NA	NA	NA	NA	NA	NA	NA	NA	NA	NA	NA		NA	NA	NA	NA	NA	NA	NA	NA	NA	NA
110	3	Licence	1	Feminin	4	En centre ville	1	durant votre enfance	23{Done}	7	G	Il m'est deja arriver de profiter de quelqu'un.	6	{Yes}	3882	NA	NA	NA	NA	NA	NA	NA	NA	NA	NA	NA	NA		NA	NA	NA	NA	NA	NA	NA	NA	NA	NA
110	3	Licence	1	Feminin	4	En centre ville	1	durant votre enfance	23{Done}	7	G	J'aime faire des commerages quelques fois.	3	{Yes}	1878	NA	NA	NA	NA	NA	NA	NA	NA	NA	NA	NA	NA		NA	NA	NA	NA	NA	NA	NA	NA	NA	NA
110	3	Licence	1	Feminin	4	En centre ville	1	durant votre enfance	23{Done}	7	G	Je n'ai jamais vraiment deteste quelqu'un.	1	{Yes}	2490	NA	NA	NA	NA	NA	NA	NA	NA	NA	NA	NA	NA		NA	NA	NA	NA	NA	NA	NA	NA	NA	NA
110	3	Licence	1	Feminin	4	En centre ville	1	durant votre enfance	23{Done}	7	G	Il m'arrive parfois de penser que les gens qui vivent un malheur ont tout simplement ce qu'ils meritent.	12	{No}	4579	NA	NA	NA	NA	NA	NA	NA	NA	NA	NA	NA	NA		NA	NA	NA	NA	NA	NA	NA	NA	NA	NA
110	3	Licence	1	Feminin	4	En centre ville	1	durant votre enfance	23{Done}	7	G	J'essaie parfois de me venger plutôt que de pardonner et d'oublier.	7	{No}	5146	NA	NA	NA	NA	NA	NA	NA	NA	NA	NA	NA	NA		NA	NA	NA	NA	NA	NA	NA	NA	NA	NA
111	3	Licence	2	Masculin	1	En zone rurale	3	depuis toujours ou presque	26{Done}	6	F		NA		NA	NA	NA	NA	NA	NA	NA	NA	NA	NA	NA	NA	NA	Stim/P116.jpg	NA	9	70.625	12472	34.792	3912	50	0	28.021	14803
111	3	Licence	2	Masculin	1	En zone rurale	3	depuis toujours ou presque	26{Done}	6	F		NA		NA	NA	NA	NA	NA	NA	NA	NA	NA	NA	NA	NA	NA	Stim/Gun 2.jpg	NA	9	0.208	4855	99.792	5103	85.312	6318	84.792	3373
111	3	Licence	2	Masculin	1	En zone rurale	3	depuis toujours ou presque	26{Done}	6	F		NA		NA	NA	NA	NA	NA	NA	NA	NA	NA	NA	NA	NA	NA	Stim/P097.jpg	NA	9	99.896	3458	0.312	3488	0.417	3276	99.687	2277
111	3	Licence	2	Masculin	1	En zone rurale	3	depuis toujours ou presque	26{Done}	6	F		NA		NA	NA	NA	NA	NA	NA	NA	NA	NA	NA	NA	NA	NA	Stim/H053.jpg	NA	9	50	0	50	0	62.5	4970	68.333	3822
111	3	Licence	2	Masculin	1	En zone rurale	3	depuis toujours ou presque	26{Done}	6	F		NA		NA	NA	NA	NA	NA	NA	NA	NA	NA	NA	NA	NA	NA	Stim/P053.jpg	NA	9	99.687	2612	0.104	3755	0.208	3267	99.896	5093
111	3	Licence	2	Masculin	1	En zone rurale	3	depuis toujours ou presque	26{Done}	6	F		NA		NA	NA	NA	NA	NA	NA	NA	NA	NA	NA	NA	NA	NA	Stim/H091.jpg	14	8	0.312	5764	99.792	1878	99.375	7110	99.583	9975
111	3	Licence	2	Masculin	1	En zone rurale	3	depuis toujours ou presque	26{Done}	6	F		NA		NA	NA	NA	NA	NA	NA	NA	NA	NA	NA	NA	NA	NA	Stim/Garbage dump 2.jpg	2	4	0	3815	99.687	3528	96.667	4684	99.896	6573
111	3	Licence	2	Masculin	1	En zone rurale	3	depuis toujours ou presque	26{Done}	6	F		NA		NA	NA	NA	NA	NA	NA	NA	NA	NA	NA	NA	NA	NA	Stim/A115.jpg	21	6	0.312	11200	99.792	3769	96.771	2414	99.792	4067
111	3	Licence	2	Masculin	1	En zone rurale	3	depuis toujours ou presque	26{Done}	6	F		NA		NA	NA	NA	NA	NA	NA	NA	NA	NA	NA	NA	NA	NA	Stim/285.jpg	36	1	58.75	6939	0	3305	0	2021	54.479	6679
111	3	Licence	2	Masculin	1	En zone rurale	3	depuis toujours ou presque	26{Done}	6	F		NA		NA	NA	NA	NA	NA	NA	NA	NA	NA	NA	NA	NA	NA	Stim/H064.jpg	13	8	0.104	4396	99.583	3513	99.792	2770	99.792	3422
111	3	Licence	2	Masculin	1	En zone rurale	3	depuis toujours ou presque	26{Done}	6	F		NA		NA	NA	NA	NA	NA	NA	NA	NA	NA	NA	NA	NA	NA	Stim/Destruction 7.jpg	35	2	0.521	5030	99.583	2988	97.396	4237	99.479	2129
111	3	Licence	2	Masculin	1	En zone rurale	3	depuis toujours ou presque	26{Done}	6	F		NA		NA	NA	NA	NA	NA	NA	NA	NA	NA	NA	NA	NA	NA	Stim/A116.jpg	22	6	0.208	4531	99.583	2360	99.792	2623	99.687	1780
111	3	Licence	2	Masculin	1	En zone rurale	3	depuis toujours ou presque	26{Done}	6	F		NA		NA	NA	NA	NA	NA	NA	NA	NA	NA	NA	NA	NA	NA	Stim/P055.jpg	10	3	99.687	3832	0.208	2799	0.208	2426	85.417	7907
111	3	Licence	2	Masculin	1	En zone rurale	3	depuis toujours ou presque	26{Done}	6	F		NA		NA	NA	NA	NA	NA	NA	NA	NA	NA	NA	NA	NA	NA	Stim/Fire 11.jpg	1	4	9.167	10471	78.542	4072	82.604	2975	83.021	3509
111	3	Licence	2	Masculin	1	En zone rurale	3	depuis toujours ou presque	26{Done}	6	F		NA		NA	NA	NA	NA	NA	NA	NA	NA	NA	NA	NA	NA	NA	Stim/H034.jpg	12	8	0.312	5119	99.687	3161	99.687	1881	94.583	2217
111	3	Licence	2	Masculin	1	En zone rurale	3	depuis toujours ou presque	26{Done}	6	F		NA		NA	NA	NA	NA	NA	NA	NA	NA	NA	NA	NA	NA	NA	Stim/H078.jpg	11	8	0.521	11334	99.792	14360	99.792	3145	91.25	3780
111	3	Licence	2	Masculin	1	En zone rurale	3	depuis toujours ou presque	26{Done}	6	F		NA		NA	NA	NA	NA	NA	NA	NA	NA	NA	NA	NA	NA	NA	Stim/266.jpg	32	2	8.542	2834	99.792	5940	94.896	2023	83.958	3260
111	3	Licence	2	Masculin	1	En zone rurale	3	depuis toujours ou presque	26{Done}	6	F		NA		NA	NA	NA	NA	NA	NA	NA	NA	NA	NA	NA	NA	NA	Stim/P067.jpg	8	3	99.479	4279	0.208	3053	0.208	654	71.667	4187
111	3	Licence	2	Masculin	1	En zone rurale	3	depuis toujours ou presque	26{Done}	6	F		NA		NA	NA	NA	NA	NA	NA	NA	NA	NA	NA	NA	NA	NA	Stim/Dog 24.jpg	24	6	0.208	11827	90.729	2267	91.667	3172	93.646	2781
111	3	Licence	2	Masculin	1	En zone rurale	3	depuis toujours ou presque	26{Done}	6	F		NA		NA	NA	NA	NA	NA	NA	NA	NA	NA	NA	NA	NA	NA	Stim/Dog 12.jpg	30	5	99.896	4983	0.312	5450	0.104	2937	96.562	2007
111	3	Licence	2	Masculin	1	En zone rurale	3	depuis toujours ou presque	26{Done}	6	F		NA		NA	NA	NA	NA	NA	NA	NA	NA	NA	NA	NA	NA	NA	Stim/216.jpg	31	2	12.917	12151	72.917	6099	61.771	3354	94.583	3416
111	3	Licence	2	Masculin	1	En zone rurale	3	depuis toujours ou presque	26{Done}	6	F		NA		NA	NA	NA	NA	NA	NA	NA	NA	NA	NA	NA	NA	NA	Stim/Dog 26.jpg	25	6	0.417	4201	99.687	2279	99.792	1122	99.479	2312
111	3	Licence	2	Masculin	1	En zone rurale	3	depuis toujours ou presque	26{Done}	6	F		NA		NA	NA	NA	NA	NA	NA	NA	NA	NA	NA	NA	NA	NA	Stim/P098.jpg	28	5	99.792	4937	0.208	3563	0.208	2896	70.625	8635
111	3	Licence	2	Masculin	1	En zone rurale	3	depuis toujours ou presque	26{Done}	6	F		NA		NA	NA	NA	NA	NA	NA	NA	NA	NA	NA	NA	NA	NA	Stim/H100.jpg	15	8	0.208	3838	99.687	2560	99.792	1641	95.833	4317
111	3	Licence	2	Masculin	1	En zone rurale	3	depuis toujours ou presque	26{Done}	6	F		NA		NA	NA	NA	NA	NA	NA	NA	NA	NA	NA	NA	NA	NA	Stim/Mother 5.jpg	19	7	78.75	7880	59.375	8669	0.208	2282	14.167	10025
111	3	Licence	2	Masculin	1	En zone rurale	3	depuis toujours ou presque	26{Done}	6	F		NA		NA	NA	NA	NA	NA	NA	NA	NA	NA	NA	NA	NA	NA	Stim/P122.jpg	27	5	99.687	3404	0.208	2938	0.208	2749	7.917	4611
111	3	Licence	2	Masculin	1	En zone rurale	3	depuis toujours ou presque	26{Done}	6	F		NA		NA	NA	NA	NA	NA	NA	NA	NA	NA	NA	NA	NA	NA	Stim/Destruction 8.jpg	34	2	28.229	10202	66.771	5617	46.563	5321	56.042	4921
111	3	Licence	2	Masculin	1	En zone rurale	3	depuis toujours ou presque	26{Done}	6	F		NA		NA	NA	NA	NA	NA	NA	NA	NA	NA	NA	NA	NA	NA	Stim/A091.jpg	23	6	0	4443	99.583	2673	99.479	1291	93.542	2512
111	3	Licence	2	Masculin	1	En zone rurale	3	depuis toujours ou presque	26{Done}	6	F		NA		NA	NA	NA	NA	NA	NA	NA	NA	NA	NA	NA	NA	NA	Stim/Happy pose 2.jpg	20	7	69.271	10202	9.583	3873	0.104	1433	73.854	8897
111	3	Licence	2	Masculin	1	En zone rurale	3	depuis toujours ou presque	26{Done}	6	F		NA		NA	NA	NA	NA	NA	NA	NA	NA	NA	NA	NA	NA	NA	Stim/218.jpg	4	4	0.104	2495	86.979	5926	82.396	3671	86.667	2394
111	3	Licence	2	Masculin	1	En zone rurale	3	depuis toujours ou presque	26{Done}	6	F		NA		NA	NA	NA	NA	NA	NA	NA	NA	NA	NA	NA	NA	NA	Stim/225.jpg	5	4	50.417	19638	52.813	4072	47.083	5117	52.604	6984
111	3	Licence	2	Masculin	1	En zone rurale	3	depuis toujours ou presque	26{Done}	6	F		NA		NA	NA	NA	NA	NA	NA	NA	NA	NA	NA	NA	NA	NA	Stim/103.jpg	3	4	6.562	6818	81.771	1765	64.271	2007	84.896	1647
111	3	Licence	2	Masculin	1	En zone rurale	3	depuis toujours ou presque	26{Done}	6	F		NA		NA	NA	NA	NA	NA	NA	NA	NA	NA	NA	NA	NA	NA	Stim/P082.jpg	26	5	99.792	2472	0.208	2977	0.208	669	8.021	2203
111	3	Licence	2	Masculin	1	En zone rurale	3	depuis toujours ou presque	26{Done}	6	F		NA		NA	NA	NA	NA	NA	NA	NA	NA	NA	NA	NA	NA	NA	Stim/Couple 8.jpg	16	7	99.687	4855	0.208	2523	0.208	321	70.417	10125
111	3	Licence	2	Masculin	1	En zone rurale	3	depuis toujours ou presque	26{Done}	6	F		NA		NA	NA	NA	NA	NA	NA	NA	NA	NA	NA	NA	NA	NA	Stim/P054.jpg	9	3	99.896	3080	0	2623	0.104	1768	95.625	2335
111	3	Licence	2	Masculin	1	En zone rurale	3	depuis toujours ou presque	26{Done}	6	F		NA		NA	NA	NA	NA	NA	NA	NA	NA	NA	NA	NA	NA	NA	Stim/296.jpg	7	3	96.979	7252	0.104	3134	0.104	355	87.187	3227
111	3	Licence	2	Masculin	1	En zone rurale	3	depuis toujours ou presque	26{Done}	6	F		NA		NA	NA	NA	NA	NA	NA	NA	NA	NA	NA	NA	NA	NA	Stim/Dancing 5.jpg	17	7	99.687	6160	0.104	2953	0.104	465	87.708	2258
111	3	Licence	2	Masculin	1	En zone rurale	3	depuis toujours ou presque	26{Done}	6	F		NA		NA	NA	NA	NA	NA	NA	NA	NA	NA	NA	NA	NA	NA	Stim/Dog 21.jpg	29	5	99.479	3052	0.312	1412	0.312	346	69.375	1760
111	3	Licence	2	Masculin	1	En zone rurale	3	depuis toujours ou presque	26{Done}	6	F		NA		NA	NA	NA	NA	NA	NA	NA	NA	NA	NA	NA	NA	NA	Stim/295.jpg	37	1	54.583	8626	0.104	2041	0.208	687	43.75	5102
111	3	Licence	2	Masculin	1	En zone rurale	3	depuis toujours ou presque	26{Done}	6	F		NA		NA	NA	NA	NA	NA	NA	NA	NA	NA	NA	NA	NA	NA	Stim/Lake 2.jpg	6	3	99.896	2998	0.104	2089	0	314	94.583	1930
111	3	Licence	2	Masculin	1	En zone rurale	3	depuis toujours ou presque	26{Done}	6	F		NA		NA	NA	NA	NA	NA	NA	NA	NA	NA	NA	NA	NA	NA	Stim/Skyscraper 2.jpg	39	1	40.417	8344	32.708	4243	0.208	2077	71.875	2580
111	3	Licence	2	Masculin	1	En zone rurale	3	depuis toujours ou presque	26{Done}	6	F		NA		NA	NA	NA	NA	NA	NA	NA	NA	NA	NA	NA	NA	NA	Stim/176.jpg	33	2	0.521	4097	64.792	4303	63.229	2826	67.188	1731
111	3	Licence	2	Masculin	1	En zone rurale	3	depuis toujours ou presque	26{Done}	6	F		NA		NA	NA	NA	NA	NA	NA	NA	NA	NA	NA	NA	NA	NA	Stim/Eating 1.jpg	18	7	99.479	2650	0	5934	0	729	70.313	2819
111	3	Licence	2	Masculin	1	En zone rurale	3	depuis toujours ou presque	26{Done}	6	F		NA		NA	NA	NA	NA	NA	NA	NA	NA	NA	NA	NA	NA	NA	Stim/Sidewalk 4.jpg	38	1	99.687	3084	0.312	2797	0	322	30.729	2561
111	3	Licence	2	Masculin	1	En zone rurale	3	depuis toujours ou presque	26{Done}	6	F		NA		NA	NA	NA	NA	NA	NA	NA	NA	NA	NA	NA	NA	NA	Stim/Street 5.jpg	40	1	37.187	7511	45.313	2704	0.312	8028	77.917	2628
111	3	Licence	2	Masculin	1	En zone rurale	3	depuis toujours ou presque	26{Done}	6	F	Les êtres humains exploitent trop l'environnement	NA		NA	NA	NA	NA	NA	NA	NA	6	7	4562	NA	NA	NA		NA	NA	NA	NA	NA	NA	NA	NA	NA	NA
111	3	Licence	2	Masculin	1	En zone rurale	3	depuis toujours ou presque	26{Done}	6	F	Proteger l'environnement est plus important que proteger l'emploi des gens	NA		NA	NA	NA	NA	NA	NA	NA	10	5	19397	NA	NA	NA		NA	NA	NA	NA	NA	NA	NA	NA	NA	NA
111	3	Licence	2	Masculin	1	En zone rurale	3	depuis toujours ou presque	26{Done}	6	F	J'aimerais rejoindre et participer activement a un groupe ecologiste	NA		NA	NA	NA	NA	NA	NA	NA	3	3	16163	NA	NA	NA		NA	NA	NA	NA	NA	NA	NA	NA	NA	NA
111	3	Licence	2	Masculin	1	En zone rurale	3	depuis toujours ou presque	26{Done}	6	F	Je prefere un jardin sauvage et naturel a un jardin soigne et bien ordonne	NA		NA	NA	NA	NA	NA	NA	NA	7	7	4601	NA	NA	NA		NA	NA	NA	NA	NA	NA	NA	NA	NA	NA
111	3	Licence	2	Masculin	1	En zone rurale	3	depuis toujours ou presque	26{Done}	6	F	Ca me rend triste de voir les forets detruites pour l'agriculture	NA		NA	NA	NA	NA	NA	NA	NA	11	7	8356	NA	NA	NA		NA	NA	NA	NA	NA	NA	NA	NA	NA	NA
111	3	Licence	2	Masculin	1	En zone rurale	3	depuis toujours ou presque	26{Done}	6	F	Nous devons garder les lacs et les rivieres propres pour proteger l'environnement, et non pour permettre aux gens de profiter des sports nautiques	NA		NA	NA	NA	NA	NA	NA	NA	4	6	15734	NA	NA	NA		NA	NA	NA	NA	NA	NA	NA	NA	NA	NA
111	3	Licence	2	Masculin	1	En zone rurale	3	depuis toujours ou presque	26{Done}	6	F	Je suis oppose a l'idee du controle et de la regulation de l'utilisation des matieres premieres par les gouvernements dans le but de les faire durer plus longtemps	NA		NA	NA	NA	NA	NA	NA	NA	2	4	17264	NA	NA	NA		NA	NA	NA	NA	NA	NA	NA	NA	NA	NA
111	3	Licence	2	Masculin	1	En zone rurale	3	depuis toujours ou presque	26{Done}	6	F	Je ne suis pas le genre de personne qui fait des efforts pour economiser les ressources naturelles	NA		NA	NA	NA	NA	NA	NA	NA	8	2	7869	NA	NA	NA		NA	NA	NA	NA	NA	NA	NA	NA	NA	NA
111	3	Licence	2	Masculin	1	En zone rurale	3	depuis toujours ou presque	26{Done}	6	F	Un couple marie devrait pouvoir avoir autant d'enfants qu'il le souhaite, du moment qu'il peut subvenir correctement a leurs besoins	NA		NA	NA	NA	NA	NA	NA	NA	12	7	5176	NA	NA	NA		NA	NA	NA	NA	NA	NA	NA	NA	NA	NA
111	3	Licence	2	Masculin	1	En zone rurale	3	depuis toujours ou presque	26{Done}	6	F	La science moderne resoudra nos problemes environnementaux	NA		NA	NA	NA	NA	NA	NA	NA	5	1	2812	NA	NA	NA		NA	NA	NA	NA	NA	NA	NA	NA	NA	NA
111	3	Licence	2	Masculin	1	En zone rurale	3	depuis toujours ou presque	26{Done}	6	F	Je trouve que passer du temps dans la nature est ennuyeux	NA		NA	NA	NA	NA	NA	NA	NA	1	1	3747	NA	NA	NA		NA	NA	NA	NA	NA	NA	NA	NA	NA	NA
111	3	Licence	2	Masculin	1	En zone rurale	3	depuis toujours ou presque	26{Done}	6	F	L'être humain a ete cree ou a evolue pour dominer le reste de la nature	NA		NA	NA	NA	NA	NA	NA	NA	9	1	7868	NA	NA	NA		NA	NA	NA	NA	NA	NA	NA	NA	NA	NA
111	3	Licence	2	Masculin	1	En zone rurale	3	depuis toujours ou presque	26{Done}	6	F	J'eteins la lumiere en quittant une piece	NA		NA	NA	NA	NA	NA	NA	NA	NA	NA	NA	6	6	3730		NA	NA	NA	NA	NA	NA	NA	NA	NA	NA
111	3	Licence	2	Masculin	1	En zone rurale	3	depuis toujours ou presque	26{Done}	6	F	J'achete des plats deja cuisines	NA		NA	NA	NA	NA	NA	NA	NA	NA	NA	NA	9	1	3027		NA	NA	NA	NA	NA	NA	NA	NA	NA	NA
111	3	Licence	2	Masculin	1	En zone rurale	3	depuis toujours ou presque	26{Done}	6	F	J'achete des produits les moins polluants possible	NA		NA	NA	NA	NA	NA	NA	NA	NA	NA	NA	1	6	3500		NA	NA	NA	NA	NA	NA	NA	NA	NA	NA
111	3	Licence	2	Masculin	1	En zone rurale	3	depuis toujours ou presque	26{Done}	6	F	J'utilise les transports publics quand je peux	NA		NA	NA	NA	NA	NA	NA	NA	NA	NA	NA	10	6	3292		NA	NA	NA	NA	NA	NA	NA	NA	NA	NA
111	3	Licence	2	Masculin	1	En zone rurale	3	depuis toujours ou presque	26{Done}	6	F	Je fais des trajets a pied ou a velo	NA		NA	NA	NA	NA	NA	NA	NA	NA	NA	NA	12	6	2604		NA	NA	NA	NA	NA	NA	NA	NA	NA	NA
111	3	Licence	2	Masculin	1	En zone rurale	3	depuis toujours ou presque	26{Done}	6	F	Je mange des produits locaux	NA		NA	NA	NA	NA	NA	NA	NA	NA	NA	NA	7	4	4976		NA	NA	NA	NA	NA	NA	NA	NA	NA	NA
111	3	Licence	2	Masculin	1	En zone rurale	3	depuis toujours ou presque	26{Done}	6	F	Je choisis des produits a partir de materiaux recycles	NA		NA	NA	NA	NA	NA	NA	NA	NA	NA	NA	2	5	2801		NA	NA	NA	NA	NA	NA	NA	NA	NA	NA
111	3	Licence	2	Masculin	1	En zone rurale	3	depuis toujours ou presque	26{Done}	6	F	Lorsqu'il n'y a pas de poubelle a proximite je garde mes dechets (chewing-gum, megots, mouchoirs, capsules...) sur moi	NA		NA	NA	NA	NA	NA	NA	NA	NA	NA	NA	5	6	16397		NA	NA	NA	NA	NA	NA	NA	NA	NA	NA
111	3	Licence	2	Masculin	1	En zone rurale	3	depuis toujours ou presque	26{Done}	6	F	Je trie mes dechets	NA		NA	NA	NA	NA	NA	NA	NA	NA	NA	NA	4	4	3692		NA	NA	NA	NA	NA	NA	NA	NA	NA	NA
111	3	Licence	2	Masculin	1	En zone rurale	3	depuis toujours ou presque	26{Done}	6	F	J'achete des produits qui ne sont pas de saison	NA		NA	NA	NA	NA	NA	NA	NA	NA	NA	NA	8	5	3973		NA	NA	NA	NA	NA	NA	NA	NA	NA	NA
111	3	Licence	2	Masculin	1	En zone rurale	3	depuis toujours ou presque	26{Done}	6	F	Je prends ma voiture/moto/scooter pour des trajets courts	NA		NA	NA	NA	NA	NA	NA	NA	NA	NA	NA	11	2	7820		NA	NA	NA	NA	NA	NA	NA	NA	NA	NA
111	3	Licence	2	Masculin	1	En zone rurale	3	depuis toujours ou presque	26{Done}	6	F	J'achete des produits bio	NA		NA	NA	NA	NA	NA	NA	NA	NA	NA	NA	3	6	4092		NA	NA	NA	NA	NA	NA	NA	NA	NA	NA
111	3	Licence	2	Masculin	1	En zone rurale	3	depuis toujours ou presque	26{Done}	6	F	Je ressens de la tendresse et de l'inquietude pour les animaux et les plantes qui souffrent.	NA		NA	NA	NA	NA	6	4	12473	NA	NA	NA	NA	NA	NA		NA	NA	NA	NA	NA	NA	NA	NA	NA	NA
111	3	Licence	2	Masculin	1	En zone rurale	3	depuis toujours ou presque	26{Done}	6	F	Je ressens ce que les animaux et les plantes qui souffrent ressentent.	NA		NA	NA	NA	NA	8	2	8471	NA	NA	NA	NA	NA	NA		NA	NA	NA	NA	NA	NA	NA	NA	NA	NA
111	3	Licence	2	Masculin	1	En zone rurale	3	depuis toujours ou presque	26{Done}	6	F	J'ai parfois l'impression d'être l'un des animaux ou l'un des vegetaux qui souffrent.	NA		NA	NA	NA	NA	3	2	5026	NA	NA	NA	NA	NA	NA		NA	NA	NA	NA	NA	NA	NA	NA	NA	NA
111	3	Licence	2	Masculin	1	En zone rurale	3	depuis toujours ou presque	26{Done}	6	F	Je ressens de la tendresse et de l'inquietude pour les animaux et les plantes qui souffrent.	NA		NA	NA	NA	NA	7	6	3796	NA	NA	NA	NA	NA	NA		NA	NA	NA	NA	NA	NA	NA	NA	NA	NA
111	3	Licence	2	Masculin	1	En zone rurale	3	depuis toujours ou presque	26{Done}	6	F	Je ressens la douleur des animaux et des plantes qui souffrent.	NA		NA	NA	NA	NA	9	1	3716	NA	NA	NA	NA	NA	NA		NA	NA	NA	NA	NA	NA	NA	NA	NA	NA
111	3	Licence	2	Masculin	1	En zone rurale	3	depuis toujours ou presque	26{Done}	6	F	J'essaie de comprendre ce que ressentent les animaux et les plantes qui souffrent en imaginant leur point de vue.	NA		NA	NA	NA	NA	5	6	4029	NA	NA	NA	NA	NA	NA		NA	NA	NA	NA	NA	NA	NA	NA	NA	NA
111	3	Licence	2	Masculin	1	En zone rurale	3	depuis toujours ou presque	26{Done}	6	F	J'eprouve de la compassion pour les animaux et les plantes qui souffrent.	NA		NA	NA	NA	NA	10	7	3722	NA	NA	NA	NA	NA	NA		NA	NA	NA	NA	NA	NA	NA	NA	NA	NA
111	3	Licence	2	Masculin	1	En zone rurale	3	depuis toujours ou presque	26{Done}	6	F	Quand je vois des animaux ou des vegetaux qui souffrent, j'imagine ce que je ressentirais a leur place.	NA		NA	NA	NA	NA	1	1	3643	NA	NA	NA	NA	NA	NA		NA	NA	NA	NA	NA	NA	NA	NA	NA	NA
[truncated: 14,003 more rows]
