# Supplementary material for: Nature can suffer, too: behavioral evidence of empathy with ecosystems and its link to pro-environmental attitudes
Source: PeerJ. 2026 Jun 26;14:e21383. doi: 10.7717/peerj.21383 (PMC13312967; doi:10.7717/peerj.21383)
Supplement: Supplemental Information 22 [file peerj-14-21383-s022.zip › Supplemental_Code/Data_Cleaning.R]

# Clear workspace
rm(list = ls())
library(data.table)
library(reshape2)
library(tidyr)


data <- read.table("data.csv", header=TRUE, sep = ",", quote = "\"")
essai <- data
################# Clean data ##########################
# Add missing value for error in response (Response Time = 0)
# Desirability_RT = 0 then Desirability = NA
essai$Desirability[essai$Desirability_RT == 0] <- NA
# Empathy_RT = 0 then Empathy = NA
essai$Empathy[essai$Empathy_RT == 0] <- NA
# EmpathyNat_RT = 0 then EmpathyNat = NA
essai$EmpathyNat[essai$EmpathyNat_RT == 0] <- NA
# EnvironmentalAttitude_RT = 0 then EnvironmentalAttitude = NA
essai$EnvironmentalAttitude[essai$EnvironmentalAttitude_RT == 0] <- NA
# EcolBehavior_RT = 0 then EcolBehavior = NA
essai$EcolBehavior[essai$EcolBehavior_RT == 0] <- NA
# Valence_RT = 0 then Valence = NA
essai$Valence[essai$Valence_RT == 0] <- NA
# Arousal_RT = 0 then Arousal = NA
essai$Arousal[essai$Arousal_RT == 0] <- NA
# EmpathyAffect_RT = 0 then EmpathyAffect = NA
essai$EmpathyAffect[essai$EmpathyAffect_RT == 0] <- NA
# EmpathyCog_RT = 0 then EmpathyCog = NA
essai$EmpathyCog[essai$EmpathyCog_RT == 0] <- NA

########### Convert columns ######################
# Age is a string -> convert to integer
essai$Age <- gsub('[{Done}]','', essai$Age)
# Suppress multiple characters ({Done})
essai$Age <- as.integer(essai$Age)
head(essai)


#######################################################
# Questionnaire scores 
#
# Here, we add one colum per item in the questionnaire
#######################################################
#     IAE12 - Env. Attitude - Likert = 7
################################
IAE12 <- essai[c("Subject","EnvironmentalAttitude_order","EnvironmentalAttitude")]
IAE12 <- na.omit(IAE12)
IAE12 <- pivot_wider(IAE12, names_from = "EnvironmentalAttitude_order",values_from="EnvironmentalAttitude")
#IAE12 <- IAE12[-1]
##### Add reverse scoring
# List of questions :
# R P 1- Je trouve que passer du temps dans la nature est ennuyeux
# R P 2- Je suis oppose a l’idee du contrôle et de la regulation de l’utilisation des matieres premieres par les gouvernements dans le but de les faire durer plus longtemps
#   P 3- J’aimerais rejoindre et participer activement a un groupe ecologiste 
#   U 4- Nous devons garder les lacs et les rivieres propres pour proteger l’environnement, et non pour permettre aux gens de profiter des sports nautiques 
#   U R 5- La science moderne resoudra nos problemes environnementaux 
#   P 6- Les etres humains exploitent trop l’environnement 
#   U 7- Je prefere un jardin sauvage et naturel a un jardin soigne et bien ordonne 
# R P 8- Je ne suis pas le genre de personne qui fait des efforts pour economiser les ressources naturelles 
# R U 9- L’etre humain a ete cree ou a evolue pour dominer le reste de la nature 
#   U 10- Proteger l’environnement est plus important que proteger l’emploi des gens 
#   P 11- ça me rend triste de voir les forets detruites pour l’agriculture 
# R  P 12- Un couple marie devrait pouvoir avoir autant d’enfants qu’il le souhaite, du moment qu’il peut subvenir correctement a leurs besoins 

# Reverse score : 1,2,5,8 and 9 are reverse
IAE12_reverse_cols = c("1","2","5","8","9","12")
likert = 7
IAE12[ , IAE12_reverse_cols] = (likert + 1) - IAE12[ , IAE12_reverse_cols]

#Create a clean table
head(IAE12) #find the actual order of columns
#report them down here and create consistent column names
IAE12_columns <- c("Subject","IAE_2","IAE_5","IAE_1","IAE_10","IAE_11","IAE_12","IAE_3","IAE_8","IAE_4","IAE_9","IAE_7","IAE_6")
colnames(IAE12) <- IAE12_columns
order(colnames(IAE12))
#reorder after questionnaire items order
IAE12 <- IAE12[,c(1,4,2,8,10,3,13,12,9,11,5,6,7)]

###########################
#   ICE12 - Env. Behavior - Likert = 7
###########################
ICE12 <- essai[c("Subject","EcolBehavior_order","EcolBehavior")]
ICE12 <- na.omit(ICE12)
ICE12 <- pivot_wider(ICE12, names_from = "EcolBehavior_order",values_from="EcolBehavior")
#ICE12 <- ICE12[-1] # Attention ! Subject 81 was removed in the process
####
# Add reverse scoring
# List of questions : 
# 1- J'achete des produits les moins polluants possible 
# 2- Je choisis des produits a partir de materiaux recycles
# 3- J'achete des produits bio 
# 4- Je trie mes dechets
# 5- Lorsqu'il n'y a pas de poubelle a proximite je garde mes dechets (chewing-gum, megots, mouchoirs, capsules…) sur moi
# 6- J'eteins la lumiere en quittant une piece 
# 7- Je mange des produits locaux 
# R 8- J'achete des produits qui ne sont pas de saison
# R 9- J'achete des plats deja cuisines
# 10- J'utilise les transports publics quand je peux 
# R 11- Je prends ma voiture/moto/scooter pour des trajets courts
# 12- Je fais des trajets a pied ou a velo 

# Reverse score (8,9,10 are reverse)
ICE12_reverse_cols = c("8","9","11")
likert = 7
ICE12[ , ICE12_reverse_cols] = (likert + 1) - ICE12[ , ICE12_reverse_cols]

#Create a clean table
head(ICE12) #find the actual order of columns
#report them down here and create consistent column names
ICE12_columns <- c("Subject","ICE_4","ICE_9","ICE_10","ICE_5","ICE_2","ICE_12","ICE_11","ICE_6","ICE_7","ICE_8","ICE_3","ICE_1")
colnames(ICE12) <- ICE12_columns
order(colnames(ICE12))
#reorder after questionnaire items order
ICE12 <- ICE12[, c(1,13,6,12,2,5,9,10,11,3,4,8,7)]

###########################
#   DEN - Empathy for Nature - Likert = 7 - Attention a priori pas de validation française
###########################
DEN <- essai[c("Subject","EmpathyNat_order","EmpathyNat")]
DEN <- na.omit(DEN)
DEN <- pivot_wider(DEN, names_from = "EmpathyNat_order",values_from="EmpathyNat")
#DEN <- DEN[-1] # Attention ! Subject 81 was removed in the process
####
# No reverse scoring
# List of questions : 
# 1- Quand je vois des animaux ou des vegetaux qui souffrent, j'imagine ce que je ressentirais a leur place
# 2- Je me sens concerne.e par ce qu’eprouvent les animaux et les vegetaux qui souffrent.
# 3- J'ai parfois l'impression d'etre l'un des animaux ou l'un des vegetaux qui souffrent.
# 4- Je peux tres facilement me mettre a la place des animaux et des plantes qui souffrent.
# 5- J'essaie de comprendre ce que ressentent les animaux et les plantes qui souffrent en imaginant leur point de vue.
# 6- Je visualise facilement dans mon esprit et de façon claire ce que ressentent les animaux et les plantes qui souffrent.
# 7- Je ressens de la tendresse et de l'inquietude pour les animaux et les plantes qui souffrent.
# 8- Je ressens ce que les animaux et les plantes qui souffrent ressentent.
# 9- Je ressens la douleur des animaux et des plantes qui souffrent.
# 10- J'eprouve de la compassion pour les animaux et les plantes qui souffrent.

#Create a clean table
head(DEN) #find the actual order of columns
#report them down here and create consistent column names
DEN_columns <- c("Subject","DEN_7","DEN_6","DEN_9","DEN_1","DEN_8","DEN_2","DEN_10","DEN_3","DEN_4","DEN_5")
colnames(DEN) <- DEN_columns 
order(colnames(DEN))
#reorder after questionnaire items order
DEN <- DEN[, c(1,5,7,9,10,11,3,2,6,4,8)]


###########################
#   ACME - Empathy (Likert = 5)
###########################
ACME <- essai[c("Subject","Empathy_order","Empathy")] #extract a subdataframe to work with
ACME <- na.omit(ACME)
ACME <- pivot_wider(ACME, names_from = "Empathy_order",values_from="Empathy")
#DEN <- DEN[-1] # Attention ! Subject 81 was removed in the process
####
# List of questions : 
# R 1- J’ai de la difficulte a lire les emotions des autres 
# 2- Je peux dire quand quelqu’un a peur 
# 3- C’est evident quand les gens font semblant d’etre heureux 
# 4- Je comprends generalement pourquoi les gens se sentent comme ils se sentent 
# R5- J’ai de la difficulte a determiner ce qu’une autre personne ressent 
# 6- Je peux dire quand les gens sont sur le point de perdre leur sang-froid 
# 7- Je peux generalement predire comment quelqu’un va se sentir 
# 8- Je peux generalement dire comment les gens se sentent 
# R9- Je ne suis pas bon pour comprendre les emotions des autres 
# 10- Je peux generalement deviner ce qui met quelqu’un en colere 
# 11- Les gens n’ont pas besoin de me le dire lorsqu’ils sont tristes, je le vois dans leur visage 
# R12- J’ai de la difficulte a dire quand quelqu’un est triste 
# 13- Ça me fait sentir bien d’aider quelqu’un dans le besoin
# 14- Je deviens excite lorsque je donne a quelqu’un un cadeau que je pense qu’il va aimer 
# R15- Je ne m’inquiete pas trop de blesser les sentiments des gens 
# R16- Je me fous que les autres se sentent heureux 
# R17- Je m’en fous si les gens se sentent deprimes
# R18- Les sentiments des autres ne me derangent pas du tout 
# 19- Je me sens affreux(se) quand je blesse les sentiments de quelqu’un 
# R20- Les malheurs des autres ne me derangent pas beaucoup 
# 21- Si je vois que je suis en train de faire du mal a quelqu’un, je vais m’arreter rapidement 
# 22- J’essaie souvent d’aider les gens a se sentir mieux quand ils sont bouleverses 
# 23- Je prends plaisir a rendre les autres heureux 
# R24- Des gens m’ont deja dit que j’etais insensible 
# R25- Je pense que c’est amusant de malmener les gens une fois de temps en temps 
# R26- J’aime regarder les gens se mettre en colere 
# R27- Je prends plaisir a voir des inconnus prendre peur 
# R28- Quand mes amis ont du bon temps, je deviens souvent en colere 
# R29- Les gens de bonne humeur me degoûtent 
# R30- J’aime faire se sentir les autres mal a l'aise
# R31- Je prends plaisir a faire en sorte que les autres se sentent stupides 
# R32- Quand mes amis se mettent en colere, j’ai souvent le goût de rire 
# R33- Parfois, je prends plaisir a voir les gens pleurer 
# R34- Parfois, il est amusant de voir les gens se faire humilier 
# R35- Si je pouvais m’en tirer sans consequence, il y a des gens que je prendrais plaisir a blesser 
# R36- J’admets que je prends plaisir a irriter les gens 

# Reverse score (1,5,9,12,15,16,17,18,19,20,24,25,26,27,28,29,30,31,32,33,34,35,36 are reverse)
ACME_reverse_cols = c("1","5","9","12","15","16","17","18","20","24","25","26","27","28","29","30","31","32","33","34","35","36")
likert = 5
ACME[ , ACME_reverse_cols] = (likert + 1) - ACME[ , ACME_reverse_cols]

#Create a clean table
head(ACME) #find the actual order of columns
#report them down here and create consistent column names
ACME_columns <- c("Subject","ACME_5","ACME_27","ACME_26","ACME_31","ACME_3","ACME_6","ACME_29","ACME_17","ACME_34","ACME_2","ACME_10","ACME_36","ACME_11","ACME_25","ACME_19","ACME_7","ACME_22","ACME_23","ACME_9","ACME_21","ACME_4","ACME_35","ACME_32","ACME_15","ACME_28","ACME_1","ACME_12","ACME_16","ACME_13","ACME_30","ACME_24","ACME_33","ACME_14","ACME_20","ACME_8","ACME_18")
colnames(ACME) <- ACME_columns 
order(colnames(ACME))
#reorder after questionnaire items order
ACME <- ACME[, c(1,27,11,6,22,2,7,17,36,20,12,14,28,30,34,25,29,9,37,16,35,21,18,19,32,15,4,3,26,8,31,5,24,33,10,23,13)]
head(ACME)#verify

########################
# Desirability - binary (yes/no) responses
####################
# Desirability is a string -> convert to binary factor
# First, fill the "" cell with NA
essai$Desirability[essai$Desirability == ""] <- NA
essai$Desirability <- as.factor(essai$Desirability) #convert desirability results in factor ?
DESI <- essai[c("Subject","Desirability_order","Desirability")] #extract a subdataframe to work with
DESI <- na.omit(DESI)

DESI <- pivot_wider(DESI, names_from = "Desirability_order",values_from="Desirability")
# Actually, I should calculate the desirability score


# Items (no reverse scoring, sum of the number of positive values)
#
# 1- Je n’ai jamais vraiment deteste quelqu’un. 
# 2- Je suis parfois irrite(e) si je n’arrive pas a mes fins. 
# 3- J’aime faire des commerages quelques fois. 
# 4- Quelques fois, j’ai eu envie de me rebeller contre des gens qui exercent l’autorite meme si je savais qu’ils avaient raison. 
# 5- Je me rappelle avoir deja fait semblant d’etre malade pour echapper a une situation. 
# 6- Il m’est deja arriver de profiter de quelqu’un. 
# 7- J’essaie parfois de me venger plutôt que de pardonner et d’oublier.
# 8- Je suis toujours courtois(e), meme envers les gens qui sont desagreables. 
# 9- Il m’est arrive d’avoir le goût de casser quelque chose. 
# 10- Je n’ai jamais ete contrarie(e) lorsque des gens ont exprime des idees tres differentes des miennes. 
# 11- Il m’est arrive d’etre assez jaloux(se) du bonheur des autres. 
# 12- Il m’arrive parfois de penser que les gens qui vivent un malheur ont tout simplement ce qu’ils meritent. 
# 13- Je n’ai jamais dit deliberement quelque chose qui pouvait blesser quelqu’un.

#Create a clean table
head(DESI) #find the actual order of columns
#report them down here and create consistent column names
DESI_columns <- c("Subject","DESI_5","DESI_9","DESI_6","DESI_10","DESI_11","DESI_3","DESI_8","DESI_1","DESI_2","DESI_12","DESI_4","DESI_7","DESI_13")
colnames(DESI) <- DESI_columns 
order(colnames(DESI))
#reorder after questionnaire items order
DESI <- DESI[, c(1,9,10,7,12,2,4,13,8,3,5,6,11,14)]
head(DESI)#verify

#####################################################################################
# Answers to the experiment
#
###############################################
# Add one column per image and variable
# Category 1 Urbain (pos): Stim/Sidewalk 4.jpg (38) ; Stim/Skyscraper 2.jpg (39) ; 	Stim/295.jpg (37) ; Stim/285.jpg (36) ; Stim/Street 5.jpg (40)
# Category 2 Urbain (neg): Stim/Destruction 7.jpg (35) ; Stim/216.jpg (31) ; Stim/Destruction 8.jpg (34) ; Stim/176.jpg (33) ; Stim/266.jpg (32)
# Category 3 Ecosystem (pos): Stim/P067.jpg (8) ; Stim/296.jpg (7) ;Stim/P055.jpg (10) ; 	Stim/P054.jpg (9) ; Stim/Lake 2.jpg (6)
# Category 4 Ecosystem (neg): Stim/225.jpg (5) ; Stim/218.jpg (4) ; Stim/Garbage dump 2.jpg (2) ; 	Stim/103.jpg (3) ; Stim/Fire 11.jpg (1)
# Category 5 Animal (pos): Stim/P098.jpg (28) ; Stim/Dog 21.jpg (29) ; Stim/Dog 12.jpg (30) ; Stim/P122.jpg (27) ; Stim/P082.jpg (26)
# Category 6 Animal (neg): Stim/Dog 26.jpg (25) ; Stim/A115.jpg (21) ; Stim/A116.jpg (22) ; Stim/Dog 24.jpg (24) ; Stim/A091.jpg (23)
# Category 7 Humain (pos): Stim/Happy pose 2.jpg (20) ; Stim/Dancing 5.jpg (17) ; Stim/Eating 1.jpg (18) ; Stim/Couple 8.jpg (16) ; Stim/Mother 5.jpg (19)
# Category 8 Humain (neg): Stim/H078.jpg (11) ; Stim/H100.jpg (15) ; Stim/H034.jpg (12) ; Stim/H064.jpg (13) ; Stim/H091.jpg (14)
# Category 9 Training : not included
###############################################
# Arousal
##########################################
arousal <- essai[c("Subject","Image_nb","Arousal")] #extract a sub-dataframe to work with
arousal <- na.omit(arousal)
arousal <- pivot_wider(arousal, names_from = "Image_nb",values_from="Arousal")

#Create a clean table
head(arousal) #find the actual order of columns
#report them down here and create consistent column names
arousal_columns <- c("Subject","cat6_QN_5.arousal","cat2_UN_5.arousal","cat6_QN_1.arousal","cat2_UN_1.arousal","cat1_UP_3.arousal","cat3_EP_3.arousal","cat1_UP_4.arousal","cat6_QN_2.arousal","cat5_QP_3.arousal","cat8_HN_1.arousal","cat5_QP_4.arousal","cat3_EP_2.arousal","cat1_UP_2.arousal","cat4_EN_5.arousal","cat5_QP_5.arousal","cat1_UP_1.arousal","cat3_EP_5.arousal","cat2_UN_4.arousal","cat4_EN_4.arousal","cat8_HN_5.arousal","cat7_HP_5.arousal","cat8_HN_2.arousal","cat4_EN_2.arousal","cat8_HN_3.arousal","cat7_HP_2.arousal","cat1_UP_5.arousal","cat3_EP_4.arousal","cat5_QP_2.arousal","cat3_EP_1.arousal","cat8_HN_4.arousal","cat6_QN_4.arousal","cat2_UN_3.arousal","cat7_HP_3.arousal","cat4_EN_3.arousal","cat6_QN_3.arousal","cat5_QP_1.arousal","cat7_HP_1.arousal","cat2_UN_2.arousal","cat7_HP_4.arousal","cat4_EN_1.arousal")
colnames(arousal) <- arousal_columns 
order(colnames(arousal))
#reorder after questionnaire items order
arousal <- arousal[, c(1,17,14,6,8,27,5,39,33,19,3,30,13,7,28,18,41,24,35,20,15,37,29,10,12,16,4,9,36,32,2,38,26,34,40,22,11,23,25,31,21)]
head(arousal)#verify

####################################
# Valence
####################################
valence <- essai[c("Subject","Image_nb","Valence")] #extract a sub-dataframe to work with
valence <- na.omit(valence)
valence <- pivot_wider(valence, names_from = "Image_nb",values_from="Valence")

#Create a clean table
head(valence) #find the actual order of columns
#report them down here and create consistent column names
valence_columns <- c("Subject","cat6_QN_5.valence","cat2_UN_5.valence","cat6_QN_1.valence","cat2_UN_1.valence","cat1_UP_3.valence","cat3_EP_3.valence","cat1_UP_4.valence","cat6_QN_2.valence","cat5_QP_3.valence","cat8_HN_1.valence","cat5_QP_4.valence","cat3_EP_2.valence","cat1_UP_2.valence","cat4_EN_5.valence","cat5_QP_5.valence","cat1_UP_1.valence","cat3_EP_5.valence","cat2_UN_4.valence","cat4_EN_4.valence","cat8_HN_5.valence","cat7_HP_5.valence","cat8_HN_2.valence","cat4_EN_2.valence","cat8_HN_3.valence","cat7_HP_2.valence","cat3_EP_4.valence","cat5_QP_2.valence","cat3_EP_1.valence","cat8_HN_4.valence","cat6_QN_4.valence","cat2_UN_3.valence","cat7_HP_3.valence","cat6_QN_3.valence","cat5_QP_1.valence","cat7_HP_1.valence","cat2_UN_2.valence","cat7_HP_4.valence","cat1_UP_5.valence","cat4_EN_3.valence","cat4_EN_1.valence")
colnames(valence) <- valence_columns 
order(colnames(valence))
#reorder after questionnaire items order
valence <- valence[, c(1,17,14,6,8,39,5,37,32,19,3,29,13,7,27,18,41,24,40,20,15,35,28,10,12,16,4,9,34,31,2,36,26,33,38,22,11,23,25,30,21)]
head(valence)#verify

##########################
# Empathie affective
###########################
empaff <- essai[c("Subject","Image_nb","EmpathyAffect")] #extract a subdataframe to work with
empaff <- na.omit(empaff)
empaff <- pivot_wider(empaff, names_from = "Image_nb",values_from="EmpathyAffect")

#Create a clean table
head(empaff) #find the actual order of columns
#report them down here and create consistent column names
empaff_columns <- c("Subject","cat6_QN_5.empaff","cat2_UN_5.empaff","cat6_QN_1.empaff","cat2_UN_1.empaff","cat1_UP_3.empaff","cat3_EP_3.empaff","cat1_UP_4.empaff","cat6_QN_2.empaff","cat5_QP_3.empaff","cat8_HN_1.empaff","cat5_QP_4.empaff","cat3_EP_2.empaff","cat1_UP_2.empaff","cat4_EN_5.empaff","cat5_QP_5.empaff","cat1_UP_1.empaff","cat3_EP_5.empaff","cat2_UN_4.empaff","cat4_EN_4.empaff","cat8_HN_5.empaff","cat7_HP_5.empaff","cat8_HN_2.empaff","cat4_EN_2.empaff","cat8_HN_3.empaff","cat7_HP_2.empaff","cat1_UP_5.empaff","cat3_EP_4.empaff","cat5_QP_2.empaff","cat3_EP_1.empaff","cat8_HN_4.empaff","cat6_QN_4.empaff","cat2_UN_3.empaff","cat7_HP_3.empaff","cat4_EN_3.empaff","cat6_QN_3.empaff","cat5_QP_1.empaff","cat7_HP_1.empaff","cat2_UN_2.empaff","cat7_HP_4.empaff","cat4_EN_1.empaff")
colnames(empaff) <- empaff_columns 
order(colnames(empaff))
#reorder after questionnaire items order
empaff <- empaff[, c(1,17,14,6,8,27,5,39,33,19,3,30,13,7,28,18,41,24,35,20,15,37,29,10,12,16,4,9,36,32,2,38,26,34,40,22,11,23,25,31,21)]
head(empaff)#verify

##########################
# Empathie cognitive
###########################
empcog <- essai[c("Subject","Image_nb","EmpathyCog")] #extract a subdataframe to work with
empcog <- na.omit(empcog)
empcog <- pivot_wider(empcog, names_from = "Image_nb",values_from="EmpathyCog")

#Create a clean table
head(empcog) #find the actual order of columns
#report them down here and create consistent column names
empcog_columns <- c("Subject","cat6_QN_5.empcog","cat2_UN_5.empcog","cat6_QN_1.empcog","cat2_UN_1.empcog","cat1_UP_3.empcog","cat3_EP_3.empcog","cat1_UP_4.empcog","cat6_QN_2.empcog","cat5_QP_3.empcog","cat8_HN_1.empcog","cat5_QP_4.empcog","cat3_EP_2.empcog","cat1_UP_2.empcog","cat4_EN_5.empcog","cat5_QP_5.empcog","cat1_UP_1.empcog","cat3_EP_5.empcog","cat2_UN_4.empcog","cat4_EN_4.empcog","cat8_HN_5.empcog","cat7_HP_5.empcog","cat8_HN_2.empcog","cat4_EN_2.empcog","cat8_HN_3.empcog","cat7_HP_2.empcog","cat1_UP_5.empcog","cat3_EP_4.empcog","cat5_QP_2.empcog","cat3_EP_1.empcog","cat8_HN_4.empcog","cat6_QN_4.empcog","cat2_UN_3.empcog","cat7_HP_3.empcog","cat4_EN_3.empcog","cat6_QN_3.empcog","cat5_QP_1.empcog","cat7_HP_1.empcog","cat2_UN_2.empcog","cat7_HP_4.empcog","cat4_EN_1.empcog")
colnames(empcog) <- empcog_columns 
order(colnames(empcog))
#reorder after questionnaire items order
empcog <- empcog[, c(1,17,14,6,8,27,5,39,33,19,3,30,13,7,28,18,41,24,35,20,15,37,29,10,12,16,4,9,36,32,2,38,26,34,40,22,11,23,25,31,21)]
head(empcog)#verify

################################################################################
# STATISTICAL ANALYSIS
################################################################################
#Prep
# create appropriate dataframe
essai2 <- essai[c("Subject","Education","Gender","Origin","Pet","Age","CHN")]
# remove duplicated rows (we can use distinct also from dyplr package)
essai2 <- unique(essai2)
res<- Reduce(function(x, y) merge(x, y, all = TRUE), list(essai2, IAE12, ICE12, DEN, ACME, DESI, valence, arousal, empaff, empcog)) #TRUE used for na values
head(res)
write.csv(res, "res.csv", row.names=FALSE)
