# Supplementary material for: Nature can suffer, too: behavioral evidence of empathy with ecosystems and its link to pro-environmental attitudes
Source: PeerJ. 2026 Jun 26;14:e21383. doi: 10.7717/peerj.21383 (PMC13312967; doi:10.7717/peerj.21383)
Supplement: Supplemental Information 22 [file peerj-14-21383-s022.zip › Supplemental_Code/Empathy_Nature.R]

rm(list = ls())
###################### 
#   Libraries used   #
######################
library(dplyr)
library(conflicted)
library(moments)
library(ltm)
library(ggcorrplot)
library(corrplot)
library(PerformanceAnalytics)
library(tidyr)
library(sjPlot)
library(sjstats)
library(table1)
library(htmlwidgets)
library(webshot)
library(jtools)
library(mediation)
library(huxtable)
library(ggpubr)
library(MuMIn)
library(psych)
library(reshape2)
library(afex)
library(emmeans)
########################
#    Data extraction   #
########################
res <- read.table("res.csv", header=TRUE, sep = ",")

##########################
#   Clean & format data  #
##########################
# For the questionnaires, scores were reversed while cleaning the raw data file

#   Demographic data   
########################
res$Education <- as.factor(res$Education)
res$Gender <- as.factor(res$Gender)
res$Pet <- as.factor(res$Pet)
res$Origin <- as.factor(res$Origin)
#   Questionnaires data
res$CHN <- as.factor(res$CHN)
res$CHN <- factor(res$CHN, levels=c("1","2","3","4","5","6","7")) # readjust the levels 


# - for each questionnaire, total score, mean score and mean rescaled score (0-100) were calculated
########################################################################################################
# IAE-12 - Environmental Attitudes
####################################
### Preservation score
res[colnames(dplyr::select(res,starts_with('IAE')))] <- lapply(res[colnames(dplyr::select(res,starts_with('IAE')))], as.numeric) #select and convert as numbers the colums corresponding to IAE scores for each items
res$preservation_score_IAE = rowSums(res[,c('IAE_1','IAE_2','IAE_3','IAE_6','IAE_8','IAE_11','IAE_12')]) #add the score to obtain a global score
res$mean_preservation_score_IAE = rowSums(res[,c('IAE_1','IAE_2','IAE_3','IAE_6','IAE_8','IAE_11','IAE_12')])/7 #add the scores to obtain a mean score
res$mean100_preservation_score_IAE = ((rowSums(res[,c('IAE_1','IAE_2','IAE_3','IAE_6','IAE_8','IAE_11','IAE_12')])/7)-1)/(7-1)*100 #mean score on a 100 points scale
### Utilization score
utilisation_reversed = res[,c("IAE_4","IAE_5","IAE_7","IAE_9","IAE_10")]
utilisation_reversed = 7 - utilisation_reversed
res$utilisation_score_IAE = rowSums(utilisation_reversed)
res$mean_utilisation_score_IAE = rowSums(utilisation_reversed)/5
res$mean100_utilisation_score_IAE = ((rowSums(utilisation_reversed)/5)-1)/(7-1)*100
# Global score
res$global_score_IAE <- rowSums(res[colnames(dplyr::select(res,starts_with('IAE')))])
res$mean_score_IAE <- rowSums(res[colnames(dplyr::select(res,starts_with('IAE')))])/12
res$mean100_score_IAE <- ((rowSums(res[colnames(dplyr::select(res,starts_with('IAE')))])/12)-1)/(7-1)*100

#########
# ACME-F - Empathy with humans
################################
## Global score
res[colnames(dplyr::select(res,starts_with('ACME')))] <- lapply(res[colnames(dplyr::select(res,starts_with('ACME')))], as.numeric)
res$global_score_ACME <- rowSums(res[colnames(dplyr::select(res,starts_with('ACME')))])
res$mean_score_ACME <- rowSums(res[colnames(dplyr::select(res,starts_with('ACME')))])/36
res$mean100_score_ACME <- ((rowSums(res[colnames(dplyr::select(res,starts_with('ACME')))])/36)-1)/(5-1)*100
## Cognitive score
res$cognitive_score_ACME <-  rowSums(res[,c('ACME_1','ACME_2','ACME_3','ACME_4','ACME_5','ACME_6','ACME_7','ACME_8','ACME_9','ACME_10','ACME_11','ACME_12')])
res$mean_cognitive_score_ACME <- rowSums(res[,c('ACME_1','ACME_2','ACME_3','ACME_4','ACME_5','ACME_6','ACME_7','ACME_8','ACME_9','ACME_10','ACME_11','ACME_12')])/12
res$mean100_cognitive_score_ACME <- ((rowSums(res[,c('ACME_1','ACME_2','ACME_3','ACME_4','ACME_5','ACME_6','ACME_7','ACME_8','ACME_9','ACME_10','ACME_11','ACME_12')])/12)-1)/(5-1)*100
## Affective score
# Resonance
res$affective_resonance_score_ACME <- rowSums(res[,c('ACME_13','ACME_14','ACME_15','ACME_16','ACME_17','ACME_18','ACME_19','ACME_20','ACME_21','ACME_22','ACME_23','ACME_24')])
res$mean_affective_resonance_score_ACME <- rowSums(res[,c('ACME_13','ACME_14','ACME_15','ACME_16','ACME_17','ACME_18','ACME_19','ACME_20','ACME_21','ACME_22','ACME_23','ACME_24')])/12
res$mean100_affective_resonance_score_ACME <- ((rowSums(res[,c('ACME_13','ACME_14','ACME_15','ACME_16','ACME_17','ACME_18','ACME_19','ACME_20','ACME_21','ACME_22','ACME_23','ACME_24')])/12)-1)/(5-1)*100
# Dissonance
res$affective_dissonance_score_ACME <- rowSums(res[,c('ACME_25','ACME_26','ACME_27','ACME_28','ACME_29','ACME_30','ACME_31','ACME_32','ACME_33','ACME_34','ACME_35','ACME_36')])
res$mean_affective_dissonance_score_ACME <- rowSums(res[,c('ACME_25','ACME_26','ACME_27','ACME_28','ACME_29','ACME_30','ACME_31','ACME_32','ACME_33','ACME_34','ACME_35','ACME_36')])/12
res$mean100_affective_dissonance_score_ACME <- ((rowSums(res[,c('ACME_25','ACME_26','ACME_27','ACME_28','ACME_29','ACME_30','ACME_31','ACME_32','ACME_33','ACME_34','ACME_35','ACME_36')])/12)-1)/(5-1)*100
# Global affective score 
res$affective_score_ACME <- res$affective_resonance_score_ACME + res$affective_dissonance_score_ACME
res$mean_affective_score_ACME <- res$mean_affective_resonance_score_ACME + res$mean_affective_dissonance_score_ACME
res$mean100_affective_score_ACME <- ((rowSums(res[,c('ACME_13','ACME_14','ACME_15','ACME_16','ACME_17','ACME_18','ACME_19','ACME_20','ACME_21','ACME_22','ACME_23','ACME_24','ACME_25','ACME_26','ACME_27','ACME_28','ACME_29','ACME_30','ACME_31','ACME_32','ACME_33','ACME_34','ACME_35','ACME_36')])/24)-1)/(5-1)*100


########
# DENS - Empathy with nature
###############################
res[colnames(dplyr::select(res,starts_with('DEN')))] <- lapply(res[colnames(dplyr::select(res,starts_with('DEN')))], as.numeric)
res$global_score_DEN <- rowSums(res[colnames(dplyr::select(res,starts_with('DEN')))])
res$mean_score_DEN <- rowSums(res[colnames(dplyr::select(res,starts_with('DEN')))])/10
res$mean100_score_DEN <- ((rowSums(res[colnames(dplyr::select(res,starts_with('DEN')))])/10)-1)/(7-1)*100

# Cognitive Score
res$cognitive_score_DEN <-  rowSums(res[,c('DEN_1','DEN_4','DEN_5','DEN_6')])
res$mean_cognitive_score_DEN <- res$cognitive_score_DEN/4
res$mean100_cognitive_score_DEN <- ((res$cognitive_score_DEN/5)-1)/(7-1)*100

# Affective Score
res$affective_score_DEN <- rowSums(res[,c('DEN_2','DEN_3','DEN_7','DEN_8','DEN_9','DEN_10')])
res$mean_affective_score_DEN <- res$affective_score_DEN/6
res$mean100_affective_score_DEN <- ((res$affective_score_DEN/6)-1)/(7-1)*100

#####
# Social desirability - (control)
###################################
res[colnames(dplyr::select(res,starts_with('DESI')))] <- replace(res[colnames(dplyr::select(res,starts_with('DESI')))],res[colnames(dplyr::select(res,starts_with('DESI')))] == '{Yes}',1)
# replace "no" answers by 0
res[colnames(dplyr::select(res,starts_with('DESI')))] <- replace(res[colnames(dplyr::select(res,starts_with('DESI')))],res[colnames(dplyr::select(res,starts_with('DESI')))] == '{No}',0)
res[colnames(dplyr::select(res,starts_with('DESI')))] <- lapply(res[colnames(dplyr::select(res,starts_with('DESI')))], as.numeric)
#Calculate global score
res$global_score_DESI <- rowSums(res[colnames(dplyr::select(res,starts_with('DESI')))])
res$mean_score_DESI <- rowSums(res[colnames(dplyr::select(res,starts_with('DESI')))])/13
res$mean100_score <- (rowSums(res[colnames(dplyr::select(res,starts_with('DESI')))])/13)*100

#####
# ICE-12 (exploratory)
#######################
res[colnames(dplyr::select(res,starts_with('ICE')))] <- lapply(res[colnames(dplyr::select(res,starts_with('ICE')))], as.numeric)
res$global_score_ICE <- rowSums(res[colnames(dplyr::select(res,starts_with('ICE')))])
res$mean_score_ICE <- rowSums(res[colnames(dplyr::select(res,starts_with('ICE')))])/12
res$mean100_score_ICE <- ((rowSums(res[colnames(dplyr::select(res,starts_with('ICE')))])/12)-1)/(7-1)*100

res$ICE_underscore <- rowSums(res[c("ICE_4","ICE_5","ICE_6","ICE_10","ICE_11","ICE_12")], na.rm=T)

################################
#   Exclusion of participants  #
################################
# Exclusion threshlod = 100%
################################
# Questionnaires belonging to main analyses
# IAE-12
which(rowSums(is.na(res[colnames(dplyr::select(res,starts_with('IAE')))]))==12) # 12 items in IAE - gives the number of the row which has 12 NAs for columns starting with 'IAE'
# ACME-F
which(rowSums(is.na(res[colnames(dplyr::select(res,starts_with('ACME')))]))==36) # 36 items in ACME - gives the number of the row which has 36 NAs for columns starting with 'ACME'
# DENS
which(rowSums(is.na(res[colnames(dplyr::select(res,starts_with('DEN')))]))==10) # 10 items in DENS - gives the number of the row which has 10 NAs for columns starting with 'DEN'

# Responses to categories, related to affective (empaff) and cognitive (empcog) empathy
# Pictures of urban ecosystems - category 2
which(rowSums(is.na(res[colnames(dplyr::select(res,matches('^cat2.*empcog$')))]))==5)
which(rowSums(is.na(res[colnames(dplyr::select(res,matches('^cat2.*empaff$')))]))==5)
# Pictures of natural ecosystems - category 4
which(rowSums(is.na(res[colnames(dplyr::select(res,matches('^cat4.*empcog$')))]))==5)
which(rowSums(is.na(res[colnames(dplyr::select(res,matches('^cat4.*empaff$')))]))==5)
# Pictures of animals - category 6
which(rowSums(is.na(res[colnames(dplyr::select(res,matches('^cat6.*empcog$')))]))==5) 
which(rowSums(is.na(res[colnames(dplyr::select(res,matches('^cat6.*empaff$')))]))==5) 
# Pictures of humans - category 8
which(rowSums(is.na(res[colnames(dplyr::select(res,matches('^cat8.*empcog$')))]))==5) 
which(rowSums(is.na(res[colnames(dplyr::select(res,matches('^cat8.*empaff$')))]))==5)

# 100% of missing responses to questionnaires for participant 81
# 100% of missing responses to 2 categories (urban ecosystems and natural ecosystems) for participant 71
res <- res[-c(71,81),] # important proportion of NA.

################################
#   Store variables as values  #
################################

# Demographic data
####################
# Age #
age <- res$Age

# Sex # 
# as factor or as numerical variable
sex_num = as.numeric(res$Gender)
which(sex_num == 3) # participant 117 said "other" but is not excluded from the analyses
# other way sex_num[sex_num == 2] <- 0
sex_num <- replace(sex_num, sex_num== 2, 0) # man is 0
sex_num <- replace(sex_num, sex_num== 1, 2) # woman is 2
sex_num <- replace(sex_num, sex_num== 3, 1) # other os 1
sex <- as.factor(sex_num)
# which(sex =='1') # verifies if the conversion worked
levels(sex) <- c("Male","Other","Female")

# Pet owning #
animal_freq = as.numeric(res$Pet)
animal_freq <- replace(animal_freq, animal_freq == 4,0) # 'jamais' (never) is now encoded as 0 instead of 4
animal_freq <- as.factor(animal_freq)
levels(animal_freq) <- c("Never","During childhood","Since adulthood","Forever")
animal_freq_num <- as.numeric(animal_freq)

# Education # 
# 1 - Brevet (Middle school); 2 - Bac (High school); 3 - Licence (Bachelor's degree); 4 - Master (Master's degree); 5 - Doctorat (PhD); 6 - Autre (Other)
education <- res$Education
levels(education) <- c("High school diploma","Bachelor's degree","Master's degree","PhD","Other","School certificate")
education_num <- as.numeric(education)

# Growing environment # 
# 1 - Zone rurale (rural area); 2 - Zone semi-rurale (semi-rural area); 3 - Zone urbaine (urban area); 4 - Centre-ville (city center)
origin <- res$Origin
levels(origin) <- c("Rural","Semi-rural","Urban","City-center")
origin_num <- as.numeric(origin)

# data frame storing demographic data
demo <- data.frame(age,sex,education,origin,animal_freq)
colnames(demo) <- c("Age","Sex","Education","Origin","Pet")
demo<-na.omit(demo)

############################################ 
# Behavioral data 
# - humain = human category
# - animal = animal category
# - ecosnat = natural ecosystem category
# - ecosurb = urban ecosystem category
############################################
# State cognitive empathy
empathie_cog_humain <- unname(rowMeans(res[colnames(dplyr::select(res,matches('^cat8.*empcog$')))], na.rm = TRUE))
empathie_cog_animal <- unname(rowMeans(res[colnames(dplyr::select(res,matches('^cat6.*empcog$')))], na.rm = TRUE))
empathie_cog_ecosnat <- unname(rowMeans(res[colnames(dplyr::select(res,matches('^cat4.*empcog$')))], na.rm = TRUE))
empathie_cog_ecosurb <- unname(rowMeans(res[colnames(dplyr::select(res,matches('^cat2.*empcog$')))], na.rm = TRUE))
#exploratory
empathie_cog_ecosurb_pos <- unname(rowMeans(res[colnames(dplyr::select(res,matches('^cat1.*empcog$')))], na.rm = TRUE))
empathie_cog_ecosnat_pos <- unname(rowMeans(res[colnames(dplyr::select(res,matches('^cat3.*empcog$')))], na.rm = TRUE))

# State affective empathy
empathie_aff_humain <- unname(rowMeans(res[colnames(dplyr::select(res,matches('^cat8.*empaff$')))], na.rm = TRUE))
empathie_aff_animal <- unname(rowMeans(res[colnames(dplyr::select(res,matches('^cat6.*empaff$')))], na.rm = TRUE))
empathie_aff_ecosnat <- unname(rowMeans(res[colnames(dplyr::select(res,matches('^cat4.*empaff$')))], na.rm = TRUE))
empathie_aff_ecosurb <- unname(rowMeans(res[colnames(dplyr::select(res,matches('^cat2.*empaff$')))], na.rm = TRUE))
#exploratory
empathie_aff_ecosurb_pos <- unname(rowMeans(res[colnames(dplyr::select(res,matches('^cat1.*empaff$')))], na.rm = TRUE))
empathie_aff_ecosnat_pos <- unname(rowMeans(res[colnames(dplyr::select(res,matches('^cat3.*empaff$')))], na.rm = TRUE))

# data frame storing behaviors (state empathy)
behavior <- data.frame(empathie_aff_humain,empathie_aff_animal,empathie_aff_ecosnat,empathie_aff_ecosurb,empathie_cog_humain,empathie_cog_animal,empathie_cog_ecosnat,empathie_cog_ecosurb)

###################################################
# Perceived affective values of pictures - control 
###################################################
# valence
valence_humain <- unname(rowMeans(res[colnames(dplyr::select(res,matches('^cat8.*valence$')))], na.rm = TRUE))
valence_animal <- unname(rowMeans(res[colnames(dplyr::select(res,matches('^cat6.*valence$')))], na.rm = TRUE))
valence_ecosnat <- unname(rowMeans(res[colnames(dplyr::select(res,matches('^cat4.*valence$')))], na.rm = TRUE))
valence_ecosurb <- unname(rowMeans(res[colnames(dplyr::select(res,matches('^cat2.*valence$')))], na.rm = TRUE))

# arousal
arousal_humain <- unname(rowMeans(res[colnames(dplyr::select(res,matches('^cat8.*arousal$')))], na.rm = TRUE))
arousal_animal <- unname(rowMeans(res[colnames(dplyr::select(res,matches('^cat6.*arousal$')))], na.rm = TRUE))
arousal_ecosnat <- unname(rowMeans(res[colnames(dplyr::select(res,matches('^cat4.*arousal$')))], na.rm = TRUE))
arousal_ecosurb <- unname(rowMeans(res[colnames(dplyr::select(res,matches('^cat2.*arousal$')))], na.rm = TRUE))

#data frame storing perceived values of pictures 
images_param <- data.frame(valence_humain, valence_animal, valence_ecosnat, valence_ecosurb, arousal_humain, arousal_animal, arousal_ecosnat, arousal_ecosurb)
######################
# Questionnaire data
######################
#######Score
score_comportement_ecologique <- res$global_score_ICE # essai en mettant sur 100
score_comportement_ecologique_etudiants <- res$ICE_underscore
score_attitude_environnementale <- res$global_score_IAE # essai en mettant sur 100
sous_score_preservation_attitude_environnementale <- res$preservation_score_IAE
sous_score_utilisation_attitude_environnementale <- res$utilisation_score_IAE
score_empathie_globale <- res$global_score_ACME
score_empathie_cognitive <- res$cognitive_score_ACME
score_empathie_affective_res <- res$affective_resonance_score_ACME
score_empathie_affective_dis <- res$affective_dissonance_score_ACME
score_empathie_affective <- score_empathie_affective_dis+score_empathie_affective_res
score_empathie_nature <- res$global_score_DEN
score_empathie_cog_nat <- res$cognitive_score_DEN
score_empathie_aff_nat <- res$affective_score_DEN
score_desirabilite_sociale <- res$global_score_DESI
score_CHN <- as.numeric(res$CHN)

#### Internal consistency :
IAE_12 <- res[colnames(dplyr::select(res,starts_with('IAE')))]
cronbach.alpha(IAE_12, na.rm=T)
#cronbach.alpha(IAE_12[,-c(2,4,10,12)], na.rm=T)
#util_IAE_12 <- res[,c("IAE_4","IAE_5","IAE_7","IAE_9","IAE_10")]
#pres_IAE_12 <- res[,c('IAE_1','IAE_2','IAE_3','IAE_6','IAE_8','IAE_11','IAE_12')]
#psych::alpha(util_IAE_12)
#psych::alpha(pres_IAE_12)
omega(IAE_12,2) # alpha = 0.48 & omegat = 0.54

DEN <- res[colnames(dplyr::select(res,starts_with('DEN')))]
aff_DEN <- res[,c("DEN_2","DEN_3","DEN_7","DEN_8","DEN_9","DEN_10")]
cog_DEN <- res[,c("DEN_1","DEN_4","DEN_5","DEN_6")]
psych::alpha(DEN)# alpha = 0.89
psych::alpha(aff_DEN) #alpha = 0.83
psych::alpha(cog_DEN) # alpha = 0.82
omega(DEN,2)

ACME <- res[colnames(dplyr::select(res,starts_with('ACME')))]
psych::alpha(ACME) # alpha = 0.85
omega(ACME,2) #omegat = 0.88
#cfa

# For IINS (=CHN) it is impossible to evaluate the internal consistency of the scale, since it has one item.

####################################################
#               STATISTICAL ANALYSIS               #
####################################################
# Table - demographic data 
table1(~ age + sex + education + origin, data=demo)

# Table - perceived affective values of the images
table1(~ valence_humain + valence_animal + valence_ecosnat + valence_ecosurb + arousal_humain + arousal_animal + arousal_ecosnat + arousal_ecosurb)

# Table - state empathy
table1(~ empathie_aff_humain + empathie_aff_animal + empathie_aff_ecosnat + empathie_aff_ecosurb + empathie_cog_humain + empathie_cog_animal + empathie_cog_ecosnat + empathie_cog_ecosurb)


##############
# Assessing the normal distribution of the data 
##############
ks2 <- data.frame(c("p-value","statistic","skewness","kurtosis"))
temp = colnames(behavior)
for (i in temp)
{ #x = rnorm(122,mean(df1[,i],na.rm = TRUE),sd(df1[,i], na.rm = TRUE))
  ks2[,i] <- ks.test(behavior[,i],'pnorm',mean(behavior[,i],na.rm=T),sd(behavior[,i],na.rm=T))$p.value
  ks2[2,i] <- ks.test(behavior[,i],'pnorm',mean(behavior[,i],na.rm=T),sd(behavior[,i],na.rm=T))$statistic
  ks2[3,i] <- moments::skewness((behavior[,i]),na.rm=T)
  ks2[4,i] <- moments::kurtosis((behavior[,i]),na.rm=T)
}
names(ks2)[1] <- "Result of K-S test"

# Checking if state empathy scores are significantly different across categories
# for cognitive empathy
behavior1 <- behavior
behavior1$id <- 1:nrow(behavior1)

data_long <- behavior1 %>%
  pivot_longer(
    cols = starts_with("empathie_"),
    names_to = "condition",
    values_to = "empathy"
  ) %>%
  # Séparer en type d'empathie et catégorie
  separate(condition, into = c("prefix","type","categorie"), sep = "_") %>%
  dplyr::select(-prefix)

data_long$type <- factor(data_long$type,
                         levels = c("cog","aff"),
                         labels = c("cognitive","affective"))

data_long$categorie <- factor(data_long$categorie,
                              levels = c("humain","animal","ecosnat","ecosurb"),
                              labels = c("human","animal","natural","urban"))

head(data_long)

anova_res <- aov_ez(
  id = "id",
  dv = "empathy",
  within = c("type","categorie"),
  data = data_long
)

anova_res

emm <- emmeans(anova_res, ~ categorie | type)

contrast_list <- list(
  "Human vs Animal" = c(1, -1, 0, 0),
  "Natural vs Urban" = c(0, 0, 1, -1),
  "Human vs Natural" = c(1, 0, -1, 0),
  "Animal vs Natural" = c(0, 1, -1, 0),
  "Human vs Urban" = c(1, 0, 0, -1),
  "Animal vs Urban" = c(0, 1, 0, -1)
)

# Post-hoc with Benjamini-Hochberg correction
contrast(emm, contrast_list, adjust = "BH")


######################################################
# Hypothesis 1 - extension of the concept of empathy #
######################################################
# Affective empathy
###############
#Figure - Correlations
behavior_aff <- data.frame(behavior[,1:4], score_attitude_environnementale)
corr_a = cor(behavior_aff, use = 'pairwise.complete.obs',method='spearman') 
names <- c("Humans - AE", "Animals - AE", "Natural Ecosystems - AE", "Urban Ecosystems - AE", "Pro-environmental attitudes")
colnames(corr_a) <- names
rownames(corr_a) <- names
# === p-values ===
p.mat_a = ggcorrplot::cor_pmat(behavior_aff, method = "spearman")
colnames(p.mat_a) <- names
rownames(p.mat_a) <- names

# === Ajustement BH ===
padj.mat_a = matrix(p.adjust(p.mat_a, method = "BH"), 
                    nrow = nrow(p.mat_a),
                    dimnames = dimnames(p.mat_a))

# === Convertir en long ===
star_fun <- function(p){
  ifelse(p < 0.001, "***",
         ifelse(p < 0.01,  "**",
                ifelse(p < 0.05,  "*", 
                       ifelse(p<0.1, "-", ""))))
}

stars_df <- melt(p.mat_a, varnames = c("Var1", "Var2"), value.name = "p") %>% 
  mutate(star = star_fun(p))

stars_adj <- melt(padj.mat_a, varnames = c("Var1", "Var2"), value.name = "p") %>% 
  mutate(star_adj = star_fun(p))

# === GGCORRPLOT ===
fig <- ggcorrplot(corr_a,
                  type = "lower",
                  lab = TRUE,         # display rho values
                  lab_size = 3,
                  digits = 2)

# Extract internal data from ggcorrplot
data_fig <- fig$data

# Fusion with stars
data_fig2 <- left_join(data_fig,
                       stars_df,
                       by = c("Var1", "Var2"))
data_fig2 <- left_join(data_fig2,stars_adj, by = c("Var1", "Var2"))

data_fig2$star[data_fig2$star == data_fig2$star_adj] <- "" # attribue la valeur nulle pour éviter les répétitions d'astérisques sur le graphique


data_fig2$Var1 <- factor(data_fig2$Var1, levels = names)
data_fig2$Var2 <- factor(data_fig2$Var2, levels = names)
# FIGURE FINALE AVEC ASTÉRISQUES
ggplot(data_fig2, aes(Var1, Var2, fill = value)) +
  geom_tile(color = "white") +
  geom_text(aes(label = round(value, 2)), color = "black", size = 4) +
  geom_text(aes(label = star), color = "purple", nudge_y = 0.25, size = 6) +
  geom_text(aes(label = star_adj), color = "black", nudge_y = 0.15, size = 6) + 
  scale_fill_gradient2(name= 'Rho', limit = c(0,1), low = "white", high = "red",mid = "pink", midpoint = 0.5) +
  theme_minimal() +
  coord_fixed()+
  theme(
    axis.title = element_blank(),
    axis.text.x = element_text(angle = 45, hjust = 1),   # laisse les noms
    axis.text.y = element_text(),
    axis.ticks = element_blank()
  )


# Function to calculate the 95% confidence interval for Spearman's correlation
calculate_ci <- function(r, n) {
  # Fisher's z-transformation
  z <- 0.5 * log((1 + r) / (1 - r))
  
  # Standard error of z
  se_z <- 1 / sqrt(n - 3)
  
  # Confidence level (e.g., 95%)
  conf_level <- 0.95
  
  # Critical value for normal distribution
  z_critical <- qnorm((1 + conf_level) / 2)
  
  # Confidence interval for z
  ci_z <- c(z - z_critical * se_z, z + z_critical * se_z)
  
  # Transform back to correlation scale
  ci_r <- (exp(2 * ci_z) - 1) / (exp(2 * ci_z) + 1)
  
  return(ci_r)
}
# Function to apply calculate_ci to each correlation coefficient
calculate_ci_matrix <- function(corr_matrix, n) {
  ci_matrix <- matrix(nrow = nrow(corr_matrix), ncol = ncol(corr_matrix))
  for (i in 1:nrow(corr_matrix)) {
    for (j in 1:ncol(corr_matrix)) {
      if (i != j) {
        ci <- calculate_ci(corr_matrix[i, j], n)
        ci_matrix[i, j] <- paste(sprintf("%.2f", corr_matrix[i, j]), sprintf("[%.2f, %.2f]", ci[1], ci[2]))
      } else {
        ci_matrix[i, j] <- 1  # Diagonal elements are 1
      }
    }
  }
  return(ci_matrix)
}


############
# Cognitive empathy
# Figure - Correlations
par(mfrow=c(1,1))
behavior_cog <- behavior[,5:8]
behavior_cog <- data.frame(behavior[,5:8], score_attitude_environnementale)
corr_c = cor(behavior_cog, use = 'pairwise.complete.obs',method='spearman')
names <- c("Humans - CE", "Animals - CE", "Natural Ecosystems - CE", "Urban Ecosystems - CE","Pro-environmental attitudes")
colnames(corr_c) <- names
rownames(corr_c) <- names
p.mat_c <- ggcorrplot::cor_pmat(behavior_cog, method = 'spearman')
colnames(p.mat_c) <- names
rownames(p.mat_c) <- names
p.mat_c
padj.mat_c <- matrix(p.adjust(p.mat_c, method = "BH"), 
                    nrow = nrow(p.mat_c),
                    dimnames = dimnames(p.mat_c))
#padj.mat_c <- matrix(padj.mat_c, nrow= 5)
#padj.mat_c

stars_df <- melt(p.mat_c, varnames = c("Var1", "Var2"), value.name = "p") %>% 
  mutate(star = star_fun(p))

stars_adj <- melt(padj.mat_c, varnames = c("Var1", "Var2"), value.name = "p") %>% 
  mutate(star_adj = star_fun(p))

# === GGCORRPLOT ===
fig <- ggcorrplot(corr_c,
                  type = "lower",
                  lab = TRUE,         # afficher les valeurs rho
                  lab_size = 3,
                  digits = 2)

# Extraire les données internes du ggcorrplot
data_fig <- fig$data

# Fusion avec les étoiles
data_fig2 <- left_join(data_fig,
                       stars_df,
                       by = c("Var1", "Var2"))

data_fig2 <- left_join(data_fig2,stars_adj, by = c("Var1", "Var2"))

data_fig2$star[data_fig2$star == data_fig2$star_adj] <- ""

data_fig2$Var1 <- factor(data_fig2$Var1, levels = names)
data_fig2$Var2 <- factor(data_fig2$Var2, levels = names)
# FIGURE FINALE AVEC ASTÉRISQUES
ggplot(data_fig2, aes(Var1, Var2, fill = value)) +
  geom_tile(color = "white") +
  geom_text(aes(label = round(value, 2)), color = "black", size = 4) +
  geom_text(aes(label = star), color = "purple", nudge_y = 0.25, size = 6) +
  geom_text(aes(label = star_adj), color = "black", nudge_y = 0.15, size = 6) +
  scale_fill_gradient2(name= 'Rho', limit = c(0,1), low = "white", high = "red",mid = "pink", midpoint = 0.5) +
  theme_minimal() +
  coord_fixed()+
  theme(
    axis.title = element_blank(),
    axis.text.x = element_text(angle = 45, hjust = 1),   # laisse les noms
    axis.text.y = element_text(),
    axis.ticks = element_blank()
  )

#####
# Correlation tables
##
# Correlations between state empathies
names <-  c("Humans - AE", "Animals - AE", "Natural Ecosystems - AE", "Urban Ecosystems - AE","Humans - CE", "Animals - CE", "Natural Ecosystems - CE", "Urban Ecosystems - CE", "Trait Empathy with Humans", "Trait Empathy with Nature")
p.mat <- ggcorrplot::cor_pmat(data.frame(behavior, score_empathie_globale, score_empathie_nature), method = 'spearman')
colnames(p.mat) <- names
rownames(p.mat) <- names
padj.mat <- matrix(p.adjust(p.mat, method = "BH"), 
                   nrow = nrow(p.mat),
                   dimnames = dimnames(p.mat))
padj.mat
tab_corr(data = data.frame(behavior, score_empathie_globale, score_empathie_nature), na.deletion = "pairwise", corr.method = 'spearman', var.labels = names, show.p = TRUE, p.numeric = T)


# Correlation between empathies (state and trait) and pro-environmental attitudes
names <-  c("Humans - AE", "Animals - AE", "Natural Ecosystems - AE", "Urban Ecosystems - AE","Humans - CE", "Animals - CE", "Natural Ecosystems - CE", "Urban Ecosystems - CE","Trait Empathy with Humans", "Trait Empathy with Nature","Pro-environmental attitudes")
tab_corr(data = data.frame(behavior, score_empathie_globale, score_empathie_nature, score_attitude_environnementale), na.deletion = "pairwise", corr.method = 'spearman', var.labels = names, show.p = TRUE, p.numeric = T)
# --- Correlations between state empathies and pro-environmental attitudes
pvals <- sapply(behavior, function(i) cor.test(i, score_attitude_environnementale, method="spearman")$p.value)
p.adjust(pvals, method="BH")
# --- Correlations between trait empathies and pro-environmental attitudes
pvals <- sapply(data.frame(score_empathie_globale, score_empathie_nature), function(i) cor.test(i, score_attitude_environnementale, method="spearman")$p.value)
p.adjust(pvals, method="BH")

# Correlation between empathies (state and trait) and Human-Nature Connectedness
names <-  c("Humans - AE", "Animals - AE", "Natural Ecosystems - AE", "Urban Ecosystems - AE","Humans - CE", "Animals - CE", "Natural Ecosystems - CE", "Urban Ecosystems - CE","Trait Empathy with Humans", "Trait Empathy with Nature","Human-Nature Connectedness")
tab_corr(data = data.frame(behavior, score_empathie_globale, score_empathie_nature, score_CHN), na.deletion = "pairwise", corr.method = 'spearman', var.labels = names, show.p = TRUE, p.numeric = T)
# --- Correlations between state empathies and Human-Nature Connectedness
pvals <- sapply(data.frame(behavior), function(i) cor.test(i, score_CHN, method="spearman")$p.value)
p.adjust(pvals, method="BH")
# --- Correlations between state empathies and Human-Nature Connectedness
pvals <- sapply(data.frame(score_empathie_globale, score_empathie_nature), function(i) cor.test(i, score_CHN, method="spearman")$p.value)
p.adjust(pvals, method="BH")

#######
# Complete correlation table
#######
total_data <- data.frame(behavior, score_empathie_globale, score_empathie_affective, score_empathie_cognitive, score_empathie_nature, score_empathie_aff_nat, score_empathie_cog_nat, score_attitude_environnementale, score_CHN, score_desirabilite_sociale)
cor_total <- cor(total_data, use = 'pairwise.complete.obs', method = 'spearman')
tab_corr(data = total_data, na.deletion = "pairwise", corr.method = 'spearman', var.labels = c("Humans - AE", "Animals - AE", "Natural Ecosystems - AE", "Urban Ecosystems - AE", "Humans - CE", "Animals - CE", "Natural Ecosystems - CE", "Urban Ecosystems - CE", "Dispositional Empathy with Humans", "Dispositional AE", "Dispositional CE", "Dispositional Empathy with Nature","Dispositional AEN","Dispositional CEN", "Environmental Attitudes", "HNC", "Social Desirability"),p.numeric = T, show.p = TRUE)

######################
# Scatter plots
#######################
# Correlations of state empathy toward humans with state empathy toward other categories
b <- ggplot(behavior,aes(x = empathie_aff_animal, y = empathie_aff_humain), na.rm=T)
A<-b + geom_smooth( method = "lm")+
  scale_color_manual(values = 'black')+
  scale_fill_manual(values = c("black"))  +
  geom_point() +
  theme_bw() +
  theme_bw() +
  theme_linedraw() +
  theme_light()+
  theme(axis.ticks.x = element_blank() ,  axis.ticks.y = element_blank() , legend.position = 'none', axis.text = element_text(size=12), axis.title = element_text(size=14)) +
  labs(y= "Humans - AE", x = "Animals - AE") +
  stat_cor(method="spearman", cor.coef.name = 'rho', p.accuracy = 0.001, r.accuracy = 0.01, size = 5)+
  #stat_cor(aes(label = paste0(..r.label..,
  #                            "~`,`~`p=`~", 
  #                            p.adjust(readr::parse_number(..p.label..), method = "BH", n = 72))),
  #  method="spearman", cor.coef.name = 'rho', p.digits = 3, r.accuracy = 0.01, size = 5) +
  ylim(0,100) +
  xlim(0,100)


b <- ggplot(behavior,aes(x = empathie_aff_ecosnat, y = empathie_aff_humain), na.rm=T)
B<-b + geom_smooth( method = "lm")+
  scale_color_manual(values = 'black')+
  scale_fill_manual(values = c("black"))  +
  geom_point() +
  theme_bw() +
  theme_bw() +
  theme_linedraw() +
  theme_light()+
  theme(axis.ticks.x = element_blank() ,  axis.ticks.y = element_blank() , legend.position = 'none', axis.text = element_text(size=12), axis.title = element_text(size=14)) +
  labs(y= "Humans - AE", x = "Natural ecosystems - AE") +
  stat_cor(method="spearman", cor.coef.name = 'rho', p.accuracy = 0.001, r.accuracy = 0.01, size = 5)+
  #stat_cor(aes(label = paste0(..r.label..,
  #                            "~`,`~`p=`~", 
  #                            p.adjust(readr::parse_number(..p.label..), method = "BH", n = 72))),
  #  method="spearman", cor.coef.name = 'rho', p.digits = 3, r.accuracy = 0.01, size = 5) +
  ylim(0,100) +
  xlim(0,100)

b <- ggplot(behavior,aes(x = empathie_aff_ecosurb, y = empathie_aff_humain), na.rm=T)
C<-b + geom_smooth( method = "lm")+
  scale_color_manual(values = 'black')+
  scale_fill_manual(values = c("black"))  +
  geom_point() +
  theme_bw() +
  theme_bw() +
  theme_linedraw() +
  theme_light()+
  theme(axis.ticks.x = element_blank() ,  axis.ticks.y = element_blank() , legend.position = 'none', axis.text = element_text(size=12), axis.title = element_text(size=14)) +
  labs(y= "Humans - AE", x = "Urban ecosystems - AE") +
  stat_cor(method="spearman", cor.coef.name = 'rho', p.accuracy = 0.001, r.accuracy = 0.01, size = 5)+
  #stat_cor(aes(label = paste0(..r.label..,
  #                            "~`,`~`p=`~", 
  #                            p.adjust(readr::parse_number(..p.label..), method = "BH", n = 72))),
  #  method="spearman", cor.coef.name = 'rho', p.digits = 3, r.accuracy = 0.01, size = 5) +
  ylim(0,100) +
  xlim(0,100)

b <- ggplot(behavior,aes(x = empathie_cog_animal, y = empathie_cog_humain), na.rm=T)
D<-b + geom_smooth( method = "lm")+ #se= F remove confidence interval
  scale_color_manual(values = 'black')+
  scale_fill_manual(values = c("black"))  +
  geom_point() +
  theme_bw() +
  theme_bw() +
  theme_linedraw() +
  theme_light()+
  theme(axis.ticks.x = element_blank() ,  axis.ticks.y = element_blank() , legend.position = 'none', axis.text = element_text(size=12), axis.title = element_text(size=14)) +
  labs(y= "Humans - CE", x = "Animals - CE") +
  stat_cor(method="spearman", cor.coef.name = 'rho', p.accuracy = 0.001, r.accuracy = 0.01, size = 5)+
  #stat_cor(aes(label = paste0(..r.label..,
  #                            "~`,`~`p=`~", 
  #                            p.adjust(readr::parse_number(..p.label..), method = "BH", n = 72))),
  #  method="spearman", cor.coef.name = 'rho', p.digits = 3, r.accuracy = 0.01, size = 5) +
  ylim(0,100) +
  xlim(0,100)

b <- ggplot(behavior,aes(x = empathie_cog_ecosnat, y = empathie_cog_humain), na.rm=T)
E<-b + geom_smooth( method = "lm")+
  scale_color_manual(values = 'black')+
  scale_fill_manual(values = c("black"))  +
  geom_point() +
  theme_bw() +
  theme_bw() +
  theme_linedraw() +
  theme_light()+
  theme(axis.ticks.x = element_blank() ,  axis.ticks.y = element_blank() , legend.position = 'none', axis.text = element_text(size=12), axis.title = element_text(size=14)) +
  labs(y= "Humans - CE", x = "Natural ecosystems - CE") +
  stat_cor(method="spearman", cor.coef.name = 'rho', p.accuracy = 0.001, r.accuracy = 0.01, size = 5)+
  #stat_cor(aes(label = paste0(..r.label..,
  #                            "~`,`~`p=`~", 
  #                            p.adjust(readr::parse_number(..p.label..), method = "BH", n = 72))),
  #  method="spearman", cor.coef.name = 'rho', p.digits = 3, r.accuracy = 0.01, size = 5) +
  ylim(0,100) +
  xlim(0,100)

b <- ggplot(behavior,aes(x = empathie_cog_ecosurb, y = empathie_cog_humain), na.rm=T)
G<-b + geom_smooth( method = "lm")+
  scale_color_manual(values = 'black')+
  scale_fill_manual(values = c("black"))  +
  geom_point() +
  theme_bw() +
  theme_bw() +
  theme_linedraw() +
  theme_light()+
  theme(axis.ticks.x = element_blank() ,  axis.ticks.y = element_blank() , legend.position = 'none', axis.text = element_text(size=12), axis.title = element_text(size=14)) +
  labs(y= "Humans - CE", x = "Urban ecosystems - CE") +
  stat_cor(method="spearman", cor.coef.name = 'rho', p.accuracy = 0.001, r.accuracy = 0.01, size = 5)+
  #stat_cor(aes(label = paste0(..r.label..,
  #                            "~`,`~`p=`~", 
  #                            p.adjust(readr::parse_number(..p.label..), method = "BH", n = 72))),
  #  method="spearman", cor.coef.name = 'rho', p.digits = 3, r.accuracy = 0.01, size = 5) +
  ylim(0,100) + 
  xlim(0,100)

figure <- ggarrange(A,B,C,D,E,G,
                    labels = c("A", "B","C","D","E","F"),
                    ncol = 3, nrow = 2)
figure

#################################################################################
# Hypothesis 2 - Empathy with nature is correlated with environmental attitudes #
#################################################################################

# SI - Attitudes - and state empathy
#################################
b <- ggplot(behavior,aes(x = empathie_aff_humain, y = score_attitude_environnementale), na.rm=T)
A<-b + geom_smooth( method = "lm")+ #se= F remove confidence interval
  scale_color_manual(values = 'black')+
  scale_fill_manual(values = c("black"))  +
  geom_point() +
  theme_bw() +
  theme_bw() +
  theme_linedraw() +
  theme_light()+
  theme(axis.ticks.x = element_blank() ,  axis.ticks.y = element_blank() , legend.position = 'none', axis.text = element_text(size=12), axis.title = element_text(size=14)) +
  labs(x= "Humans - AE", y = "Pro-environmental attitudes") +
  stat_cor(method="spearman", cor.coef.name = 'rho', p.accuracy = 0.001, r.accuracy = 0.01, size = 5)+
  #stat_cor(aes(label = paste0(..r.label..,
  #                            "~`,`~`p=`~", 
  #                            p.adjust(readr::parse_number(..p.label..), method = "BH", n = 72))),
  #  method="spearman", cor.coef.name = 'rho', p.digits = 3, r.accuracy = 0.01, size = 5) +
  xlim(0,100) +
  ylim(35,80)

b <- ggplot(behavior,aes(x = empathie_aff_animal, y = score_attitude_environnementale), na.rm=T)
B<-b + geom_smooth( method = "lm")+
  scale_color_manual(values = 'black')+
  scale_fill_manual(values = c("black"))  +
  geom_point() +
  theme_bw() +
  theme_bw() +
  theme_linedraw() +
  theme_light()+
  theme(axis.ticks.x = element_blank() ,  axis.ticks.y = element_blank() , legend.position = 'none', axis.text = element_text(size=12), axis.title = element_text(size=14)) +
  labs(x= "Animals - AE", y = "Pro-environmental attitudes") +
  stat_cor(aes(label = after_stat(paste0("bold(rho)~","bold(`=`)~","bold('", r, "')","*bold(`,`)","~bolditalic(p)~","bold(`=`)~","bold('",round(p,3),"')"))),method="spearman", cor.coef.name = 'rho', p.accuracy = 0.001, r.accuracy = 0.01, size = 5)+
  #stat_cor(aes(label = paste0(..r.label..,
  #                            "~`,`~`p=`~", 
  #                            p.adjust(readr::parse_number(..p.label..), method = "BH", n = 72))),
  #  method="spearman", cor.coef.name = 'rho', p.digits = 3, r.accuracy = 0.01, size = 5) +
  xlim(0,100) +
  ylim(35,80)

b <- ggplot(behavior,aes(x = empathie_aff_ecosnat, y = score_attitude_environnementale), na.rm=T)
C<-b + geom_smooth( method = "lm")+
  scale_color_manual(values = 'black')+
  scale_fill_manual(values = c("black"))  +
  geom_point() +
  theme_bw() +
  theme_bw() +
  theme_linedraw() +
  theme_light()+
  theme(axis.ticks.x = element_blank() ,  axis.ticks.y = element_blank() , legend.position = 'none', axis.text = element_text(size=12), axis.title = element_text(size=14)) +
  labs(x= "Natural ecosystems - AE", y = "Pro-environmental attitudes") +
  stat_cor(method="spearman", cor.coef.name = 'rho', p.accuracy = 0.001, r.accuracy = 0.01, size = 5)+
  #stat_cor(aes(label = paste0(..r.label..,
  #                            "~`,`~`p=`~", 
  #                            p.adjust(readr::parse_number(..p.label..), method = "BH", n = 72))),
  #  method="spearman", cor.coef.name = 'rho', p.digits = 3, r.accuracy = 0.01, size = 5) +
  xlim(0,100) +
  ylim(35,80)

b <- ggplot(behavior,aes(x = empathie_aff_ecosurb, y = score_attitude_environnementale), na.rm=T)
D<-b + geom_smooth( method = "lm")+
  scale_color_manual(values = 'black')+
  scale_fill_manual(values = c("black"))  +
  geom_point() +
  theme_bw() +
  theme_bw() +
  theme_linedraw() +
  theme_light()+
  theme(axis.ticks.x = element_blank() ,  axis.ticks.y = element_blank() , legend.position = 'none',axis.text = element_text(size=12), axis.title = element_text(size=14)) +
  labs(x= "Urban ecosystems - AE", y = "Pro-environmental attitudes") +
  stat_cor(method="spearman", cor.coef.name = 'rho', p.accuracy = 0.001, r.accuracy = 0.01, size = 5)+
  #stat_cor(aes(label = paste0(..r.label..,
  #                            "~`,`~`p=`~", 
  #                            p.adjust(readr::parse_number(..p.label..), method = "BH", n = 72))),
  #  method="spearman", cor.coef.name = 'rho', p.digits = 3, r.accuracy = 0.01, size = 5) +
  xlim(0,100) +
  ylim(35,80)

b <- ggplot(behavior,aes(x = empathie_cog_humain, y = score_attitude_environnementale), na.rm=T)
E<-b + geom_smooth( method = "lm")+
  scale_color_manual(values = 'black')+
  scale_fill_manual(values = c("black"))  +
  geom_point() +
  theme_bw() +
  theme_bw() +
  theme_linedraw() +
  theme_light()+  theme(axis.ticks.x = element_blank() ,  axis.ticks.y = element_blank() , legend.position = 'none', axis.text = element_text(size=12), axis.title = element_text(size=14)) +
  labs(x= "Humans - CE", y = "Pro-environmental attitudes") +
  stat_cor(method="spearman", cor.coef.name = 'rho', p.accuracy = 0.001, r.accuracy = 0.01, size = 5)+
  #stat_cor(aes(label = paste0(..r.label..,
  #                            "~`,`~`p=`~", 
  #                            p.adjust(readr::parse_number(..p.label..), method = "BH", n = 72))),
  #  method="spearman", cor.coef.name = 'rho', p.digits = 3, r.accuracy = 0.01, size = 5) +
  xlim(0,100) +
  ylim(35,80)

b <- ggplot(behavior,aes(x = empathie_cog_animal, y = score_attitude_environnementale), na.rm=T)
G<-b + geom_smooth( method = "lm")+
  scale_color_manual(values = 'black')+
  scale_fill_manual(values = c("black"))  +
  geom_point() +
  theme_bw() +
  theme_bw() +
  theme_linedraw() +
  theme_light()+
  theme(axis.ticks.x = element_blank() ,  axis.ticks.y = element_blank() , legend.position = 'none', axis.text = element_text(size=12), axis.title = element_text(size=14)) +
  labs(x= "Animals - CE", y = "Pro-environmental attitudes") +
  stat_cor(aes(label = after_stat(paste0("bold(rho)~","bold(`=`)~","bold('", r, "')","*bold(`,`)","~bolditalic(p)~","bold(`=`)~","bold('",round(p,3), "')"))),method="spearman", cor.coef.name = 'rho', p.accuracy = 0.001, r.accuracy = 0.01, size = 5)+
  #stat_cor(aes(label = paste0(..r.label..,
  #                            "~`,`~`p=`~", 
  #                            p.adjust(readr::parse_number(..p.label..), method = "BH", n = 72))),
  #  method="spearman", cor.coef.name = 'rho', p.digits = 3, r.accuracy = 0.01, size = 5) +
  xlim(0,100) +
  ylim(35,80)

b <- ggplot(behavior,aes(x = empathie_cog_ecosnat, y = score_attitude_environnementale), na.rm=T)
H<-b + geom_smooth( method = "lm")+
  scale_color_manual(values = 'black')+
  scale_fill_manual(values = c("black"))  +
  geom_point() +
  theme_bw() +
  theme_bw() +
  theme_linedraw() +
  theme_light()+
  theme(axis.ticks.x = element_blank() ,  axis.ticks.y = element_blank() , legend.position = 'none', axis.text = element_text(size=12), axis.title = element_text(size=14)) +
  labs(x= "Natural ecosystems - CE", y = "Pro-environmental attitudes") +
  stat_cor(aes(label = after_stat(paste0("bold(rho)~","bold(`=`)~","bold('", r, "')","*bold(`,`)","~bolditalic(p)~","bold(`=`)~","bold('",round(p,3), "')"))),method="spearman", cor.coef.name = 'rho', p.accuracy = 0.001, r.accuracy = 0.01, size = 5)+
  #stat_cor(aes(label = paste0(..r.label..,
  #                            "~`,`~`p=`~", 
  #                            p.adjust(readr::parse_number(..p.label..), method = "BH", n = 72))),
  #  method="spearman", cor.coef.name = 'rho', p.digits = 3, r.accuracy = 0.01, size = 5) +
  xlim(0,100) +
  ylim(35,80)

b <- ggplot(behavior,aes(x = empathie_cog_ecosurb, y = score_attitude_environnementale), na.rm=T)
I<-b + geom_smooth( method = "lm")+
  scale_color_manual(values = 'black')+
  scale_fill_manual(values = c("black"))  +
  geom_point() +
  theme_bw() +
  theme_bw() +
  theme_linedraw() +
  theme_light()+
  theme(axis.ticks.x = element_blank() ,  axis.ticks.y = element_blank() , legend.position = 'none', axis.text = element_text(size=12), axis.title = element_text(size=14)) +
  labs(x= "Urban ecosystems - CE", y = "Pro-environmental attitudes") +
  stat_cor(method="spearman", cor.coef.name = 'rho', p.accuracy = 0.001, r.accuracy = 0.01, size = 5)+
  #stat_cor(aes(label = paste0(..r.label..,
  #                            "~`,`~`p=`~", 
  #                            p.adjust(readr::parse_number(..p.label..), method = "BH", n = 72))),
  #  method="spearman", cor.coef.name = 'rho', p.digits = 3, r.accuracy = 0.01, size = 5) +
  xlim(0,100) +
  ylim(35,80)

figure <- ggarrange(A,B,C,D,E,G,H,I,
                    labels = c("A", "B","C","D","E","F","G","H"),
                    ncol = 4, nrow = 2)
figure
#tiff("Fig2.tiff",width = 4, height = 6, units = 'in', res = 300)

############################
# SI - Trait VS state empathy

b <- ggplot(behavior,aes(x = empathie_aff_animal, y = score_empathie_nature), na.rm=T)
A<-b + geom_smooth( method = "lm")+ 
  scale_color_manual(values = 'black')+
  scale_fill_manual(values = c("black"))  +
  geom_point() +
  theme_bw() +
  theme_bw() +
  theme_linedraw() +
  theme_light()+
  theme(axis.ticks.x = element_blank() ,  axis.ticks.y = element_blank() , legend.position = 'none', axis.text = element_text(size=12), axis.title = element_text(size=14)) +
  labs(x= "Animals - AE", y = "Empathy with nature") +
  stat_cor(aes(label = after_stat(paste0("bold(rho)~","bold(`=`)~","bold('", r, "')","*bold(`,`)","~bolditalic(p)~","bold(`<`)~","bold('",0.001,"')"))),method="spearman", cor.coef.name = "rho", p.accuracy = 0.001, r.accuracy = 0.01, size = 5, label.y.npc="top", label.x.npc = "left") +
  ylim(35,80) +
  xlim(0,100)

b <- ggplot(behavior,aes(x = empathie_aff_ecosnat , y = score_empathie_nature), na.rm=T)
B<-b + geom_smooth( method = "lm")+
  scale_color_manual(values = 'black')+
  scale_fill_manual(values = c("black"))  +
  geom_point() +
  theme_bw() +
  theme_bw() +
  theme_linedraw() +
  theme_light()+
  theme(axis.ticks.x = element_blank() ,  axis.ticks.y = element_blank() , legend.position = 'none', axis.text = element_text(size=12), axis.title = element_text(size=14)) +
  labs(x= "Natural Ecosystems - AE", y = "Empathy with nature") +
  stat_cor( method="spearman", cor.coef.name = "rho", p.accuracy = 0.001, r.accuracy = 0.01, size = 5, label.y.npc="top", label.x.npc = "left") +
  ylim(35,80) +
  xlim(0,100)

b <- ggplot(behavior,aes(x = empathie_aff_ecosurb, y = score_empathie_nature), na.rm=T)
C<-b + geom_smooth( method = "lm")+
  scale_color_manual(values = 'black')+
  scale_fill_manual(values = c("black"))  +
  geom_point() +
  theme_bw() +
  theme_bw() +
  theme_linedraw() +
  theme_light()+
  theme(axis.ticks.x = element_blank() ,  axis.ticks.y = element_blank() , legend.position = 'none', axis.text = element_text(size=12), axis.title = element_text(size=14)) +
  labs(x= "Urban Ecosystems - AE", y = "Empathy with nature") +
  stat_cor( method="spearman", cor.coef.name = "rho", p.accuracy = 0.001, r.accuracy = 0.01, size = 5, label.y.npc="top", label.x.npc = "left") +
  ylim(35,80) +
  xlim(0,100)

b <- ggplot(behavior,aes(x = empathie_cog_animal, y = score_empathie_nature), na.rm=T) #res$mean100_score_DEN
D<-b + geom_smooth( method = "lm")+
  scale_color_manual(values = 'black')+
  scale_fill_manual(values = c("black"))  +
  geom_point() +
  theme_bw() +
  theme_bw() +
  theme_linedraw() +
  theme_light()+
  theme(axis.ticks.x = element_blank() ,  axis.ticks.y = element_blank() , legend.position = 'none',axis.text = element_text(size=12), axis.title = element_text(size=14)) +
  labs(x = "Animals - CE", y = "Empathy with nature") +
  stat_cor(aes(label = after_stat(paste0("bold(rho)~","bold(`=`)~","bold('", r, "')","*bold(`,`)","~bolditalic(p)~","bold(`=`)~","bold('",round(p,3),"')"))), method="spearman",cor.coef.name = "rho", p.accuracy = 0.001, r.accuracy = 0.01, size = 5, label.y.npc="top", label.x.npc = "left") +
  ylim(35,80) +
  xlim(0,100)

b <- ggplot(behavior,aes(x = empathie_cog_ecosnat, y = score_empathie_nature), na.rm=T)
E<-b + geom_smooth( method = "lm")+
  scale_color_manual(values = 'black')+
  scale_fill_manual(values = c("black"))  +
  geom_point() +
  theme_bw() +
  theme_bw() +
  theme_linedraw() +
  theme_light()+  theme(axis.ticks.x = element_blank() ,  axis.ticks.y = element_blank() , legend.position = 'none', axis.text = element_text(size=12), axis.title = element_text(size=14)) +
  labs(x = "Natural Ecosystems - CE", y = "Empathy with nature") +
  stat_cor(aes(label = after_stat(paste0("bold(rho)~","bold(`=`)~","bold('", r, "')","*bold(`,`)","~bolditalic(p)~","bold(`=`)~","bold('",round(p,3),"')"))), method="spearman", cor.coef.name = "rho", p.accuracy = 0.001, r.accuracy = 0.01, size = 5, label.y.npc="top", label.x.npc = "left") +
  ylim(35,80) +
  xlim(0,100)

b <- ggplot(behavior,aes(x = empathie_cog_ecosurb, y = score_empathie_nature), na.rm=T)
G<-b + geom_smooth( method = "lm")+
  scale_color_manual(values = 'black')+
  scale_fill_manual(values = c("black"))  +
  geom_point() +
  theme_bw() +
  theme_bw() +
  theme_linedraw() +
  theme_light()+
  theme(axis.ticks.x = element_blank() ,  axis.ticks.y = element_blank() , legend.position = 'none', axis.text = element_text(size=12), axis.title = element_text(size=14)) +
  labs(x= "Urban Ecosystems - CE", y = "Empathy with nature") +
  stat_cor( method="spearman", cor.coef.name = "rho", p.accuracy = 0.001, r.accuracy = 0.01, size = 5, label.y.npc="top", label.x.npc = "left") +
  ylim(35,80) +
  xlim(0,100)


figure <- ggarrange(A,B,C,D,E,G,
                    labels = c("A", "B","C","D","E","F"),
                    ncol = 3, nrow = 2)
figure


############################
# MAIN FINAL FIGURE - Pro-env, Trait and state empathy

b <- ggplot(behavior,aes(x = res$mean100_score_ACME , y = score_attitude_environnementale), na.rm=T)
A<-b + geom_smooth( method = "lm")+ 
  scale_color_manual(values = 'black')+
  scale_fill_manual(values = c("black"))  +
  geom_point() +
  theme_bw() +
  theme_bw() +
  theme_linedraw() +
  theme_light()+
  theme(axis.ticks.x = element_blank() ,  axis.ticks.y = element_blank() , legend.position = 'none', axis.text = element_text(size=12), axis.title = element_text(size=14)) +
  labs(x= "Empathy with humans", y = "Pro-environmental attitudes") +
  stat_cor(aes(label = after_stat(paste0("bold(rho)~","bold(`=`)~","bold('", r, "')","*bold(`,`)","~bolditalic(p)~","bold(`=`)~","bold('",round(p,3),"')"))), # * is to add no space between symbols - ~ is to add a space
           method="spearman", cor.coef.name = "rho", p.accuracy = 0.001, r.accuracy = 0.01, size = 5, label.y.npc="bottom", label.x.npc = "left", fontface = "bold") +
  ylim(35,80) +
  xlim(0,100)

b <- ggplot(behavior,aes(x = score_empathie_nature, y = score_attitude_environnementale), na.rm=T)
B<-b + geom_smooth( method = "lm")+
  scale_color_manual(values = 'black')+
  scale_fill_manual(values = c("black"))  +
  geom_point() +
  theme_bw() +
  theme_bw() +
  theme_linedraw() +
  theme_light()+
  theme(axis.ticks.x = element_blank() ,  axis.ticks.y = element_blank() , legend.position = 'none', axis.text = element_text(size=12), axis.title = element_text(size=14)) +
  labs(x= "Empathy with nature", y = "Pro-environmental attitudes") +
  stat_cor(aes(label = after_stat(paste0("bold(rho)~","bold(`=`)~","bold('", r, "')","*bold(`,`)","~bolditalic(p)~","bold(`<`)~","bold('",0.001,"')"))),method="spearman", cor.coef.name = "rho", p.accuracy = 0.001, r.accuracy = 0.01, size = 5, label.y.npc="bottom", label.x.npc = "left", fontface = "bold") +
  ylim(35,80) +
  xlim(0,100)

b <- ggplot(behavior,aes(x = empathie_aff_ecosnat, y = score_attitude_environnementale), na.rm=T)
C<-b + geom_smooth( method = "lm")+
  scale_color_manual(values = 'black')+
  scale_fill_manual(values = c("black"))  +
  geom_point() +
  theme_bw() +
  theme_bw() +
  theme_linedraw() +
  theme_light()+
  theme(axis.ticks.x = element_blank() ,  axis.ticks.y = element_blank() , legend.position = 'none', axis.text = element_text(size=12), axis.title = element_text(size=14)) +
  labs(x= "Natural Ecosystems - AE", y = "Pro-environmental attitudes") +
  stat_cor( method="spearman", cor.coef.name = "rho", p.accuracy = 0.001, r.accuracy = 0.01, size = 5, label.y.npc="bottom", label.x.npc = "left") +
  ylim(35,80) +
  xlim(0,100)

b <- ggplot(behavior,aes(x = empathie_aff_ecosurb, y = score_attitude_environnementale), na.rm=T) #res$mean100_score_DEN
D<-b + geom_smooth( method = "lm")+
  scale_color_manual(values = 'black')+
  scale_fill_manual(values = c("black"))  +
  geom_point() +
  theme_bw() +
  theme_bw() +
  theme_linedraw() +
  theme_light()+
  theme(axis.ticks.x = element_blank() ,  axis.ticks.y = element_blank() , legend.position = 'none',axis.text = element_text(size=12), axis.title = element_text(size=14)) +
  labs(x = "Urban Ecosystems - AE", y = "Pro-environmental attitudes") +
  stat_cor( method="spearman",cor.coef.name = "rho", p.accuracy = 0.001, r.accuracy = 0.01, size = 5, label.y.npc="bottom", label.x.npc = "left") +
  ylim(35,80) +
  xlim(0,100)

b <- ggplot(behavior,aes(x = empathie_cog_ecosnat, y = score_attitude_environnementale), na.rm=T)
E<-b + geom_smooth( method = "lm")+
  scale_color_manual(values = 'black')+
  scale_fill_manual(values = c("black"))  +
  geom_point() +
  theme_bw() +
  theme_bw() +
  theme_linedraw() +
  theme_light()+  theme(axis.ticks.x = element_blank() ,  axis.ticks.y = element_blank() , legend.position = 'none', axis.text = element_text(size=12), axis.title = element_text(size=14)) +
  labs(x = "Natural Ecosystems - CE", y = "Pro-environmental attitudes") +
  stat_cor(aes(label = after_stat(paste0("bold(rho)~","bold(`=`)~","bold('", r, "')","*bold(`,`)","~bolditalic(p)~","bold(`=`)~","bold('",round(p,3),"')"))),method="spearman", cor.coef.name = "rho", p.accuracy = 0.001, r.accuracy = 0.01, size = 5, label.y.npc="bottom", label.x.npc = "left", parse=TRUE) +
  ylim(35,80) +
  xlim(0,100)

b <- ggplot(behavior,aes(x = empathie_cog_ecosurb, y = score_attitude_environnementale), na.rm=T)
G<-b + geom_smooth( method = "lm")+
  scale_color_manual(values = 'black')+
  scale_fill_manual(values = c("black"))  +
  geom_point() +
  theme_bw() +
  theme_bw() +
  theme_linedraw() +
  theme_light()+
  theme(axis.ticks.x = element_blank() ,  axis.ticks.y = element_blank() , legend.position = 'none', axis.text = element_text(size=12), axis.title = element_text(size=14)) +
  labs(x= "Urban Ecosystems - CE", y = "Pro-environmental attitudes") +
  stat_cor( method="spearman", cor.coef.name = "rho", p.accuracy = 0.001, r.accuracy = 0.01, size = 5, label.y.npc="bottom", label.x.npc = "left") +
  ylim(35,80) +
  xlim(0,100)


group1 <- ggarrange(A, B,
                    labels = c("E", "F"),
                    ncol = 2, nrow = 1)

group1 <- annotate_figure(group1,
                          top = text_grob("Trait empathy", face = "bold", size = 16))

group2 <- ggarrange(C, D, E, G,
                    labels = c("A","B","C","D"),
                    ncol = 2, nrow = 2)

group2 <- annotate_figure(group2,
                          top = text_grob("State empathy", face = "bold", size = 16))

# --- combine both groups ---
figure <- ggarrange(group2, group1,
                    ncol = 1, nrow = 2,
                    heights = c(2, 1))

figure

###############
# Attitudes - and trait empathy (mean score re-scaled on a 0-100 scale)
##############################################################################
b <- ggplot(behavior,aes(x = res$mean100_score_ACME, y = score_attitude_environnementale), na.rm=T)
A<-b + geom_smooth( method = "lm")+ 
  scale_color_manual(values = 'black')+
  scale_fill_manual(values = c("black"))  +
  geom_point() +
  theme_bw() +
  theme_bw() +
  theme_linedraw() +
  theme_light()+
  theme(axis.ticks.x = element_blank() ,  axis.ticks.y = element_blank() , legend.position = 'none', axis.text = element_text(size=12), axis.title = element_text(size=14)) +
  labs(x= "Empathy with humans - Global", y = "Pro-environmental attitudes") +
  stat_cor(aes(label = after_stat(paste0("bold(rho)~","bold(`=`)~","bold('", r, "')","*bold(`,`)","~bolditalic(p)~","bold(`=`)~","bold('",round(p,3),"')"))), method="spearman", cor.coef.name = "rho", p.accuracy = 0.001, r.accuracy = 0.01, size = 5, label.y.npc="bottom", label.x.npc = "left") +
  xlim(0,100) +
  ylim(35,80)

b <- ggplot(behavior,aes(x = res$mean100_affective_score_ACME, y = score_attitude_environnementale), na.rm=T)
B<-b + geom_smooth( method = "lm")+
  scale_color_manual(values = 'black')+
  scale_fill_manual(values = c("black"))  +
  geom_point() +
  theme_bw() +
  theme_bw() +
  theme_linedraw() +
  theme_light()+
  theme(axis.ticks.x = element_blank() ,  axis.ticks.y = element_blank() , legend.position = 'none', axis.text = element_text(size=12), axis.title = element_text(size=14)) +
  labs(x= "Humans - AE subscore", y = "Pro-environmental attitudes") +
  stat_cor(method="spearman", cor.coef.name = "rho", p.accuracy = 0.001, r.accuracy = 0.01, size = 5, label.y.npc="bottom", label.x.npc = "left") +
  xlim(0,100) +
  ylim(35,80)

b <- ggplot(behavior,aes(x = res$mean100_cognitive_score_ACME, y = score_attitude_environnementale), na.rm=T)
C<-b + geom_smooth( method = "lm")+
  scale_color_manual(values = 'black')+
  scale_fill_manual(values = c("black"))  +
  geom_point() +
  theme_bw() +
  theme_bw() +
  theme_linedraw() +
  theme_light()+
  theme(axis.ticks.x = element_blank() ,  axis.ticks.y = element_blank() , legend.position = 'none', axis.text = element_text(size=12), axis.title = element_text(size=14)) +
  labs(x= "Humans - CE subscore", y = "Pro-environmental attitudes") +
  stat_cor(aes(label = after_stat(paste0("bold(rho)~","bold(`=`)~","bold('", r, "')","*bold(`,`)","~bolditalic(p)~","bold(`=`)~","bold('",round(p,3),"')"))), method="spearman", cor.coef.name = "rho", p.accuracy = 0.001, r.accuracy = 0.01, size = 5, label.y.npc="bottom", label.x.npc = "left") +
  xlim(0,100) +
  ylim(35,80)

b <- ggplot(behavior,aes(x = res$mean100_score_DEN, y = score_attitude_environnementale), na.rm=T)
D<-b + geom_smooth( method = "lm")+
  scale_color_manual(values = 'black')+
  scale_fill_manual(values = c("black"))  +
  geom_point() +
  theme_bw() +
  theme_bw() +
  theme_linedraw() +
  theme_light()+
  theme(axis.ticks.x = element_blank() ,  axis.ticks.y = element_blank() , legend.position = 'none',axis.text = element_text(size=12), axis.title = element_text(size=14)) +
  labs(x= "Empathy with nature - Global", y = "Pro-nvironmental attitudes") +
  stat_cor(aes(label = after_stat(paste0("bold(rho)~","bold(`=`)~","bold('", r, "')","*bold(`,`)","~bolditalic(p)~","bold(`<`)~","bold('",0.001,"')"))),method="spearman",cor.coef.name = "rho", p.accuracy = 0.001, r.accuracy = 0.01, size = 5, label.y.npc="bottom", label.x.npc = "left") +
  xlim(0,100) +
  ylim(35,80)

b <- ggplot(behavior,aes(x = res$mean100_affective_score_DEN, y = score_attitude_environnementale), na.rm=T)
E<-b + geom_smooth( method = "lm")+
  scale_color_manual(values = 'black')+
  scale_fill_manual(values = c("black"))  +
  geom_point() +
  theme_bw() +
  theme_bw() +
  theme_linedraw() +
  theme_light()+  theme(axis.ticks.x = element_blank() ,  axis.ticks.y = element_blank() , legend.position = 'none', axis.text = element_text(size=12), axis.title = element_text(size=14)) +
  labs(x= "Nature - AE subscore", y = "Pro-environmental attitudes") +
  stat_cor(aes(label = after_stat(paste0("bold(rho)~","bold(`=`)~","bold('", r, "')","*bold(`,`)","~bolditalic(p)~","bold(`=`)~","bold('",round(p,3),"')"))),method="spearman", cor.coef.name = "rho", p.accuracy = 0.001, r.accuracy = 0.01, size = 5, label.y.npc="bottom", label.x.npc = "left") +
  xlim(0,100) +
  ylim(35,80)

b <- ggplot(behavior,aes(x = res$mean100_cognitive_score_DEN, y = score_attitude_environnementale), na.rm=T)
G<-b + geom_smooth( method = "lm")+
  scale_color_manual(values = 'black')+
  scale_fill_manual(values = c("black"))  +
  geom_point() +
  theme_bw() +
  theme_bw() +
  theme_linedraw() +
  theme_light()+
  theme(axis.ticks.x = element_blank() ,  axis.ticks.y = element_blank() , legend.position = 'none', axis.text = element_text(size=12), axis.title = element_text(size=14)) +
  labs(x= "Nature - CE subscore", y = "Pro-environmental attitudes") +
  stat_cor(aes(label = after_stat(paste0("bold(rho)~","bold(`=`)~","bold('", r, "')","*bold(`,`)","~bolditalic(p)~","bold(`<`)~","bold('",0.001,"')"))),method="spearman", cor.coef.name = "rho", p.accuracy = 0.001, r.accuracy = 0.01, size = 5, label.y.npc="bottom", label.x.npc = "left") +
  xlim(0,100) +
  ylim(35,80)


figure <- ggarrange(A,B,C,D,E,G,
                    labels = c("A", "B","C","D","E","F"),
                    ncol = 3, nrow = 2)
figure

################################################################################
#                             EXPLORATORY ANALYSES                             #
################################################################################
# Valence and arousal effect on categories
################
# Valence
#############
emotional_effect <- data.frame(behavior, valence_humain, valence_animal, valence_ecosnat, valence_ecosurb, arousal_animal, arousal_humain, arousal_ecosnat, arousal_ecosurb)
b <- ggplot(emotional_effect,aes(x = empathie_aff_humain, y = valence_humain), na.rm=T)
A<-b + geom_smooth( method = "lm")+ 
  scale_color_manual(values = 'black')+
  scale_fill_manual(values = c("black"))  +
  geom_point() +
  theme_bw() +
  theme_bw() +
  theme_linedraw() +
  theme_light()+
  theme(axis.ticks.x = element_blank() ,  axis.ticks.y = element_blank() , legend.position = 'none', axis.text = element_text(size=12), axis.title = element_text(size=14)) +
  labs(y= "Valence", x = "Humans - AE") +
  stat_cor(aes(label = after_stat(paste0("bold(rho)~","bold(`=`)~","bold('", r, "')","*bold(`,`)","~bolditalic(p)~","bold(`<`)~","bold('",0.001,"')"))), method="spearman", cor.coef.name = 'rho', p.accuracy = 0.001, r.accuracy = 0.01, size = 5) + #aes(label = ..r.label..) 
  ylim(0,100) +
  xlim(0,100)

b <- ggplot(emotional_effect,aes(x = empathie_aff_animal, y = valence_animal), na.rm=T)
B<-b + geom_smooth( method = "lm")+
  scale_color_manual(values = 'black')+
  scale_fill_manual(values = c("black"))  +
  geom_point() +
  theme_bw() +
  theme_bw() +
  theme_linedraw() +
  theme_light()+
  theme(axis.ticks.x = element_blank() ,  axis.ticks.y = element_blank() , legend.position = 'none', axis.text = element_text(size=12), axis.title = element_text(size=14)) +
  labs(y= "Valence", x = "Animals - AE") +
  stat_cor(aes(label = after_stat(paste0("bold(rho)~","bold(`=`)~","bold('", r, "')","*bold(`,`)","~bolditalic(p)~","bold(`<`)~","bold('",0.001,"')"))), method="spearman", cor.coef.name = 'rho', p.accuracy = 0.001, r.accuracy = 0.01, size = 5) +
  ylim(0,100) +
  xlim(0,100)

b <- ggplot(emotional_effect,aes(x = empathie_aff_ecosnat, y = valence_ecosnat), na.rm=T)
C<-b + geom_smooth( method = "lm")+
  scale_color_manual(values = 'black')+
  scale_fill_manual(values = c("black"))  +
  geom_point() +
  theme_bw() +
  theme_bw() +
  theme_linedraw() +
  theme_light()+
  theme(axis.ticks.x = element_blank() ,  axis.ticks.y = element_blank() , legend.position = 'none', axis.text = element_text(size=12), axis.title = element_text(size=14)) +
  labs(y= "Valence", x = "Natural ecosystems - AE") +
  stat_cor(aes(label = after_stat(paste0("bold(rho)~","bold(`=`)~","bold('", r, "')","*bold(`,`)","~bolditalic(p)~","bold(`<`)~","bold('",0.001,"')"))), method="spearman", cor.coef.name = 'rho', p.accuracy = 0.001, r.accuracy = 0.01, size = 5) +
  ylim(0,100) + 
  xlim(0,100)

b <- ggplot(emotional_effect,aes(x = empathie_aff_ecosurb, y = valence_ecosurb), na.rm=T)
D<-b + geom_smooth( method = "lm")+
  scale_color_manual(values = 'black')+
  scale_fill_manual(values = c("black"))  +
  geom_point() +
  theme_bw() +
  theme_bw() +
  theme_linedraw() +
  theme_light()+
  theme(axis.ticks.x = element_blank() ,  axis.ticks.y = element_blank() , legend.position = 'none', axis.text = element_text(size=12), axis.title = element_text(size=14)) +
  labs(y= "Valence", x = "Urban Ecosystems - AE") +
  stat_cor(aes(label = after_stat(paste0("bold(rho)~","bold(`=`)~","bold('", r, "')","*bold(`,`)","~bolditalic(p)~","bold(`<`)~","bold('",0.001,"')"))), method="spearman", cor.coef.name = 'rho', p.accuracy = 0.001, r.accuracy = 0.01, size = 5) +
  ylim(0,100) +
  xlim(0,100)

b <- ggplot(emotional_effect,aes(x = empathie_cog_humain, y = valence_humain), na.rm=T)
E<-b + geom_smooth( method = "lm")+
  scale_color_manual(values = 'black')+
  scale_fill_manual(values = c("black"))  +
  geom_point() +
  theme_bw() +
  theme_bw() +
  theme_linedraw() +
  theme_light()+
  theme(axis.ticks.x = element_blank() ,  axis.ticks.y = element_blank() , legend.position = 'none', axis.text = element_text(size=12), axis.title = element_text(size=14)) +
  labs(y= "Valence", x = "Humans - CE") +
  stat_cor(aes(label = after_stat(paste0("bold(rho)~","bold(`=`)~","bold('", r, "')","*bold(`,`)","~bolditalic(p)~","bold(`<`)~","bold('",0.001,"')"))), method="spearman", cor.coef.name = 'rho', p.accuracy = 0.001, r.accuracy = 0.01, size = 5) + #aes(label = ..r.label..) 
  ylim(0,100) +
  xlim(0,100)

b <- ggplot(emotional_effect,aes(x = empathie_cog_animal, y = valence_animal), na.rm=T)
G<-b + geom_smooth( method = "lm")+
  scale_color_manual(values = 'black')+
  scale_fill_manual(values = c("black"))  +
  geom_point() +
  theme_bw() +
  theme_bw() +
  theme_linedraw() +
  theme_light()+
  theme(axis.ticks.x = element_blank() ,  axis.ticks.y = element_blank() , legend.position = 'none', axis.text = element_text(size=12), axis.title = element_text(size=14)) +
  labs(y= "Valence", x = "Animals - CE") +
  stat_cor(aes(label = after_stat(paste0("bold(rho)~","bold(`=`)~","bold('", r, "')","*bold(`,`)","~bolditalic(p)~","bold(`<`)~","bold('",0.001,"')"))), method="spearman", cor.coef.name = 'rho', p.accuracy = 0.001, r.accuracy = 0.01, size = 5) +
  ylim(0,100) +
  xlim(0,100)

b <- ggplot(emotional_effect,aes(x = empathie_cog_ecosnat, y = valence_ecosnat), na.rm=T)
H<-b + geom_smooth( method = "lm")+
  scale_color_manual(values = 'black')+
  scale_fill_manual(values = c("black"))  +
  geom_point() +
  theme_bw() +
  theme_bw() +
  theme_linedraw() +
  theme_light()+
  theme(axis.ticks.x = element_blank() ,  axis.ticks.y = element_blank() , legend.position = 'none', axis.text = element_text(size=12), axis.title = element_text(size=14)) +
  labs(y= "Valence", x = "Natural ecosystems - CE") +
  stat_cor(aes(label = after_stat(paste0("bold(rho)~","bold(`=`)~","bold('", r, "')","*bold(`,`)","~bolditalic(p)~","bold(`<`)~","bold('",0.001,"')"))), method="spearman", cor.coef.name = 'rho', p.accuracy = 0.001, r.accuracy = 0.01, size = 5) +
  ylim(0,100) + 
  xlim(0,100)

b <- ggplot(emotional_effect,aes(x = empathie_cog_ecosurb, y = valence_ecosurb), na.rm=T)
I<-b + geom_smooth( method = "lm")+
  scale_color_manual(values = 'black')+
  scale_fill_manual(values = c("black"))  +
  geom_point() +
  theme_bw() +
  theme_bw() +
  theme_linedraw() +
  theme_light()+
  theme(axis.ticks.x = element_blank() ,  axis.ticks.y = element_blank() , legend.position = 'none', axis.text = element_text(size=12), axis.title = element_text(size=14)) +
  labs(y= "Valence", x = "Urban Ecosystems - CE") +
  stat_cor(aes(label = after_stat(paste0("bold(rho)~","bold(`=`)~","bold('", r, "')","*bold(`,`)","~bolditalic(p)~","bold(`<`)~","bold('",0.001,"')"))), method="spearman", cor.coef.name = 'rho', p.accuracy = 0.001, r.accuracy = 0.01, size = 5) +
  ylim(0,100) +
  xlim(0,100)

figure <- ggarrange(A,B,C,D,E,G,H,I,
                    labels = c("A", "B","C","D","E","F","G","H"),
                    ncol = 4, nrow = 2)
figure
#############
#Arousal
#############
b <- ggplot(emotional_effect,aes(x = empathie_aff_humain, y = arousal_humain), na.rm=T)
A<-b + geom_smooth( method = "lm")+ 
  scale_color_manual(values = 'black')+
  scale_fill_manual(values = c("black"))  +
  geom_point() +
  theme_bw() +
  theme_bw() +
  theme_linedraw() +
  theme_light()+
  theme(axis.ticks.x = element_blank() ,  axis.ticks.y = element_blank() , legend.position = 'none', axis.text = element_text(size=12), axis.title = element_text(size=14)) +
  labs(y= "Arousal", x = "Humans - AE") +
  stat_cor(aes(label = after_stat(paste0("bold(rho)~","bold(`=`)~","bold('", r, "')","*bold(`,`)","~bolditalic(p)~","bold(`<`)~","bold('",0.001,"')"))), method="spearman", cor.coef.name = 'rho', p.accuracy = 0.001, r.accuracy = 0.01, size = 5) + #aes(label = ..r.label..) 
  ylim(0,100) +
  xlim(0,100)

b <- ggplot(emotional_effect,aes(x = empathie_aff_animal, y = arousal_animal), na.rm=T)
B<-b + geom_smooth( method = "lm")+
  scale_color_manual(values = 'black')+
  scale_fill_manual(values = c("black"))  +
  geom_point() +
  theme_bw() +
  theme_bw() +
  theme_linedraw() +
  theme_light()+
  theme(axis.ticks.x = element_blank() ,  axis.ticks.y = element_blank() , legend.position = 'none', axis.text = element_text(size=12), axis.title = element_text(size=14)) +
  labs(y= "Arousal", x = "Animals - AE") +
  stat_cor(aes(label = after_stat(paste0("bold(rho)~","bold(`=`)~","bold('", r, "')","*bold(`,`)","~bolditalic(p)~","bold(`<`)~","bold('",0.001,"')"))), method="spearman", cor.coef.name = 'rho', p.accuracy = 0.001, r.accuracy = 0.01, size = 5) +
  ylim(0,100) +
  xlim(0,100)


b <- ggplot(emotional_effect,aes(x = empathie_aff_ecosnat, y = arousal_ecosnat), na.rm=T)
C<-b + geom_smooth( method = "lm")+
  scale_color_manual(values = 'black')+
  scale_fill_manual(values = c("black"))  +
  geom_point() +
  theme_bw() +
  theme_bw() +
  theme_linedraw() +
  theme_light()+
  theme(axis.ticks.x = element_blank() ,  axis.ticks.y = element_blank() , legend.position = 'none', axis.text = element_text(size=12), axis.title = element_text(size=14)) +
  labs(y= "Arousal", x = "Natural ecosystems - AE") +
  stat_cor(aes(label = after_stat(paste0("bold(rho)~","bold(`=`)~","bold('", r, "')","*bold(`,`)","~bolditalic(p)~","bold(`<`)~","bold('",0.001,"')"))), method="spearman", cor.coef.name = 'rho', p.accuracy = 0.001, r.accuracy = 0.01, size = 5) +
  ylim(0,100) + 
  xlim(0,100)

b <- ggplot(emotional_effect,aes(x = empathie_aff_ecosurb, y = arousal_ecosurb), na.rm=T)
D<-b + geom_smooth( method = "lm")+
  scale_color_manual(values = 'black')+
  scale_fill_manual(values = c("black"))  +
  geom_point() +
  theme_bw() +
  theme_bw() +
  theme_linedraw() +
  theme_light()+
  theme(axis.ticks.x = element_blank() ,  axis.ticks.y = element_blank() , legend.position = 'none', axis.text = element_text(size=12), axis.title = element_text(size=14)) +
  labs(y= "Arousal", x = "Urban Ecosystems - AE") +
  stat_cor(aes(label = after_stat(paste0("bold(rho)~","bold(`=`)~","bold('", r, "')","*bold(`,`)","~bolditalic(p)~","bold(`<`)~","bold('",0.001,"')"))), method="spearman", cor.coef.name = 'rho', p.accuracy = 0.001, r.accuracy = 0.01, size = 5) +
  ylim(0,100) +
  xlim(0,100)

b <- ggplot(emotional_effect,aes(x = empathie_cog_humain, y = arousal_humain), na.rm=T)
E<-b + geom_smooth( method = "lm")+
  scale_color_manual(values = 'black')+
  scale_fill_manual(values = c("black"))  +
  geom_point() +
  theme_bw() +
  theme_bw() +
  theme_linedraw() +
  theme_light()+
  theme(axis.ticks.x = element_blank() ,  axis.ticks.y = element_blank() , legend.position = 'none', axis.text = element_text(size=12), axis.title = element_text(size=14)) +
  labs(y= "Arousal", x = "Humans - CE") +
  stat_cor(aes(label = after_stat(paste0("bold(rho)~","bold(`=`)~","bold('", r, "')","*bold(`,`)","~bolditalic(p)~","bold(`<`)~","bold('",0.001,"')"))), method="spearman", cor.coef.name = 'rho', p.accuracy = 0.001, r.accuracy = 0.01, size = 5) + #aes(label = ..r.label..) 
  ylim(0,100) +
  xlim(0,100)

b <- ggplot(emotional_effect,aes(x = empathie_cog_animal, y = arousal_animal), na.rm=T)
G<-b + geom_smooth( method = "lm")+
  scale_color_manual(values = 'black')+
  scale_fill_manual(values = c("black"))  +
  geom_point() +
  theme_bw() +
  theme_bw() +
  theme_linedraw() +
  theme_light()+
  theme(axis.ticks.x = element_blank() ,  axis.ticks.y = element_blank() , legend.position = 'none', axis.text = element_text(size=12), axis.title = element_text(size=14)) +
  labs(y= "Arousal", x = "Animals - CE") +
  stat_cor(aes(label = after_stat(paste0("bold(rho)~","bold(`=`)~","bold('", r, "')","*bold(`,`)","~bolditalic(p)~","bold(`<`)~","bold('",0.001,"')"))), method="spearman", cor.coef.name = 'rho', p.accuracy = 0.001, r.accuracy = 0.01, size = 5) +
  ylim(0,100) +
  xlim(0,100)


b <- ggplot(emotional_effect,aes(x = empathie_cog_ecosnat, y = arousal_ecosnat), na.rm=T)
H<-b + geom_smooth( method = "lm")+
  scale_color_manual(values = 'black')+
  scale_fill_manual(values = c("black"))  +
  geom_point() +
  theme_bw() +
  theme_bw() +
  theme_linedraw() +
  theme_light()+
  theme(axis.ticks.x = element_blank() ,  axis.ticks.y = element_blank() , legend.position = 'none', axis.text = element_text(size=12), axis.title = element_text(size=14)) +
  labs(y= "Arousal", x = "Natural ecosystems - CE") +
  stat_cor(aes(label = after_stat(paste0("bold(rho)~","bold(`=`)~","bold('", r, "')","*bold(`,`)","~bolditalic(p)~","bold(`<`)~","bold('",0.001,"')"))), method="spearman", cor.coef.name = 'rho', p.accuracy = 0.001, r.accuracy = 0.01, size = 5) +
  ylim(0,100) + 
  xlim(0,100)

b <- ggplot(emotional_effect,aes(x = empathie_cog_ecosurb, y = arousal_ecosurb), na.rm=T)
I<-b + geom_smooth( method = "lm")+
  scale_color_manual(values = 'black')+
  scale_fill_manual(values = c("black"))  +
  geom_point() +
  theme_bw() +
  theme_bw() +
  theme_linedraw() +
  theme_light()+
  theme(axis.ticks.x = element_blank() ,  axis.ticks.y = element_blank() , legend.position = 'none', axis.text = element_text(size=12), axis.title = element_text(size=14)) +
  labs(y= "Arousal", x = "Urban Ecosystems - CE") +
  stat_cor(aes(label = after_stat(paste0("bold(rho)~","bold(`=`)~","bold('", r, "')","*bold(`,`)","~bolditalic(p)~","bold(`<`)~","bold('",0.001,"')"))), method="spearman", cor.coef.name = 'rho', p.accuracy = 0.001, r.accuracy = 0.01, size = 5) +
  ylim(0,100) +
  xlim(0,100)

figure <- ggarrange(A,B,C,D,E,G,H,I,
                    labels = c("A","B","C","D","E","F","G","H"),
                    ncol = 4, nrow = 2)
figure

####################
# Linear modelling
####################
# Normalize data (direction depends on the value of skewness in ks2)
moments::skewness(empathie_aff_animal,na.rm=T) #negative 
moments::skewness(empathie_cog_animal,na.rm =T) # negative
moments::skewness(empathie_aff_ecosurb,na.rm=T) # negative
# Applying a formula using a square root transformation
sqrt_empathie_aff_animal <- sqrt(max(empathie_aff_animal + 1, na.rm = TRUE) - empathie_aff_animal)
# Verifying normality
ks.test(empathie_aff_animal,'pnorm', mean(empathie_aff_animal,na.rm=TRUE),sd(empathie_aff_animal,na.rm=TRUE)) # OK 

sqrt_empathie_cog_animal <- sqrt(max(empathie_cog_animal + 1, na.rm = TRUE) - empathie_cog_animal)
# Verifying normality
ks.test(sqrt_empathie_cog_animal,'pnorm', mean(sqrt_empathie_cog_animal,na.rm=TRUE),sd(sqrt_empathie_cog_animal,na.rm=TRUE)) # OK 

sqrt_empathie_aff_humain <- sqrt(max(empathie_aff_humain + 1, na.rm = TRUE) - empathie_aff_humain)
# Verifying normality
ks.test(sqrt_empathie_aff_humain,'pnorm', mean(sqrt_empathie_aff_humain,na.rm=TRUE),sd(sqrt_empathie_aff_humain,na.rm=TRUE)) # OK


# Create models
mod_humain_aff <- lm(sqrt_empathie_aff_humain ~ sex + (score_CHN)  + (age) + animal_freq + origin)
mod_animal_aff <- lm(sqrt_empathie_aff_animal ~ sex + scale(score_CHN)  + scale(age) + animal_freq + origin)
mod_ecosnat_aff <- lm(empathie_aff_ecosnat ~ sex + scale(score_CHN)  + scale(age) + animal_freq + origin)
mod_urbain_aff <- lm(empathie_aff_ecosurb ~ sex + scale(score_CHN)  + scale(age) + animal_freq + origin)
summary(mod_humain_aff)
summary(mod_animal_aff)
summary(mod_ecosnat_aff)
summary(mod_urbain_aff)
# Export tables
export_summs(mod_humain_aff,mod_animal_aff,mod_ecosnat_aff,mod_urbain_aff)
tab_model(mod_humain_aff)
tab_model(mod_animal_aff)
tab_model(mod_ecosnat_aff)
tab_model(mod_urbain_aff)

# Create models
mod_humain_cog <- lm(empathie_cog_humain ~ sex + scale(score_CHN)  + scale(age) + animal_freq + origin) # score_CHN:origin # change the interaction term
mod_animal_cog <- lm(sqrt_empathie_cog_animal ~ sex + scale(score_CHN)  + scale(age) + animal_freq + origin)
mod_ecosnat_cog <- lm(empathie_cog_ecosnat ~ sex + scale(score_CHN)  + scale(age) + animal_freq + origin)
mod_urbain_cog <- lm(empathie_cog_ecosurb ~ sex + scale(score_CHN)  + scale(age) + animal_freq + origin)
summary(mod_humain_cog)
summary(mod_animal_cog)
summary(mod_ecosnat_cog)
summary(mod_urbain_cog)
# Export tables 
export_summs(mod_humain_cog,mod_animal_cog,mod_ecosnat_cog,mod_urbain_cog)
tab_model(mod_humain_cog)
tab_model(mod_animal_cog)
tab_model(mod_ecosnat_cog)
tab_model(mod_urbain_cog)

#####################################
# EXPLORATORY ANALYSIS
##################################
cor(x= score_CHN,y= empathie_cog_ecosurb_pos, use="pairwise.complete.obs")
cor(x= empathie_cog_ecosnat,y= empathie_cog_ecosurb_pos, use="pairwise.complete.obs")
cor(x= score_empathie_nature,y= empathie_cog_ecosurb_pos, use="pairwise.complete.obs")
plot(x= score_CHN, y=empathie_cog_ecosurb_pos)
plot(empathie_cog_ecosnat,empathie_cog_ecosurb_pos)
plot(empathie_aff_ecosnat,empathie_aff_ecosurb_pos)

cor(x= score_CHN,y= empathie_aff_ecosurb_pos, use="pairwise.complete.obs")
cor(x= empathie_aff_ecosnat,y= empathie_aff_ecosurb_pos, use="pairwise.complete.obs")
cor(x= score_empathie_nature,y= empathie_aff_ecosurb_pos, use="pairwise.complete.obs")
plot(x= score_CHN, y=empathie_aff_ecosurb_pos)

mod_urbpos_cog <- lm(empathie_cog_ecosurb_pos ~ sex + scale(score_CHN)  + scale(age) + animal_freq + origin)
summary(mod_urbpos_cog)

mod_urbpos_aff <- lm(empathie_aff_ecosurb_pos ~ sex + scale(score_CHN)  + scale(age) + animal_freq + origin)
summary(mod_urbpos_aff)

t.test(empathie_cog_ecosnat,empathie_cog_ecosurb_pos)
t.test(empathie_aff_ecosnat,empathie_aff_ecosurb_pos)

exploratory <- data.frame(empathie_aff_ecosurb_pos, empathie_cog_ecosurb_pos, score_CHN, score_empathie_nature)
corr_c = cor(exploratory, use = 'pairwise.complete.obs',method='spearman')
colnames(corr_c) <- c("Urban ecosystems - CE", "Urban ecosystems - AE", "HNC", "DEN") 
rownames(corr_c) <- c("Urban ecosystems - CE", "Urban ecosystems - AE", "HNC", "DEN") 
p.mat_c <- ggcorrplot::cor_pmat(exploratory, method = 'spearman')
cog_cor_fig <- ggcorrplot::ggcorrplot(corr_c, p.mat = p.mat_c, type = "lower", sig.level = 0.05, insig = "blank", lab = T, digits = 2)  
cog_cor_fig + scale_fill_gradient2(name = "Rho", limit = c(0.4,1), low = "white", high =  "red", mid = "pink", midpoint = 0.7)

exploratory2 <- data.frame(behavior_aff, exploratory)
corr_c = cor(exploratory2, use = 'pairwise.complete.obs',method='spearman')
colnames(corr_c) <- c("Humans - AE", "Animals - AE", "Natural Ecosystems - AE", "Urban Ecosystems - AE","Pro-environmental attitudes","Urban ecosystems pos - CE","Urban ecosystems pos - AE","HNC", "DEN") 
rownames(corr_c) <- c("Humans - AE", "Animals - AE", "Natural Ecosystems - AE", "Urban Ecosystems - AE","Pro-environmental attitudes","Urban ecosystems pos - CE", "Urban ecosystems pos - AE", "HNC", "DEN") 
p.mat_c <- ggcorrplot::cor_pmat(exploratory2, method = 'spearman')
cog_cor_fig <- ggcorrplot::ggcorrplot(corr_c, p.mat = p.mat_c, type = "lower", sig.level = 0.05, insig = "blank", lab = T, digits = 2)  
cog_cor_fig + scale_fill_gradient2(name = "Rho", limit = c(0.4,1), low = "white", high =  "red", mid = "pink", midpoint = 0.7)

#exploratory2 <- data.frame(behavior_cog, exploratory)
#corr_c = cor(exploratory2, use = 'pairwise.complete.obs',method='spearman')
#colnames(corr_c) <- c("Humans - CE", "Animals - CE", "Natural Ecosystems - CE", "Urban Ecosystems - CE","Urban ecosystems pos - CE", "Urban ecosystems pos - AE", "HNC", "DEN") 
#rownames(corr_c) <- c("Humans - CE", "Animals - CE", "Natural Ecosystems - CE", "Urban Ecosystems - CE","Urban ecosystems pos - CE", "Urban ecosystems pos - AE", "HNC", "DEN") 
#p.mat_c <- ggcorrplot::cor_pmat(exploratory2, method = 'spearman')
#cog_cor_fig <- ggcorrplot::ggcorrplot(corr_c, p.mat = p.mat_c, type = "lower", sig.level = 0.05, insig = "blank", lab = T, digits = 2)  
#cog_cor_fig + scale_fill_gradient2(name = "Rho", limit = c(0,1), low = "white", high =  "red", mid = "pink", midpoint = 0.7)
