# Supplementary material for: Nature can suffer, too: behavioral evidence of empathy with ecosystems and its link to pro-environmental attitudes
Source: PeerJ. 2026 Jun 26;14:e21383. doi: 10.7717/peerj.21383 (PMC13312967; doi:10.7717/peerj.21383)
Supplement: Supplemental Information 22 [file peerj-14-21383-s022.zip › Supplemental_Code/res.csv]

Subject	Education	Gender	Origin	Pet	Age	CHN	IAE_1	IAE_2	IAE_3	IAE_4	IAE_5	IAE_6	IAE_7	IAE_8	IAE_9	IAE_10	IAE_11	IAE_12	ICE_1	ICE_2	ICE_3	ICE_4	ICE_5	ICE_6	ICE_7	ICE_8	ICE_9	ICE_10	ICE_11	ICE_12	DEN_1	DEN_2	DEN_3	DEN_4	DEN_5	DEN_6	DEN_7	DEN_8	DEN_9	DEN_10	ACME_1	ACME_2	ACME_3	ACME_4	ACME_5	ACME_6	ACME_7	ACME_8	ACME_9
1	3	1	2	3	18	5	7	7	1	4	4	7	4	7	7	2	6	2	5	2	6	6	6	7	6	5	3	7	7	7	2	4	4	4	2	3	2	4	4	6	4	2	5	5	5	4	4	4	5
2	3	1	3	4	18	6	7	4	3	7	5	7	7	3	7	5	7	1	5	5	5	1	7	7	3	6	7	7	7	7	6	5	7	7	6	3	5	3	5	4	5	5	3	4	5	5	1	5	3
3	3	1	3	1	19	4	7	4	1	6	5	6	2	4	5	4	5	1	2	1	2	3	7	4	3	3	5	6	3	3	4	5	2	4	5	5	5	4	3	5	5	4	2	4	4	4	4	4	5
4	4	1	4	2	25	6	7	6	4	7	7	6	7	6	7	7	7	2	5	5	5	7	7	7	5	6	6	7	3	5	5	7	4	6	6	5	7	6	6	7	5	5	3	5	5	5	4	4	5
5	3	1	3	1	18	5	7	4	2	7	4	7	3	6	6	5	6	4	6	4	6	6	7	7	6	2	6	6	7	6	7	7	2	7	7	4	7	1	1	7	5	4	3	3	4	5	4	3	5
6	3	1	2	2	23	5	7	7	6	6	6	5	2	7	3	4	4	1	3	3	6	5	7	7	7	6	4	7	7	7	5	5	5	5	5	5	5	5	6	5	5	4	4	2	5	3	3	5	5
7	3	1	2	3	19	6	7	2	7	7	6	7	6	6	7	4	7	3	7	7	5	2	7	7	7	6	7	7	7	7	7	6	7	7	2	6	7	5	5	7	5	5	5	5	5	5	5	5	5
8	3	1	1	3	21	4	7	7	3	7	3	7	7	7	7	5	7	1	7	1	6	7	7	7	7	7	7	2	2	1	7	7	1	7	7	4	7	7	7	7	5	4	4	5	5	5	4	4	5
9	3	1	1	1	22	6	6	6	2	5	4	6	6	6	7	3	6	3	3	4	3	5	7	7	6	6	4	7	4	5	5	5	3	5	4	3	6	4	4	6	4	5	3	3	5	3	3	4	4
10	3	1	2	3	18	5	7	4	6	5	5	7	6	6	7	6	7	3	4	5	4	1	5	7	6	4	4	7	7	5	7	6	6	6	7	6	7	5	5	6	5	4	4	4	4	4	4	4	5
11	3	1	2	3	20	4	7	3	4	7	7	7	5	3	7	4	7	1	3	3	1	4	7	7	4	4	7	1	3	1	7	7	6	7	6	4	6	6	7	7	5	4	3	5	5	5	5	5	5
12	3	1	4	1	17	5	7	7	5	7	6	7	5	7	7	6	6	3	4	2	4	3	7	7	4	4	6	7	7	6	7	7	6	7	7	7	7	6	7	7	5	5	3	4	5	4	4	5	4
13	3	1	2	3	18	4	7	6	3	7	4	6	5	6	5	3	5	2	5	3	2	7	7	7	4	4	4	7	6	6	5	6	5	6	6	3	7	3	4	7	4	4	2	4	2	2	3	3	2
14	2	1	1	3	18	4	6	4	5	5	6	5	2	3	7	4	7	1	5	4	2	5	3	6	6	3	NA	7	4	5	6	5	1	5	4	5	4	2	4	4	5	5	5	5	5	4	4	5	5
15	3	1	4	3	20	5	7	7	2	3	6	7	6	5	3	3	7	6	3	2	3	2	7	7	5	4	6	7	3	5	1	4	1	3	2	3	3	4	4	6	5	5	5	4	5	5	5	5	5
16	3	1	2	1	28	5	7	7	5	7	5	7	4	6	7	5	5	5	4	6	5	6	7	5	6	4	7	4	4	5	7	6	7	6	7	5	6	5	6	6	5	4	4	4	5	5	4	4	5
17	3	1	3	4	19	5	4	5	4	4	6	7	2	6	7	3	7	2	6	6	5	5	7	5	5	4	7	7	7	5	7	6	2	3	4	2	4	5	4	6	5	5	5	5	5	5	5	5	5
18	3	1	2	2	22	5	7	1	5	7	6	7	7	5	6	7	7	1	2	6	1	7	7	7	3	7	3	7	5	6	7	7	7	5	1	7	7	5	5	7	5	4	2	5	5	4	5	4	5
19	3	1	3	1	18	6	7	4	7	7	2	7	4	7	5	2	6	1	6	7	4	7	7	5	4	2	2	7	3	6	7	7	3	7	7	7	7	5	5	7	5	4	1	5	4	4	3	3	5
20	3	1	2	1	20	6	7	7	2	6	5	7	5	3	7	6	6	2	4	3	3	6	7	7	3	5	5	6	4	6	6	6	3	6	6	4	6	3	5	7	5	4	3	4	5	3	4	3	5
21	3	2	2	3	24	4	7	4	2	6	3	7	2	6	4	3	6	1	5	2	1	7	7	7	5	4	6	7	7	5	6	5	3	4	2	4	6	5	5	6	4	3	4	3	4	4	3	3	4
22	3	1	1	3	20	5	7	6	7	7	5	7	7	6	7	5	7	1	7	6	5	7	7	7	5	5	6	5	4	5	6	5	6	3	7	4	6	5	4	6	4	3	3	4	4	3	2	3	4
23	3	1	3	4	20	4	7	7	2	7	6	7	6	5	6	6	6	1	5	3	3	6	7	7	5	3	6	6	5	6	1	5	1	5	4	3	5	5	2	6	4	3	3	3	4	2	2	3	4
24	3	1	2	4	20	5	7	6	2	6	3	7	4	3	7	2	6	2	4	4	3	2	7	6	5	7	2	7	7	7	6	7	4	6	4	6	6	2	2	5	4	4	4	4	4	5	4	4	4
25	3	1	4	4	22	5	6	4	4	7	3	6	5	6	7	4	6	1	5	6	4	6	7	7	5	5	6	7	5	6	4	5	4	5	4	4	6	5	5	6	3	3	2	3	3	2	3	3	3
26	3	1	3	1	18	6	7	6	2	7	7	7	6	5	7	3	7	1	4	3	5	2	7	6	2	4	2	6	7	7	4	6	2	7	6	5	7	2	5	7	4	5	2	5	4	4	2	3	5
27	3	1	3	3	20	5	6	7	7	6	4	7	7	6	6	4	6	2	5	5	2	6	7	7	6	5	3	7	1	6	6	6	3	6	6	4	6	4	3	6	4	4	3	4	4	4	3	3	5
28	2	1	1	1	19	5	7	7	5	7	7	7	5	6	7	5	6	1	4	3	3	4	7	7	3	6	4	7	7	7	7	7	1	1	3	6	7	2	5	6	5	5	1	5	5	5	5	5	5
29	3	1	2	1	19	5	6	7	3	6	3	6	7	6	6	3	6	3	3	4	6	6	7	4	6	5	3	5	3	5	4	7	3	7	7	7	7	5	2	7	5	3	4	4	5	5	3	5	5
30	3	1	1	3	19	6	7	2	4	7	3	7	7	7	7	6	7	7	5	6	3	7	7	7	6	6	6	6	6	6	6	5	1	7	7	6	7	4	7	7	5	5	3	5	4	5	4	4	5
31	2	1	3	3	22	3	7	6	3	7	6	6	3	5	6	3	5	4	2	2	3	1	7	7	1	4	4	7	7	7	2	4	2	2	3	2	3	2	3	4	5	3	1	5	5	5	1	4	5
32	3	1	1	1	18	6	7	3	5	3	5	6	6	6	7	3	7	1	3	5	6	5	7	6	4	3	5	6	6	5	6	7	5	6	6	7	7	6	7	7	5	4	4	4	5	2	3	4	5
33	2	1	4	4	20	7	7	7	3	2	5	6	1	5	7	3	1	4	3	1	1	4	7	7	3	2	7	7	7	5	2	2	2	2	1	1	5	1	2	6	3	1	4	4	3	2	3	3	3
34	2	2	2	3	23	4	6	7	4	7	5	6	3	3	4	6	6	1	4	5	3	6	7	4	4	5	6	6	5	5	4	5	5	4	3	2	6	5	4	6	5	4	1	4	5	5	4	4	5
35	3	1	3	4	19	4	7	7	5	6	3	7	4	6	6	4	7	1	5	6	6	7	7	7	5	3	3	7	7	5	5	6	3	5	4	3	6	5	6	6	3	4	1	4	2	2	2	2	2
36	3	1	4	1	20	6	7	2	2	7	5	7	1	4	4	4	7	1	2	2	3	4	7	7	5	4	7	7	7	5	7	3	1	3	1	2	3	1	2	4	5	4	5	3	5	4	4	5	5
37	3	1	2	1	22	5	7	6	6	7	6	7	7	6	7	6	5	5	2	2	1	5	7	6	3	6	7	5	7	7	7	6	3	6	7	6	7	5	6	7	5	4	4	4	4	3	2	4	4
38	3	1	1	1	18	5	7	2	6	6	3	7	6	6	6	5	6	3	5	6	3	6	7	6	3	3	5	6	4	7	6	6	4	6	6	5	6	3	4	6	4	4	3	4	4	4	2	3	4
39	3	1	4	4	18	4	7	6	5	7	5	7	5	6	7	3	7	1	3	3	2	6	7	7	3	4	2	7	7	5	4	5	1	3	6	6	6	1	4	5	4	3	2	4	4	3	3	4	4
40	3	1	4	3	43	6	6	7	5	3	5	7	7	7	7	5	5	1	6	5	5	7	6	7	6	6	5	1	5	7	5	5	7	7	6	7	5	5	6	7	5	4	4	4	5	5	5	5	5
41	3	1	1	3	36	4	7	7	5	6	2	7	5	6	7	4	7	7	7	6	6	6	7	3	7	4	7	1	4	4	7	6	1	6	6	6	6	1	1	6	5	5	1	4	4	5	4	4	5
42	3	2	3	1	21	3	6	5	2	5	5	6	3	3	6	3	4	5	2	1	1	1	5	7	3	3	3	7	3	5	5	5	6	3	3	3	6	4	1	6	3	4	4	3	3	2	3	3	3
43	3	1	2	3	21	5	7	3	6	7	2	7	2	7	7	6	6	2	6	5	2	7	7	7	3	5	3	7	5	7	5	6	3	6	4	3	7	6	6	7	5	5	2	5	2	4	2	4	5
44	3	1	3	4	20	4	5	5	4	6	6	7	5	6	7	7	7	1	5	5	6	3	7	7	6	5	7	5	7	4	6	4	4	5	6	4	5	5	6	5	4	3	2	4	3	3	3	3	5
45	3	1	4	1	50	4	7	4	NA	7	6	7	6	6	7	6	5	5	6	5	5	2	6	6	4	6	6	6	6	5	3	6	2	3	3	2	4	3	2	6	4	4	4	2	4	3	4	3	5
46	3	1	1	3	21	4	7	2	4	7	5	6	6	7	6	6	6	4	6	3	2	6	7	7	2	6	6	7	6	4	5	7	5	5	4	4	7	6	3	7	5	5	3	5	5	5	5	5	5
47	3	1	2	3	22	5	7	4	4	7	5	7	4	3	4	5	4	2	2	1	4	4	6	7	2	4	2	6	7	7	7	7	5	7	7	7	7	6	6	7	4	2	1	4	4	4	4	4	5
48	4	2	2	4	22	3	7	7	4	5	4	7	4	6	7	5	4	4	4	4	2	6	7	7	6	6	5	7	7	7	1	5	4	3	6	1	6	4	2	7	3	4	4	3	2	3	2	4	2
49	3	2	2	1	18	6	7	5	4	5	2	6	5	6	3	4	6	2	5	4	6	7	5	7	5	3	6	6	6	6	2	6	3	6	5	5	5	5	5	6	4	4	4	5	4	4	4	4	4
50	3	1	2	3	20	4	6	3	3	6	5	6	3	5	5	4	2	6	5	4	3	7	6	7	5	6	3	6	5	6	4	5	5	6	4	5	7	4	4	6	4	4	4	4	4	4	4	4	4
51	3	1	3	3	19	5	7	4	2	6	4	5	4	5	7	5	5	1	3	4	6	6	7	6	3	4	5	3	6	6	6	6	6	7	5	6	6	6	6	6	5	4	4	4	4	4	4	4	4
52	4	2	3	3	21	4	7	6	3	6	5	5	5	3	7	4	6	5	4	4	2	2	7	6	5	3	2	2	7	6	6	4	6	5	4	5	6	5	5	5	5	4	4	4	5	4	3	4	5
53	4	2	2	1	21	6	7	4	5	7	3	5	5	7	4	6	7	3	1	1	5	6	7	7	5	3	3	7	7	7	5	7	2	7	5	4	5	6	6	7	2	4	2	5	2	5	4	5	3
54	3	1	4	4	24	4	7	4	1	7	4	7	1	7	4	7	7	1	1	1	1	1	7	7	1	4	7	7	4	4	7	7	3	7	7	7	7	7	7	7	3	5	3	5	5	1	3	3	5
55	3	2	3	3	32	3	3	7	3	5	1	7	4	5	7	6	5	5	4	4	3	7	7	5	2	6	6	7	7	6	4	4	1	3	3	2	4	1	1	5	4	4	2	3	4	4	3	4	5
56	3	1	4	1	19	3	6	4	4	4	3	7	4	5	5	5	5	3	5	3	5	4	7	6	5	6	5	6	6	6	6	5	2	5	5	5	4	4	3	6	4	3	3	2	4	4	3	3	4
57	3	1	3	3	21	5	7	7	6	6	4	7	4	3	3	7	6	6	6	5	2	3	7	7	7	1	7	7	7	6	1	6	1	5	4	4	3	3	2	6	5	4	5	5	5	3	4	4	5
58	3	2	1	3	20	5	7	6	4	5	4	5	7	6	5	4	4	3	5	5	5	7	7	7	5	6	1	7	7	7	5	6	4	4	5	4	5	5	4	5	5	5	2	5	5	4	4	5	5
59	5	2	2	1	37	3	7	4	7	1	6	7	7	7	7	7	7	7	7	6	7	7	7	7	7	6	6	1	7	7	7	7	7	7	7	5	7	3	3	7	5	5	4	4	5	4	4	1	5
60	3	2	3	2	23	5	7	6	6	7	3	6	4	5	6	3	5	7	4	4	3	2	7	6	3	3	6	2	3	6	5	6	6	5	5	5	5	4	6	5	3	4	5	4	3	2	4	4	3
61	3	1	2	3	21	5	7	5	5	6	4	2	6	5	5	5	7	2	4	5	3	6	6	6	5	2	7	6	2	5	6	5	5	5	6	3	6	4	4	7	3	4	3	3	3	2	2	3	4
62	2	1	2	3	18	3	6	4	4	7	5	7	2	5	4	7	6	3	3	4	2	6	7	7	3	4	3	6	3	6	5	6	2	4	6	4	6	2	4	7	5	4	3	4	4	4	4	4	5
63	4	2	4	1	25	3	6	6	4	7	3	7	5	6	4	5	6	5	6	5	5	5	6	6	5	5	5	7	7	7	5	5	5	3	2	3	6	3	5	6	4	4	4	3	4	4	4	4	4
64	3	2	2	3	24	5	6	7	5	7	5	7	7	5	7	6	7	2	4	3	5	6	7	6	5	3	5	6	7	6	6	6	5	6	6	5	7	6	6	7	4	4	3	4	4	4	4	4	4
65	3	1	1	3	20	5	7	6	5	7	5	7	6	3	7	6	6	3	4	4	5	2	7	4	5	7	6	7	7	7	5	5	1	5	6	6	6	4	3	7	4	4	2	4	4	2	4	4	4
66	3	2	4	3	24	3	5	7	3	7	4	7	1	7	5	4	5	2	5	3	5	6	7	4	6	6	6	7	7	6	1	4	1	3	1	3	6	2	2	6	3	4	2	4	4	4	3	4	4
67	3	1	1	3	20	4	7	4	1	7	4	7	4	4	7	4	4	1	1	2	1	1	5	4	1	3	2	6	7	4	4	5	1	3	4	4	7	3	4	7	5	4	5	4	5	3	4	4	5
68	4	2	1	3	25	6	7	6	6	5	6	7	7	6	6	6	7	5	4	5	5	6	7	6	3	4	4	6	3	6	6	6	5	6	6	6	6	4	6	6	5	4	2	2	5	5	3	5	5
69	3	1	1	3	21	4	5	5	2	6	5	5	3	4	5	4	5	4	2	2	3	2	7	5	2	3	6	7	7	6	6	6	5	5	6	6	6	5	6	6	5	4	3	4	5	4	4	4	4
70	3	1	3	4	21	4	5	4	4	6	5	7	3	4	4	5	7	1	6	4	5	6	6	6	5	5	7	2	2	3	4	6	3	3	4	3	5	4	3	6	4	4	2	4	4	4	4	4	4
71	2	2	2	3	27	4	4	7	4	4	2	5	4	4	7	4	4	1	4	4	4	6	7	6	4	3	3	4	7	7	4	4	4	1	4	1	4	1	4	4	1	1	1	1	1	4	1	1	1
72	3	1	2	4	20	3	3	7	5	7	3	7	3	5	7	4	7	1	5	5	3	7	7	7	6	3	7	7	7	4	6	6	7	7	6	6	6	6	5	6	4	5	4	4	4	4	4	3	4
73	3	1	4	2	22	5	7	1	5	6	2	7	3	7	5	3	7	1	5	5	5	7	7	7	3	1	6	7	7	7	6	7	6	7	7	7	7	7	6	7	5	5	2	5	5	4	5	5	5
74	3	1	2	3	20	7	7	7	7	1	7	7	4	7	7	4	7	7	7	4	6	7	7	7	7	5	7	7	7	4	7	7	7	7	7	7	7	7	7	7	5	5	1	5	2	5	4	4	5
75	3	1	3	3	18	5	5	6	5	7	3	7	3	6	6	6	6	3	6	4	3	6	7	6	4	6	6	7	4	6	6	5	3	6	6	5	6	5	5	6	3	4	2	5	4	2	3	3	4
76	2	1	4	3	18	3	6	6	6	7	4	6	3	5	7	5	5	1	4	5	5	7	7	4	5	5	3	6	6	6	6	7	5	7	7	4	7	2	6	7	3	3	2	4	3	2	3	2	4
77	3	1	1	3	21	5	7	6	4	6	4	7	2	6	7	4	5	6	4	4	6	6	7	7	5	5	5	5	2	4	6	6	4	6	6	6	7	5	6	7	4	4	4	4	4	4	4	4	4
78	3	1	3	3	21	4	7	5	4	7	5	7	4	6	7	5	6	4	3	4	3	6	7	6	3	3	3	7	6	6	7	7	6	7	7	7	7	5	7	7	4	4	3	4	4	4	4	3	5
79	3	1	3	3	23	4	7	7	3	6	4	7	5	5	6	3	5	3	3	4	5	4	7	4	4	3	4	7	7	6	5	5	3	6	5	5	5	4	6	6	5	3	2	4	5	5	3	4	5
80	3	2	1	1	19	5	7	5	7	7	2	7	6	6	6	7	7	2	6	5	6	2	6	7	6	3	1	6	7	6	7	7	5	7	7	7	7	6	3	7	5	4	4	5	5	4	2	4	5
81	5	NA	NA	NA	NA	NA	NA	NA	NA	NA	NA	NA	NA	NA	NA	NA	NA	NA	NA	NA	NA	NA	NA	NA	NA	NA	NA	NA	NA	NA	NA	NA	NA	NA	NA	NA	NA	NA	NA	NA	NA	NA	NA	NA	NA	NA	NA	NA	NA
82	3	2	1	1	18	5	7	4	2	7	1	7	1	7	7	4	6	1	4	1	4	7	7	6	4	1	6	3	4	7	5	7	5	7	6	7	7	6	6	7	2	4	2	4	3	1	4	4	4
83	3	2	3	4	18	4	6	6	1	6	3	5	4	5	3	4	5	1	3	3	2	6	2	2	5	6	6	7	7	7	5	3	2	5	5	3	4	3	2	5	2	1	2	2	2	2	1	1	1
84	3	2	1	3	18	5	7	6	5	5	5	6	6	7	6	6	6	6	5	5	6	6	7	7	5	4	5	6	7	6	4	6	5	4	5	5	6	3	3	5	4	1	3	2	4	4	4	4	4
85	2	2	4	3	17	5	2	7	1	7	3	7	7	3	7	6	6	2	1	1	2	1	7	6	2	3	7	5	7	6	3	5	1	6	1	6	7	1	5	6	2	3	2	4	2	4	3	4	4
86	4	2	4	1	22	5	7	5	2	7	7	6	3	3	7	3	5	2	4	3	3	2	7	7	4	3	2	6	6	5	6	5	4	6	6	4	6	5	5	7	4	5	4	2	4	4	4	4	4
87	3	1	4	3	19	6	7	4	4	7	6	7	6	6	2	3	7	1	5	2	6	5	7	5	5	3	4	7	7	7	2	6	1	2	6	5	5	2	1	4	4	5	4	2	4	4	2	4	3
88	3	1	1	1	20	3	7	6	5	7	4	7	7	4	6	4	6	4	4	5	3	5	4	7	4	6	3	3	7	6	7	5	4	5	6	5	5	6	6	7	4	3	4	4	3	4	3	3	3
89	3	1	1	1	20	4	7	7	3	7	7	7	7	6	7	4	7	1	4	2	5	7	6	7	3	6	6	7	7	6	7	5	1	5	7	6	5	3	2	7	5	4	1	5	5	4	3	4	5
90	3	2	1	2	20	6	7	4	2	6	2	7	3	2	3	6	6	5	2	3	3	1	7	7	6	3	4	6	7	6	5	5	4	5	4	6	7	5	6	6	4	3	1	4	4	4	4	4	4
91	3	2	1	3	17	3	5	3	4	6	7	7	5	2	7	2	2	2	2	2	1	2	4	7	3	2	4	7	7	7	5	2	3	6	3	2	6	4	2	6	3	2	4	3	3	2	3	3	3
92	3	1	1	3	18	5	7	4	2	7	4	7	6	5	7	4	6	3	4	6	5	5	7	7	4	3	3	7	7	6	7	7	7	6	6	6	7	5	6	7	5	4	1	4	1	3	3	3	4
93	3	2	2	1	39	6	7	6	3	6	4	7	4	2	7	4	5	2	4	4	7	3	6	6	3	2	6	1	3	3	5	6	1	3	4	3	6	3	4	6	5	4	2	4	4	5	3	4	4
94	3	2	1	3	18	5	1	5	1	7	2	7	4	6	7	7	6	1	4	6	3	6	7	7	4	2	3	7	7	7	5	2	1	7	7	7	7	1	1	NA	5	5	2	1	2	2	4	3	5
95	4	2	2	3	24	5	5	6	3	5	2	7	5	7	7	7	3	1	3	2	4	6	7	6	5	6	5	5	6	7	2	6	1	1	5	3	7	1	1	1	5	5	5	5	4	1	5	5	5
96	4	2	3	3	22	5	7	5	2	7	1	7	4	3	6	7	3	1	1	6	1	7	7	7	5	3	6	7	6	6	2	3	1	5	1	3	6	1	5	3	5	5	1	5	5	5	5	5	5
97	4	2	2	3	24	5	7	1	2	7	3	7	7	3	7	6	7	1	1	1	2	1	5	6	3	6	6	7	6	6	6	7	1	7	5	7	7	5	5	7	4	2	4	5	5	4	4	5	2
98	4	2	2	3	26	3	7	7	3	7	3	7	6	5	7	5	7	3	4	2	1	3	7	6	2	3	3	7	7	7	7	4	2	5	5	3	7	5	3	7	3	3	4	4	3	4	4	4	5
99	4	2	3	2	25	5	7	4	5	7	5	7	6	7	6	7	7	6	3	3	3	6	7	7	2	5	5	7	7	7	6	7	5	7	7	6	7	5	3	7	4	5	2	5	4	4	4	4	5
100	4	2	2	3	23	6	7	7	1	6	5	6	7	6	2	7	5	5	3	3	5	6	7	6	2	6	4	2	2	4	5	3	3	2	3	4	2	1	1	3	5	3	4	4	4	4	2	5	5
101	4	2	3	3	23	4	6	5	6	5	4	7	4	7	7	5	6	4	6	6	6	7	7	7	4	5	3	7	6	6	6	6	3	5	5	3	6	4	4	6	2	1	3	3	2	1	2	2	2
102	4	2	3	4	22	4	7	6	3	5	4	5	3	5	7	3	6	2	2	2	4	6	7	7	5	5	3	5	5	6	3	5	1	4	5	3	6	3	3	6	5	4	2	3	4	4	3	2	4
103	3	2	3	1	23	4	7	6	5	6	5	6	5	3	7	4	6	1	2	2	1	1	7	7	2	3	4	6	4	6	1	5	1	1	1	1	5	2	1	2	1	2	3	1	2	5	5	5	1
104	3	1	2	3	19	5	7	5	5	6	4	6	4	7	7	5	5	3	5	5	2	6	6	7	5	3	5	7	6	5	3	6	3	4	6	3	7	3	2	5	4	4	3	4	4	4	4	3	4
105	3	2	2	1	25	5	7	7	4	7	2	6	7	6	7	7	5	3	5	6	5	7	7	7	1	5	6	7	7	7	7	5	3	6	7	5	5	5	4	5	4	4	4	4	4	4	4	3	4
106	3	2	2	3	20	5	7	7	4	7	3	7	5	5	6	4	7	1	5	2	2	7	6	7	5	3	6	7	5	7	7	6	4	6	7	6	7	6	6	7	5	4	4	4	5	5	5	5	5
107	3	1	4	4	21	7	6	6	7	7	6	2	2	6	7	2	2	6	2	1	7	4	7	7	2	7	7	7	7	7	4	1	1	4	4	6	4	1	NA	4	5	5	5	5	3	4	4	5	5
108	6	1	4	1	19	4	7	7	5	7	5	7	5	6	7	7	7	1	5	7	4	7	7	7	6	7	6	7	6	5	6	6	6	2	7	6	7	5	5	7	3	2	4	5	3	4	4	4	5
109	3	1	3	1	20	4	5	4	4	5	3	7	5	3	2	4	5	2	4	2	4	1	4	7	7	3	6	7	7	7	4	1	1	2	3	5	4	4	4	4	4	3	1	3	4	3	2	5	5
110	3	1	4	1	23	7	1	4	5	5	5	5	1	7	4	7	5	1	7	6	2	7	7	7	4	2	7	7	7	7	6	6	6	6	6	5	6	4	6	6	2	3	4	1	2	4	1	1	2
111	3	2	1	3	26	6	7	4	3	6	7	7	7	6	7	5	7	1	6	5	6	4	6	6	4	3	7	6	6	6	1	6	2	2	6	4	6	2	1	7	5	3	3	3	2	4	3	4	4
112	3	2	1	3	22	4	7	4	3	4	5	7	5	6	7	3	5	2	2	3	3	4	6	7	4	4	6	5	3	6	1	4	1	4	5	2	6	2	2	6	5	4	3	3	5	4	3	4	5
113	3	2	2	1	23	5	7	4	5	7	6	7	6	6	7	7	7	1	4	5	4	NA	7	6	4	2	2	7	7	7	6	5	5	6	5	4	6	4	4	5	4	3	3	5	5	3	3	3	4
114	3	1	1	3	21	6	7	7	6	7	6	7	4	7	7	5	7	1	3	4	4	2	7	7	2	5	6	7	7	6	7	7	7	7	6	7	7	7	7	7	5	4	4	5	5	4	4	5	5
115	2	1	2	3	20	1	7	2	4	7	7	7	7	5	7	4	7	7	4	3	1	7	7	7	3	2	3	7	7	7	5	7	1	5	7	5	7	1	1	6	5	1	3	1	5	1	1	1	5
116	3	1	1	3	20	3	6	2	1	2	5	5	4	7	5	6	7	2	2	1	2	1	7	5	4	2	4	7	3	3	7	7	5	7	7	7	6	7	6	7	2	4	3	5	3	4	2	4	2
117	3	1	4	1	20	5	7	7	5	7	3	7	3	6	7	6	7	2	2	2	5	6	7	6	6	5	6	7	5	7	5	7	5	7	3	6	6	5	6	7	5	2	5	5	5	4	5	5	5
118	3	1	3	4	21	5	7	3	5	7	7	7	7	4	1	7	7	1	4	1	3	4	7	7	4	3	3	7	4	5	7	7	7	7	7	7	7	7	7	7	1	5	1	5	5	5	5	5	5
119	3	4	1	3	21	5	7	6	2	7	2	7	2	6	3	7	4	6	6	5	7	4	7	7	6	6	7	7	7	7	7	7	7	6	7	7	7	7	7	7	5	5	4	2	4	4	5	4	4
120	3	1	3	4	22	4	4	2	1	7	4	6	1	3	4	5	5	1	5	4	5	5	5	7	5	5	2	5	6	6	4	4	4	4	4	5	5	4	4	5	5	3	2	3	3	4	4	4	5
121	3	1	4	1	21	5	7	5	5	7	4	7	4	4	6	4	4	2	4	3	3	7	7	7	5	3	4	NA	7	6	7	5	6	6	6	5	7	4	6	7	5	4	4	5	5	4	4	4	5
122	3	2	3	2	20	5	6	7	2	7	3	6	1	5	6	5	5	2	5	6	3	6	7	7	1	5	3	7	5	4	6	5	1	3	6	3	6	1	2	7	5	3	2	2	4	4	4	4	4
123	3	1	2	1	19	4	6	6	4	6	5	7	5	5	6	5	7	2	3	3	3	5	7	7	3	3	2	7	7	6	6	6	2	4	6	2	6	3	5	7	4	5	4	4	3	5	4	2	4
124	3	1	3	3	19	5	7	2	6	6	4	7	6	7	7	6	6	2	5	6	6	7	7	7	4	6	5	7	3	6	7	7	5	7	6	7	7	6	7	7	5	4	4	4	5	4	5	5	5
[truncated: 200 more columns]
